# Supplementary material for: The Proteome of Equine Oviductal Fluid Varies Before and After Ovulation: A Comparative Study
Source: Front Vet Sci. 2021 Aug 5;8:694247. doi: 10.3389/fvets.2021.694247 (PMC8375304; doi:10.3389/fvets.2021.694247)
Supplement: Supplementary file 1 [file Table_1.XLSX]

## Sheet: Protein list
Supplementary Table 1. Proteome of equine oviductal fluid. Pre- and post-ovulatory oviductal fluid was recovered from mares (n = 8). Samples underwent tryptic digestion and the peptides of each sample were tagged with iTRAQ reporters. Relative abundance of each protein was assessed by normalizing the reporter ion intensities of each protein to the total ion intensity generated by the entire set o…
Header	UniProt Accession	Ensembl IDs	Gene Name	Description	Pept unique	Pept inferred	Pept unique + inferred	Best peptide FDR
tr|F6RHB3|F6RHB3_HORSE Dynein cytoplasmic 1 heavy chain 1 OS=Equus caballus OX=9796 GN=DYNC1H1 PE=4 SV=2	F6RHB3	ENSECAG00000015929	DYNC1H1	dynein cytoplasmic 1 heavy chain 1	68	0	68	0
tr|A0A3Q2KZE9|A0A3Q2KZE9_HORSE IQ motif containing GTPase activating protein 1 OS=Equus caballus OX=9796 GN=IQGAP1 PE=4 SV=2	A0A3Q2KZE9	ENSECAG00000023879	IQGAP1	IQ motif containing GTPase activating protein 1	1	51	52	0
tr|F6X485|F6X485_HORSE Myosin heavy chain 9 OS=Equus caballus OX=9796 GN=MYH9 PE=3 SV=2	F6X485	ENSECAG00000020716	MYH9	myosin heavy chain 9	0	47	47	0
tr|F7BWW6|F7BWW6_HORSE Valosin containing protein OS=Equus caballus OX=9796 GN=VCP PE=3 SV=2	F7BWW6	ENSECAG00000010644	VCP	valosin containing protein	1	44	45	0
sp|P35747|ALBU_HORSE Serum albumin OS=Equus caballus OX=9796 GN=ALB PE=1 SV=1	P35747	ENSECAG00000010305	ALB	albumin	0	39	39	0
tr|F6X8Q2|F6X8Q2_HORSE Phosphoglucomutase 1 OS=Equus caballus OX=9796 GN=PGM1 PE=3 SV=2	F6X8Q2	ENSECAG00000024262	PGM1	phosphoglucomutase 1	5	33	38	0
tr|F7BPT4|F7BPT4_HORSE Ezrin OS=Equus caballus OX=9796 GN=EZR PE=4 SV=2	F7BPT4	ENSECAG00000018333	EZR	ezrin	0	35	35	0
tr|F7DDN1|F7DDN1_HORSE Fatty acid synthase OS=Equus caballus OX=9796 GN=FASN PE=4 SV=2	F7DDN1	ENSECAG00000019125	FASN	fatty acid synthase	1	33	34	0
tr|F7C6F2|F7C6F2_HORSE Ubiquitin like modifier activating enzyme 1 OS=Equus caballus OX=9796 GN=UBA1 PE=3 SV=1	F7C6F2	ENSECAG00000014002	UBA1	ubiquitin like modifier activating enzyme 1	34	0	34	0
sp|Q9GKX7|HS90A_HORSE Heat shock protein HSP 90-alpha OS=Equus caballus OX=9796 GN=HSP90AA1 PE=2 SV=2	Q9GKX7	ENSECAG00000018948	HSP90AA1	heat shock protein 90 alpha family class A member 1	0	31	31	0
tr|B3IVM1|B3IVM1_HORSE Pyruvate kinase OS=Equus caballus OX=9796 GN=PKM PE=2 SV=1	B3IVM1	ENSECAG00000007644	PKM	pyruvate kinase M1/2	0	30	30	0
tr|F7BXA6|F7BXA6_HORSE Aminopeptidase OS=Equus caballus OX=9796 GN=NPEPPS PE=3 SV=2	F7BXA6	ENSECAG00000007392	NPEPPS	aminopeptidase puromycin sensitive	0	29	29	0
tr|A0A3Q2GSM3|A0A3Q2GSM3_HORSE Uncharacterized protein OS=Equus caballus OX=9796 GN=ENO1 PE=3 SV=1	A0A3Q2GSM3	ENSECAG00000003345	ENO1	enolase 1	0	28	28	0
sp|Q8HZM6|ANXA1_HORSE Annexin A1 OS=Equus caballus OX=9796 GN=ANXA1 PE=2 SV=3	Q8HZM6	ENSECAG00000015794	ANXA1	annexin A1	3	24	27	0
tr|F7CL92|F7CL92_HORSE Glutamine--fructose-6-phosphate transaminase 1 OS=Equus caballus OX=9796 GN=GFPT1 PE=4 SV=2	F7CL92	ENSECAG00000019938	GFPT1	glutamine--fructose-6-phosphate transaminase 1	0	25	25	0
tr|F7CI32|F7CI32_HORSE Selenium binding protein 1 OS=Equus caballus OX=9796 GN=SELENBP1 PE=4 SV=2	F7CI32	ENSECAG00000018012	SELENBP1	selenium binding protein 1	0	25	25	0
sp|A2Q0Z1|HSP7C_HORSE Heat shock cognate 71 kDa protein OS=Equus caballus OX=9796 GN=HSPA8 PE=2 SV=1	A2Q0Z1	ENSECAG00000037704	HSPA8	heat shock protein family A (Hsp70) member 8	0	25	25	0
tr|A0A3Q2IB08|A0A3Q2IB08_HORSE Eukaryotic translation elongation factor 2 OS=Equus caballus OX=9796 GN=EEF2 PE=4 SV=1	A0A3Q2IB08	ENSECAG00000020547	EEF2	eukaryotic translation elongation factor 2	0	24	24	0
tr|F6U0H9|F6U0H9_HORSE Aconitase 1 OS=Equus caballus OX=9796 GN=ACO1 PE=3 SV=2	F6U0H9	ENSECAG00000014846	ACO1	aconitase 1	0	24	24	0
tr|F7D9J2|F7D9J2_HORSE Transketolase OS=Equus caballus OX=9796 GN=TKT PE=4 SV=3	F7D9J2	ENSECAG00000005863	TKT	transketolase	22	2	24	0
tr|F6SRP7|F6SRP7_HORSE Adenylyl cyclase-associated protein OS=Equus caballus OX=9796 GN=CAP1 PE=3 SV=2	F6SRP7	ENSECAG00000024658	CAP1	cyclase associated actin cytoskeleton regulatory protein 1	15	8	23	0
tr|A0A3Q2LSB2|A0A3Q2LSB2_HORSE Glutamyl-prolyl-tRNA synthetase OS=Equus caballus OX=9796 GN=EPRS1 PE=3 SV=1	A0A3Q2LSB2	ENSECAG00000000700	EPRS1	glutamyl-prolyl-tRNA synthetase 1	2	21	23	0
tr|F6Z9A2|F6Z9A2_HORSE Heat shock protein family H (Hsp110) member 1 OS=Equus caballus OX=9796 GN=HSPH1 PE=4 SV=2	F6Z9A2	ENSECAG00000018428	HSPH1	heat shock protein family H (Hsp110) member 1	0	22	22	0
tr|B7XH73|B7XH73_HORSE L-lactate dehydrogenase OS=Equus caballus OX=9796 GN=LDHA PE=2 SV=1	B7XH73	ENSECAG00000020669	LDHA	lactate dehydrogenase A	1	21	22	0
tr|F7CVL4|F7CVL4_HORSE Aldehyde dehydrogenase 1 family member A2 OS=Equus caballus OX=9796 GN=ALDH1A2 PE=3 SV=1	F7CVL4	ENSECAG00000014750	ALDH1A2	aldehyde dehydrogenase 1 family member A2	1	21	22	0
tr|F7BH02|F7BH02_HORSE Filamin A OS=Equus caballus OX=9796 GN=FLNA PE=4 SV=2	F7BH02	ENSECAG00000009550	FLNA	filamin A	0	22	22	0
tr|F7DMG5|F7DMG5_HORSE Glucose-6-phosphate 1-dehydrogenase OS=Equus caballus OX=9796 GN=G6PD PE=3 SV=3	F7DMG5	ENSECAG00000014994	G6PD	glucose-6-phosphate dehydrogenase	1	20	21	0
tr|F7B5P1|F7B5P1_HORSE Carnosine dipeptidase 1 OS=Equus caballus OX=9796 GN=CNDP1 PE=4 SV=2	F7B5P1	ENSECAG00000022986	CNDP1	carnosine dipeptidase 1	9	12	21	0
tr|F6Z2L5|F6Z2L5_HORSE Apolipoprotein A1 OS=Equus caballus OX=9796 GN=APOA1 PE=3 SV=1	F6Z2L5	ENSECAG00000009752	APOA1	apolipoprotein A1	20	0	20	0
tr|F6YV40|F6YV40_HORSE Glyceraldehyde-3-phosphate dehydrogenase OS=Equus caballus OX=9796 GN=GAPDH PE=3 SV=1	F6YV40	ENSECAG00000022051	GAPDH	glyceraldehyde-3-phosphate dehydrogenase	9	11	20	0
tr|F7BH96|F7BH96_HORSE Cullin associated and neddylation dissociated 1 OS=Equus caballus OX=9796 GN=CAND1 PE=4 SV=2	F7BH96	ENSECAG00000013404	CAND1	cullin associated and neddylation dissociated 1	20	0	20	0
tr|F7D1R1|F7D1R1_HORSE Phosphoglycerate kinase OS=Equus caballus OX=9796 GN=PGK1 PE=2 SV=2	F7D1R1	ENSECAG00000014984	PGK1	phosphoglycerate kinase 1	2	18	20	0
sp|P27425|TRFE_HORSE Serotransferrin OS=Equus caballus OX=9796 GN=TF PE=2 SV=1	P27425	ENSECAG00000017555	TF	transferrin	0	20	20	0
tr|F7A9G6|F7A9G6_HORSE D-3-phosphoglycerate dehydrogenase OS=Equus caballus OX=9796 GN=PHGDH PE=3 SV=2	F7A9G6	ENSECAG00000005228	PHGDH	phosphoglycerate dehydrogenase	0	20	20	0
tr|F6R7J2|F6R7J2_HORSE Isocitrate dehydrogenase (NADP(+)) 1, cytosolic OS=Equus caballus OX=9796 GN=IDH1 PE=4 SV=2	F6R7J2	ENSECAG00000011931	IDH1	isocitrate dehydrogenase (NADP(+)) 1	18	1	19	0
tr|A0A3Q2HRL1|A0A3Q2HRL1_HORSE Leucine aminopeptidase 3 OS=Equus caballus OX=9796 GN=LAP3 PE=3 SV=1	A0A3Q2HRL1	ENSECAG00000018272	LAP3	leucine aminopeptidase 3	0	19	19	0
tr|A0A5F5PR26|A0A5F5PR26_HORSE Malate dehydrogenase OS=Equus caballus OX=9796 GN=MDH1 PE=3 SV=1	A0A5F5PR26	ENSECAG00000010849	MDH1	malate dehydrogenase 1	0	19	19	0
tr|F6QWH2|F6QWH2_HORSE PKHD1 like 1 OS=Equus caballus OX=9796 GN=PKHD1L1 PE=4 SV=3	F6QWH2	ENSECAG00000000972	PKHD1L1	PKHD1 like 1	19	0	19	0
tr|F6ZSZ5|F6ZSZ5_HORSE Vinculin OS=Equus caballus OX=9796 GN=VCL PE=4 SV=2	F6ZSZ5	ENSECAG00000013481	VCL	vinculin	0	19	19	0
tr|F6S5E7|F6S5E7_HORSE Threonyl-tRNA synthetase OS=Equus caballus OX=9796 GN=TARS1 PE=3 SV=1	F6S5E7	ENSECAG00000020854	TARS1	threonyl-tRNA synthetase 1	14	4	18	0
tr|F6TNX4|F6TNX4_HORSE Triokinase and FMN cyclase OS=Equus caballus OX=9796 GN=TKFC PE=4 SV=2	F6TNX4	ENSECAG00000015944	TKFC	triokinase and FMN cyclase	18	0	18	0
tr|A0A5F5PS26|A0A5F5PS26_HORSE UTP--glucose-1-phosphate uridylyltransferase OS=Equus caballus OX=9796 GN=UGP2 PE=3 SV=1	A0A5F5PS26	ENSECAG00000016705	UGP2	UDP-glucose pyrophosphorylase 2	0	18	18	0
tr|F6YZJ4|F6YZJ4_HORSE Heat shock protein family A (Hsp70) member 4 OS=Equus caballus OX=9796 GN=HSPA4 PE=4 SV=2	F6YZJ4	ENSECAG00000020813	HSPA4	heat shock protein family A (Hsp70) member 4	18	0	18	0
tr|F6PWL9|F6PWL9_HORSE Rab GDP dissociation inhibitor OS=Equus caballus OX=9796 GN=GDI1 PE=3 SV=2	F6PWL9	ENSECAG00000017687	GDI1	GDP dissociation inhibitor 1	5	13	18	0
tr|F6Z8W0|F6Z8W0_HORSE WD repeat domain 1 OS=Equus caballus OX=9796 GN=WDR1 PE=4 SV=2	F6Z8W0	ENSECAG00000018435	WDR1	WD repeat domain 1	1	17	18	0
tr|F7E1X2|F7E1X2_HORSE Stress induced phosphoprotein 1 OS=Equus caballus OX=9796 GN=STIP1 PE=4 SV=3	F7E1X2	ENSECAG00000006942	STIP1	stress induced phosphoprotein 1	8	10	18	0
tr|F6R8T8|F6R8T8_HORSE M20_dimer domain-containing protein OS=Equus caballus OX=9796 GN=ACY1 PE=4 SV=2	F6R8T8	ENSECAG00000010261	ACY1	aminoacylase 1	0	18	18	0
tr|A0A3Q2HT03|A0A3Q2HT03_HORSE Methylenetetrahydrofolate dehydrogenase, cyclohydrolase and formyltetrahydrofolate synthetase 1 OS=Equus caballus OX=9796 GN=MTHFD1 PE=3 SV=1	A0A3Q2HT03	ENSECAG00000015580	MTHFD1	methylenetetrahydrofolate dehydrogenase, cyclohydrolase and formyltetrahydrofolate synthetase 1	0	18	18	0
tr|A0A3Q2LJK9|A0A3Q2LJK9_HORSE L-lactate dehydrogenase OS=Equus caballus OX=9796 GN=LDHB PE=3 SV=1	A0A3Q2LJK9	ENSECAG00000011331	LDHB	lactate dehydrogenase B	0	18	18	0
tr|F6ZD04|F6ZD04_HORSE Alpha-1,4 glucan phosphorylase OS=Equus caballus OX=9796 GN=PYGB PE=3 SV=2	F6ZD04	ENSECAG00000022048	PYGB	glycogen phosphorylase B	15	2	17	0
tr|F7AXI9|F7AXI9_HORSE Peroxiredoxin 6 OS=Equus caballus OX=9796 GN=PRDX6 PE=4 SV=2	F7AXI9	ENSECAG00000022468	PRDX6	peroxiredoxin 6	17	0	17	0
tr|F7AX81|F7AX81_HORSE T-complex 1 OS=Equus caballus OX=9796 GN=TCP1 PE=3 SV=2	F7AX81	ENSECAG00000017953	TCP1	t-complex 1	0	17	17	0
tr|A0A5F5PF23|A0A5F5PF23_HORSE Transaldolase OS=Equus caballus OX=9796 GN=TALDO1 PE=3 SV=1	A0A5F5PF23	ENSECAG00000011679	TALDO1	transaldolase 1	0	17	17	0
tr|F7DW69|F7DW69_HORSE Uncharacterized protein OS=Equus caballus OX=9796 GN=HSPA1A PE=3 SV=2	F7DW69	ENSECAG00000001037	HSPA1A	heat shock 70kDa protein 1A	5	12	17	0
tr|A0A3Q2GYQ4|A0A3Q2GYQ4_HORSE Clathrin heavy chain OS=Equus caballus OX=9796 GN=CLTC PE=3 SV=1	A0A3Q2GYQ4	ENSECAG00000019077	CLTC	clathrin heavy chain	0	17	17	0
tr|A0A3Q2HUY8|A0A3Q2HUY8_HORSE Adenosylhomocysteinase OS=Equus caballus OX=9796 GN=AHCY PE=3 SV=1	A0A3Q2HUY8	ENSECAG00000020551	AHCY	adenosylhomocysteinase	2	15	17	0
tr|F6Y2Q4|F6Y2Q4_HORSE Creatine kinase B OS=Equus caballus OX=9796 GN=CKB PE=3 SV=1	F6Y2Q4	ENSECAG00000009054	CKB	creatine kinase B	16	1	17	0
tr|A0A3Q2I386|A0A3Q2I386_HORSE Thymidine phosphorylase OS=Equus caballus OX=9796 GN=TYMP PE=3 SV=2	A0A3Q2I386	ENSECAG00000001072	TYMP	thymidine phosphorylase	16	0	16	0
tr|A0A5F5Q2J1|A0A5F5Q2J1_HORSE Aspartate aminotransferase OS=Equus caballus OX=9796 GN=GOT1 PE=4 SV=1	A0A5F5Q2J1	ENSECAG00000000095	GOT1	glutamic-oxaloacetic transaminase 1	1	15	16	0
sp|Q9GKX8|HS90B_HORSE Heat shock protein HSP 90-beta OS=Equus caballus OX=9796 GN=HSP90AB1 PE=2 SV=3	Q9GKX8	ENSECAG00000008511	HSP90AB1	heat shock protein 90 alpha family class B member 1	0	16	16	0
tr|A0A3Q2HN78|A0A3Q2HN78_HORSE Fructose-bisphosphate aldolase OS=Equus caballus OX=9796 GN=ALDOA PE=3 SV=1	A0A3Q2HN78	ENSECAG00000003121	ALDOA	aldolase, fructose-bisphosphate A	0	16	16	0
tr|A0A5F5PYF1|A0A5F5PYF1_HORSE Tyrosine 3-monooxygenase/tryptophan 5-monooxygenase activation protein epsilon OS=Equus caballus OX=9796 GN=YWHAE PE=3 SV=1	A0A5F5PYF1	ENSECAG00000009536	YWHAE	tyrosine 3-monooxygenase/tryptophan 5-monooxygenase activation protein epsilon	0	16	16	0
tr|A0A3Q2I5B6|A0A3Q2I5B6_HORSE Annexin OS=Equus caballus OX=9796 GN=ANXA5 PE=3 SV=2	A0A3Q2I5B6	ENSECAG00000006429	ANXA5	annexin A5	0	16	16	0
tr|F6Z6Q7|F6Z6Q7_HORSE T-complex protein 1 subunit delta OS=Equus caballus OX=9796 GN=CCT4 PE=3 SV=2	F6Z6Q7	ENSECAG00000016982	CCT4	chaperonin containing TCP1 subunit 4	0	16	16	0
tr|F7D7Z9|F7D7Z9_HORSE AIRC domain-containing protein OS=Equus caballus OX=9796 GN=PAICS PE=3 SV=3	F7D7Z9	ENSECAG00000019862	PAICS	phosphoribosylaminoimidazole carboxylase and phosphoribosylaminoimidazolesuccinocarboxamide synthase	16	0	16	0
tr|A0A3Q2HJF2|A0A3Q2HJF2_HORSE AHNAK nucleoprotein OS=Equus caballus OX=9796 GN=AHNAK PE=4 SV=1	A0A3Q2HJF2	ENSECAG00000034383	AHNAK	AHNAK nucleoprotein	16	0	16	0
tr|F7A0N8|F7A0N8_HORSE Protein phosphatase 2 scaffold subunit Aalpha OS=Equus caballus OX=9796 GN=PPP2R1A PE=4 SV=2	F7A0N8	ENSECAG00000018626	PPP2R1A	protein phosphatase 2 scaffold subunit Aalpha	2	14	16	0
tr|F6TE92|F6TE92_HORSE Glycogen debranching enzyme OS=Equus caballus OX=9796 GN=AGL PE=4 SV=2	F6TE92	ENSECAG00000010571	AGL	amylo-alpha-1, 6-glucosidase, 4-alpha-glucanotransferase	0	16	16	0
tr|A0A3Q2HX27|A0A3Q2HX27_HORSE Peptidylprolyl isomerase OS=Equus caballus OX=9796 GN=FKBP4 PE=4 SV=1	A0A3Q2HX27	ENSECAG00000020465	FKBP4	FKBP prolyl isomerase 4	1	15	16	0
tr|F7D917|F7D917_HORSE 6-phosphogluconate dehydrogenase, decarboxylating OS=Equus caballus OX=9796 GN=PGD PE=3 SV=2	F7D917	ENSECAG00000019711	PGD	phosphogluconate dehydrogenase	16	0	16	0
sp|A2Q0Z0|EF1A1_HORSE Elongation factor 1-alpha 1 OS=Equus caballus OX=9796 GN=EEF1A1 PE=2 SV=1	A2Q0Z0	ENSECAG00000020363	EEF1A1	eukaryotic translation elongation factor 1 alpha 1	0	16	16	0
tr|F7CMU1|F7CMU1_HORSE Tubulin polymerization promoting protein family member 3 OS=Equus caballus OX=9796 GN=TPPP3 PE=4 SV=2	F7CMU1	ENSECAG00000007133	TPPP3	tubulin polymerization promoting protein family member 3	15	0	15	0
sp|P02062|HBB_HORSE Hemoglobin subunit beta OS=Equus caballus OX=9796 GN=HBB PE=1 SV=1	P02062	ENSECAG00000010020	HBB	hemoglobin, beta	0	15	15	0
tr|F7C555|F7C555_HORSE 5-aminoimidazole-4-carboxamide ribonucleotide formyltransferase/IMP cyclohydrolase OS=Equus caballus OX=9796 GN=ATIC PE=3 SV=2	F7C555	ENSECAG00000014653	ATIC	5-aminoimidazole-4-carboxamide ribonucleotide formyltransferase/IMP cyclohydrolase	15	0	15	0
tr|F7CBN0|F7CBN0_HORSE Nuclear autoantigenic sperm protein OS=Equus caballus OX=9796 GN=NASP PE=4 SV=2	F7CBN0	ENSECAG00000015040	NASP	nuclear autoantigenic sperm protein	0	15	15	0
tr|F6REI4|F6REI4_HORSE Thimet oligopeptidase 1 OS=Equus caballus OX=9796 GN=THOP1 PE=3 SV=2	F6REI4	ENSECAG00000011882	THOP1	thimet oligopeptidase 1	0	15	15	0
tr|A0A3Q2I9I4|A0A3Q2I9I4_HORSE X-prolyl aminopeptidase 1 OS=Equus caballus OX=9796 GN=XPNPEP1 PE=3 SV=2	A0A3Q2I9I4	ENSECAG00000022579	XPNPEP1	X-prolyl aminopeptidase 1	0	15	15	0
tr|F6XEB4|F6XEB4_HORSE Tyrosine 3-monooxygenase/tryptophan 5-monooxygenase activation protein zeta OS=Equus caballus OX=9796 GN=YWHAZ PE=3 SV=2	F6XEB4	ENSECAG00000021882	YWHAZ	tyrosine 3-monooxygenase/tryptophan 5-monooxygenase activation protein zeta	3	12	15	0
tr|F7CBR0|F7CBR0_HORSE Uncharacterized protein OS=Equus caballus OX=9796 GN=LOC100050322 PE=3 SV=2	F7CBR0	ENSECAG00000000612	ENSECAG00000000612	glutathione S-transferase theta-3-like	1	14	15	0
tr|F6ZHQ5|F6ZHQ5_HORSE Chloride intracellular channel protein OS=Equus caballus OX=9796 GN=CLIC1 PE=3 SV=1	F6ZHQ5	ENSECAG00000009680	CLIC1	chloride intracellular channel 1	14	0	14	0
tr|F6W8C8|F6W8C8_HORSE Serpin family B member 6 OS=Equus caballus OX=9796 GN=SERPINB6 PE=3 SV=3	F6W8C8	ENSECAG00000015966	SERPINB6	serpin family B member 6	14	0	14	0
tr|A0A3Q2KTL8|A0A3Q2KTL8_HORSE Tryptophanyl-tRNA synthetase OS=Equus caballus OX=9796 GN=WARS1 PE=3 SV=1	A0A3Q2KTL8	ENSECAG00000011037	WARS1	tryptophanyl-tRNA synthetase 1	3	11	14	0
sp|Q29482|CLUS_HORSE Clusterin OS=Equus caballus OX=9796 GN=CLU PE=2 SV=1	Q29482	ENSECAG00000007010	CLU	clusterin	0	14	14	0
tr|F7BKK5|F7BKK5_HORSE Glutathione S-transferase OS=Equus caballus OX=9796 GN=GSTM3 PE=3 SV=2	F7BKK5	ENSECAG00000018832	GSTM3	glutathione S-transferase mu 3	14	0	14	0
tr|F6S6J4|F6S6J4_HORSE Peroxiredoxin 1 OS=Equus caballus OX=9796 GN=PRDX1 PE=4 SV=1	F6S6J4	ENSECAG00000008678	PRDX1	peroxiredoxin 1	7	7	14	0
tr|F6ZPR2|F6ZPR2_HORSE Gamma-synuclein OS=Equus caballus OX=9796 GN=SNCG PE=3 SV=3	F6ZPR2	ENSECAG00000013252	SNCG	synuclein gamma	12	2	14	0
tr|F6WZB7|F6WZB7_HORSE Aspartyl-tRNA synthetase OS=Equus caballus OX=9796 GN=DARS1 PE=3 SV=1	F6WZB7	ENSECAG00000024197	DARS1	aspartyl-tRNA synthetase 1	1	13	14	0
tr|F6QXW2|F6QXW2_HORSE Phosphatidylethanolamine binding protein 1 OS=Equus caballus OX=9796 GN=PEBP1 PE=4 SV=3	F6QXW2	ENSECAG00000024564	PEBP1	phosphatidylethanolamine binding protein 1	14	0	14	0
tr|A0A3Q2HV72|A0A3Q2HV72_HORSE Glycerol-3-phosphate dehydrogenase [NAD(+)] OS=Equus caballus OX=9796 GN=GPD1 PE=3 SV=1	A0A3Q2HV72	ENSECAG00000001568	GPD1	glycerol-3-phosphate dehydrogenase 1	1	13	14	0
sp|P05619|ILEU_HORSE Leukocyte elastase inhibitor OS=Equus caballus OX=9796 GN=SERPINB1 PE=1 SV=3	P05619	ENSECAG00000009896	SERPINB1	leukocyte elastase inhibitor	1	13	14	0
tr|A0A3Q2HY97|A0A3Q2HY97_HORSE Rieske domain-containing protein OS=Equus caballus OX=9796 GN=LOC100067842 PE=4 SV=1	A0A3Q2HY97	ENSECAG00000009766	ENSECAG00000009766	cytidine monophosphate-N-acetylneuraminic acid hydroxylase	0	14	14	0
tr|F6ZQE2|F6ZQE2_HORSE Chaperonin containing TCP1 subunit 8 OS=Equus caballus OX=9796 GN=CCT8 PE=3 SV=2	F6ZQE2	ENSECAG00000011457	CCT8	chaperonin containing TCP1 subunit 8	0	14	14	0
tr|F7C5S4|F7C5S4_HORSE Importin 5 OS=Equus caballus OX=9796 GN=IPO5 PE=4 SV=2	F7C5S4	ENSECAG00000014808	IPO5	importin 5	0	14	14	0
tr|F7DTB6|F7DTB6_HORSE Karyopherin subunit beta 1 OS=Equus caballus OX=9796 GN=KPNB1 PE=4 SV=2	F7DTB6	ENSECAG00000014560	KPNB1	karyopherin subunit beta 1	6	8	14	0
tr|A0A5F5PQQ6|A0A5F5PQQ6_HORSE Calpain 1 OS=Equus caballus OX=9796 GN=CAPN1 PE=3 SV=1	A0A5F5PQQ6	ENSECAG00000022942	CAPN1	calpain 1	0	14	14	0
tr|F6V3D5|F6V3D5_HORSE T-complex protein 1 subunit gamma OS=Equus caballus OX=9796 GN=CCT3 PE=3 SV=1	F6V3D5	ENSECAG00000020633	CCT3	chaperonin containing TCP1 subunit 3	1	12	13	0
tr|F7ARB6|F7ARB6_HORSE Tetratricopeptide repeat domain 38 OS=Equus caballus OX=9796 GN=TTC38 PE=4 SV=2	F7ARB6	ENSECAG00000013411	TTC38	tetratricopeptide repeat domain 38	13	0	13	0
tr|F6TZS9|F6TZS9_HORSE Triosephosphate isomerase OS=Equus caballus OX=9796 GN=TPI1 PE=3 SV=3	F6TZS9	ENSECAG00000015581	TPI1	triosephosphate isomerase 1	13	0	13	0
tr|A0A3Q2GXR2|A0A3Q2GXR2_HORSE Chaperonin containing TCP1 subunit 2 OS=Equus caballus OX=9796 GN=CCT2 PE=3 SV=1	A0A3Q2GXR2	ENSECAG00000020755	CCT2	chaperonin containing TCP1 subunit 2	0	13	13	0
tr|F6ZAZ2|F6ZAZ2_HORSE Dicarbonyl and L-xylulose reductase OS=Equus caballus OX=9796 GN=DCXR PE=4 SV=2	F6ZAZ2	ENSECAG00000009805	DCXR	dicarbonyl and L-xylulose reductase	12	1	13	0
tr|F6U354|F6U354_HORSE Fumarylacetoacetase OS=Equus caballus OX=9796 GN=FAH PE=3 SV=1	F6U354	ENSECAG00000000939	FAH	fumarylacetoacetate hydrolase	13	0	13	0
tr|A0A5F5PK83|A0A5F5PK83_HORSE Calpain 2 OS=Equus caballus OX=9796 GN=CAPN2 PE=3 SV=1	A0A5F5PK83	ENSECAG00000008742	CAPN2	calpain 2	0	13	13	0
tr|F6XZQ1|F6XZQ1_HORSE Calcyphosine OS=Equus caballus OX=9796 GN=CAPS PE=4 SV=1	F6XZQ1	ENSECAG00000024097	CAPS	calcyphosine	13	0	13	0
tr|F6Z4J4|F6Z4J4_HORSE Rab GDP dissociation inhibitor OS=Equus caballus OX=9796 GN=GDI2 PE=3 SV=2	F6Z4J4	ENSECAG00000008855	GDI2	GDP dissociation inhibitor 2	2	11	13	0
tr|F6SQ49|F6SQ49_HORSE Spermine synthase OS=Equus caballus OX=9796 GN=SMS PE=4 SV=3	F6SQ49	ENSECAG00000017447	SMS	spermine synthase	4	9	13	0
tr|A0A3Q2HCG5|A0A3Q2HCG5_HORSE Host cell factor C2 OS=Equus caballus OX=9796 GN=HCFC2 PE=3 SV=1	A0A3Q2HCG5	ENSECAG00000023836	HCFC2	host cell factor C2	0	13	13	0
tr|A0A3Q2IFM4|A0A3Q2IFM4_HORSE Proteasome activator subunit 1 OS=Equus caballus OX=9796 GN=PSME1 PE=4 SV=2	A0A3Q2IFM4	ENSECAG00000016855	PSME1	proteasome activator subunit 1	1	12	13	0
tr|A0A3Q2HCD2|A0A3Q2HCD2_HORSE Aldo-keto reductase family 1 member B OS=Equus caballus OX=9796 GN=AKR1B1 PE=4 SV=1	A0A3Q2HCD2	ENSECAG00000014271	AKR1B1	aldo-keto reductase family 1 member B	0	13	13	0
sp|A2Q127|EF1G_HORSE Elongation factor 1-gamma OS=Equus caballus OX=9796 GN=EEF1G PE=2 SV=1	A2Q127	ENSECAG00000014334	EEF1G	eukaryotic translation elongation factor 1 gamma	1	12	13	0
tr|F6VJR6|F6VJR6_HORSE Alpha-1B-glycoprotein OS=Equus caballus OX=9796 GN=A1BG PE=4 SV=3	F6VJR6	ENSECAG00000015604	A1BG	alpha-1-B glycoprotein	12	0	12	0
tr|A0A5F5PJX3|A0A5F5PJX3_HORSE Dipeptidyl peptidase 3 OS=Equus caballus OX=9796 GN=DPP3 PE=3 SV=1	A0A5F5PJX3	ENSECAG00000015518	DPP3	dipeptidyl peptidase 3	0	12	12	0
tr|A0A3Q2I8P4|A0A3Q2I8P4_HORSE Myosin heavy chain 10 OS=Equus caballus OX=9796 GN=MYH10 PE=3 SV=2	A0A3Q2I8P4	ENSECAG00000016147	MYH10	myosin heavy chain 10	0	12	12	0
tr|A0A3Q2GW75|A0A3Q2GW75_HORSE CD109 molecule OS=Equus caballus OX=9796 GN=CD109 PE=4 SV=1	A0A3Q2GW75	ENSECAG00000023066	CD109	CD109 molecule	0	12	12	0
tr|F6XSN2|F6XSN2_HORSE T-complex protein 1 subunit eta OS=Equus caballus OX=9796 GN=CCT7 PE=3 SV=3	F6XSN2	ENSECAG00000017145	CCT7	chaperonin containing TCP1 subunit 7	0	12	12	0
tr|F7DQS6|F7DQS6_HORSE Phosphoglycerate mutase OS=Equus caballus OX=9796 GN=PGAM1 PE=3 SV=2	F7DQS6	ENSECAG00000010786	PGAM1	phosphoglycerate mutase 1	8	4	12	0
tr|F6WSA6|F6WSA6_HORSE Glutathione synthetase OS=Equus caballus OX=9796 GN=GSS PE=3 SV=1	F6WSA6	ENSECAG00000021620	GSS	glutathione synthetase	4	8	12	0
tr|F7AMM0|F7AMM0_HORSE ATP-dependent 6-phosphofructokinase OS=Equus caballus OX=9796 GN=PFKL PE=3 SV=2	F7AMM0	ENSECAG00000017863	PFKL	phosphofructokinase, liver type	12	0	12	0
tr|F6UH83|F6UH83_HORSE Chaperonin containing TCP1 subunit 5 OS=Equus caballus OX=9796 GN=CCT5 PE=3 SV=2	F6UH83	ENSECAG00000019192	CCT5	chaperonin containing TCP1 subunit 5	0	12	12	0
tr|F6XWM5|F6XWM5_HORSE Haptoglobin OS=Equus caballus OX=9796 GN=LOC100067869 PE=3 SV=2	F6XWM5	ENSECAG00000021580	ENSECAG00000021580	haptoglobin	2	10	12	0
tr|A0A3Q2IFY3|A0A3Q2IFY3_HORSE Adenylate kinase isoenzyme 1 OS=Equus caballus OX=9796 GN=ENG PE=3 SV=2	A0A3Q2IFY3	ENSECAG00000020173	ENG	endoglin	0	12	12	0
tr|F6RFS1|F6RFS1_HORSE Nuclear distribution C, dynein complex regulator OS=Equus caballus OX=9796 GN=NUDC PE=4 SV=2	F6RFS1	ENSECAG00000021311	NUDC	nuclear distribution C, dynein complex regulator	0	12	12	0
tr|A0A5F5PQH2|A0A5F5PQH2_HORSE Catalase OS=Equus caballus OX=9796 GN=CAT PE=3 SV=1	A0A5F5PQH2	ENSECAG00000019408	CAT	catalase	0	12	12	0
tr|F7E419|F7E419_HORSE Annexin OS=Equus caballus OX=9796 GN=LOC100052045 PE=3 SV=1	F7E419	ENSECAG00000020129	ENSECAG00000020129	annexin A8	0	12	12	0
tr|A0A3Q2H9Q0|A0A3Q2H9Q0_HORSE Argininosuccinate lyase OS=Equus caballus OX=9796 GN=ASL PE=3 SV=1	A0A3Q2H9Q0	ENSECAG00000012730	ASL	argininosuccinate lyase	0	11	11	0
tr|F6VCE9|F6VCE9_HORSE Delta-aminolevulinic acid dehydratase OS=Equus caballus OX=9796 GN=ALAD PE=3 SV=2	F6VCE9	ENSECAG00000015427	ALAD	aminolevulinate dehydratase	1	10	11	0
tr|F6UQI3|F6UQI3_HORSE 26S proteasome non-ATPase regulatory subunit 2 OS=Equus caballus OX=9796 GN=PSMD2 PE=3 SV=2	F6UQI3	ENSECAG00000022375	PSMD2	proteasome 26S subunit, non-ATPase 2	0	11	11	0
tr|F6QXN5|F6QXN5_HORSE Transgelin OS=Equus caballus OX=9796 GN=TAGLN2 PE=3 SV=2	F6QXN5	ENSECAG00000010107	TAGLN2	transgelin 2	11	0	11	0
tr|A0A3Q2H4M1|A0A3Q2H4M1_HORSE ATP-citrate synthase OS=Equus caballus OX=9796 GN=ACLY PE=3 SV=1	A0A3Q2H4M1	ENSECAG00000009702	ACLY	ATP citrate lyase	0	11	11	0
tr|F6S9R7|F6S9R7_HORSE Annexin OS=Equus caballus OX=9796 GN=ANXA4 PE=3 SV=1	F6S9R7	ENSECAG00000012321	ANXA4	annexin A4	2	9	11	0
tr|A0A3Q2H351|A0A3Q2H351_HORSE S-(hydroxymethyl)glutathione dehydrogenase OS=Equus caballus OX=9796 GN=ADH5 PE=3 SV=1	A0A3Q2H351	ENSECAG00000038523	ADH5	alcohol dehydrogenase class-3	1	10	11	0
sp|Q28372|GELS_HORSE Gelsolin OS=Equus caballus OX=9796 GN=GSN PE=1 SV=2	Q28372	ENSECAG00000018714	GSN	gelsolin	0	11	11	0
tr|F7E3Y7|F7E3Y7_HORSE Heat shock protein family B (small) member 1 OS=Equus caballus OX=9796 GN=HSPB1 PE=3 SV=1	F7E3Y7	ENSECAG00000020463	HSPB1	heat shock protein family B (small) member 1	11	0	11	0
tr|F6PJY2|F6PJY2_HORSE Leucine zipper transcription factor like 1 OS=Equus caballus OX=9796 GN=LZTFL1 PE=4 SV=2	F6PJY2	ENSECAG00000017243	LZTFL1	leucine zipper transcription factor like 1	1	10	11	0
tr|F6SZG4|F6SZG4_HORSE Hypoxanthine phosphoribosyltransferase OS=Equus caballus OX=9796 GN=HPRT1 PE=3 SV=2	F6SZG4	ENSECAG00000017534	HPRT1	hypoxanthine phosphoribosyltransferase 1	11	0	11	0
tr|F7CMB4|F7CMB4_HORSE Glycyl-tRNA synthetase OS=Equus caballus OX=9796 GN=GARS1 PE=4 SV=2	F7CMB4	ENSECAG00000019373	GARS1	glycyl-tRNA synthetase 1	11	0	11	0
tr|F7E2S8|F7E2S8_HORSE NSFL1 cofactor OS=Equus caballus OX=9796 GN=NSFL1C PE=4 SV=3	F7E2S8	ENSECAG00000006545	NSFL1C	NSFL1 cofactor	0	11	11	0
tr|H9H004|H9H004_HORSE Inositol-3-phosphate synthase 1 OS=Equus caballus OX=9796 GN=ISYNA1 PE=4 SV=2	H9H004	ENSECAG00000019571	ISYNA1	inositol-3-phosphate synthase 1	1	10	11	0
tr|A0A3Q2HWQ6|A0A3Q2HWQ6_HORSE Uncharacterized protein OS=Equus caballus OX=9796 GN=LOC100060505 PE=4 SV=2	A0A3Q2HWQ6	ENSECAG00000019352	ENSECAG00000019352	complement C3-like	9	2	11	0
tr|F6RL46|F6RL46_HORSE 6-phosphogluconolactonase OS=Equus caballus OX=9796 GN=PGLS PE=3 SV=2	F6RL46	ENSECAG00000010333	PGLS	6-phosphogluconolactonase	2	9	11	0
tr|F6X6A6|F6X6A6_HORSE Peptidyl-prolyl cis-trans isomerase OS=Equus caballus OX=9796 GN=PPIA PE=3 SV=2	F6X6A6	ENSECAG00000016673	PPIA	peptidylprolyl isomerase A	10	1	11	0
tr|F7AS57|F7AS57_HORSE Proteasome activator subunit 2 OS=Equus caballus OX=9796 GN=PSME2 PE=4 SV=1	F7AS57	ENSECAG00000017910	PSME2	proteasome activator subunit 2	1	10	11	0
tr|F7DL71|F7DL71_HORSE Quinoid dihydropteridine reductase OS=Equus caballus OX=9796 GN=QDPR PE=4 SV=2	F7DL71	ENSECAG00000005662	QDPR	quinoid dihydropteridine reductase	11	0	11	0
tr|A0A3Q2HP89|A0A3Q2HP89_HORSE RuvB-like helicase OS=Equus caballus OX=9796 GN=RUVBL1 PE=3 SV=2	A0A3Q2HP89	ENSECAG00000000545	RUVBL1	RuvB like AAA ATPase 1	1	10	11	0
tr|F6RI47|F6RI47_HORSE Alpha-2-macroglobulin OS=Equus caballus OX=9796 GN=A2M PE=4 SV=2	F6RI47	ENSECAG00000012558	A2M	alpha-2-macroglobulin	0	10	10	0
tr|F7DXG8|F7DXG8_HORSE Cofilin 1 OS=Equus caballus OX=9796 GN=CFL1 PE=3 SV=1	F7DXG8	ENSECAG00000019900	CFL1	cofilin 1	10	0	10	0
tr|F7CMH2|F7CMH2_HORSE Proliferation-associated 2G4 OS=Equus caballus OX=9796 GN=PA2G4 PE=4 SV=2	F7CMH2	ENSECAG00000005731	PA2G4	proliferation-associated 2G4, 38kDa	10	0	10	0
tr|A0A3Q2I5S8|A0A3Q2I5S8_HORSE Actinin alpha 4 OS=Equus caballus OX=9796 GN=ACTN4 PE=4 SV=1	A0A3Q2I5S8	ENSECAG00000021777	ACTN4	actinin alpha 4	0	10	10	0
tr|F6YY66|F6YY66_HORSE Nucleoside diphosphate kinase OS=Equus caballus OX=9796 GN=NME1 PE=3 SV=2	F6YY66	ENSECAG00000021658	NME2	NME/NM23 nucleoside diphosphate kinase 1	1	9	10	0
tr|F6VBW6|F6VBW6_HORSE Caspase 6 OS=Equus caballus OX=9796 GN=CASP6 PE=3 SV=2	F6VBW6	ENSECAG00000015479	CASP6	caspase 6	9	1	10	0
tr|F6WB51|F6WB51_HORSE Crystallin zeta OS=Equus caballus OX=9796 GN=CRYZ PE=4 SV=2	F6WB51	ENSECAG00000008254	CRYZ	crystallin zeta	0	10	10	0
tr|F6W354|F6W354_HORSE Actin related protein 3 OS=Equus caballus OX=9796 GN=ACTR3 PE=3 SV=2	F6W354	ENSECAG00000020867	ACTR3	actin related protein 3	7	3	10	0
tr|F7CZV6|F7CZV6_HORSE Aldehyde dehydrogenase 7 family member A1 OS=Equus caballus OX=9796 GN=ALDH7A1 PE=3 SV=2	F7CZV6	ENSECAG00000010547	ALDH7A1	aldehyde dehydrogenase 7 family member A1	3	7	10	0
tr|F7AWX3|F7AWX3_HORSE WD_REPEATS_REGION domain-containing protein OS=Equus caballus OX=9796 GN=RACK1 PE=4 SV=2	F7AWX3	ENSECAG00000022567	RACK1	receptor for activated C kinase 1	0	10	10	0
tr|B8K1X7|B8K1X7_HORSE 40S ribosomal protein SA OS=Equus caballus OX=9796 GN=RPSA PE=2 SV=1	B8K1X7	ENSECAG00000013062	RPSA	ribosomal protein SA	2	8	10	0
tr|F6Q4Q1|F6Q4Q1_HORSE Heterogeneous nuclear ribonucleoprotein K OS=Equus caballus OX=9796 GN=HNRNPK PE=4 SV=2	F6Q4Q1	ENSECAG00000025104	HNRNPK	heterogeneous nuclear ribonucleoprotein K	10	0	10	0
tr|F6QKJ2|F6QKJ2_HORSE Queuosine salvage protein OS=Equus caballus OX=9796 GN=C23H9orf64 PE=3 SV=2	F6QKJ2	ENSECAG00000025074	C23H9orf64	chromosome 23 C9orf64 homolog	10	0	10	0
tr|A0A3Q2GV25|A0A3Q2GV25_HORSE Asparaginyl-tRNA synthetase OS=Equus caballus OX=9796 GN=NARS1 PE=4 SV=1	A0A3Q2GV25	ENSECAG00000017066	NARS1	asparaginyl-tRNA synthetase 1	1	9	10	0
tr|F7B0A8|F7B0A8_HORSE Phosphoglucomutase 2 like 1 OS=Equus caballus OX=9796 GN=PGM2L1 PE=4 SV=1	F7B0A8	ENSECAG00000018803	PGM2L1	phosphoglucomutase 2 like 1	10	0	10	0
tr|F6WPB4|F6WPB4_HORSE Parkinsonism associated deglycase OS=Equus caballus OX=9796 GN=PARK7 PE=4 SV=2	F6WPB4	ENSECAG00000017251	PARK7	Parkinsonism associated deglycase	0	10	10	0
tr|A0A3Q2LJD4|A0A3Q2LJD4_HORSE EMAP like 1 OS=Equus caballus OX=9796 GN=EML1 PE=4 SV=1	A0A3Q2LJD4	ENSECAG00000019766	EML1	EMAP like 1	1	9	10	0
tr|F7BA94|F7BA94_HORSE Ribosomal protein S3 OS=Equus caballus OX=9796 GN=RPS3 PE=3 SV=2	F7BA94	ENSECAG00000013915	RPS3	ribosomal protein S3	1	9	10	0
tr|F6S5X4|F6S5X4_HORSE 26S proteasome non-ATPase regulatory subunit 1 OS=Equus caballus OX=9796 GN=PSMD1 PE=3 SV=1	F6S5X4	ENSECAG00000007845	PSMD1	proteasome 26S subunit, non-ATPase 1	0	9	9	0
tr|F6Z1U4|F6Z1U4_HORSE Glyoxalase domain containing 4 OS=Equus caballus OX=9796 GN=GLOD4 PE=4 SV=2	F6Z1U4	ENSECAG00000024418	GLOD4	glyoxalase domain containing 4	9	0	9	0
tr|A0A3Q2L7X0|A0A3Q2L7X0_HORSE Proteasome subunit alpha type OS=Equus caballus OX=9796 GN=PSMA7 PE=3 SV=2	A0A3Q2L7X0	ENSECAG00000014168	PSMA7	proteasome 20S subunit alpha 7	5	4	9	0
tr|F7D301|F7D301_HORSE RAB11B, member RAS oncogene family OS=Equus caballus OX=9796 GN=RAB11B PE=4 SV=3	F7D301	ENSECAG00000000716	RAB11B	RAB11B, member RAS oncogene family	1	8	9	0
tr|F7DA17|F7DA17_HORSE Transglutaminase 2 OS=Equus caballus OX=9796 GN=TGM2 PE=4 SV=2	F7DA17	ENSECAG00000006290	TGM2	transglutaminase 2	9	0	9	0
tr|A0A3Q2I3C5|A0A3Q2I3C5_HORSE Cystathionine gamma-lyase OS=Equus caballus OX=9796 GN=CTH PE=3 SV=1	A0A3Q2I3C5	ENSECAG00000015050	CTH	cystathionine gamma-lyase	0	9	9	0
tr|F7C407|F7C407_HORSE Epoxide hydrolase 2 OS=Equus caballus OX=9796 GN=EPHX2 PE=4 SV=1	F7C407	ENSECAG00000023444	EPHX2	epoxide hydrolase 2	0	9	9	0
tr|F7CG77|F7CG77_HORSE Chaperonin containing TCP1 subunit 6A OS=Equus caballus OX=9796 GN=CCT6A PE=3 SV=2	F7CG77	ENSECAG00000020091	CCT6A	chaperonin containing TCP1 subunit 6A	0	9	9	0
tr|A0A5F5Q2W2|A0A5F5Q2W2_HORSE Proteasome subunit alpha type OS=Equus caballus OX=9796 GN=PSMA1 PE=3 SV=1	A0A5F5Q2W2	ENSECAG00000024086	PSMA1	proteasome 20S subunit alpha 1	0	9	9	0
tr|F6RI26|F6RI26_HORSE Aldehyde dehydrogenase 9 family member A1 OS=Equus caballus OX=9796 GN=ALDH9A1 PE=3 SV=1	F6RI26	ENSECAG00000012770	ALDH9A1	aldehyde dehydrogenase 9 family member A1	2	7	9	0
tr|F6UCB3|F6UCB3_HORSE Ribosomal protein L7a OS=Equus caballus OX=9796 GN=RPL7A PE=4 SV=3	F6UCB3	ENSECAG00000008548	RPL7A	ribosomal protein L7a	6	3	9	0
tr|A0A3Q2GWI8|A0A3Q2GWI8_HORSE Phosphoglucomutase 2 OS=Equus caballus OX=9796 GN=PGM2 PE=4 SV=1	A0A3Q2GWI8	ENSECAG00000009090	PGM2	phosphoglucomutase 2	1	8	9	0
tr|F7CYR1|F7CYR1_HORSE Serpin family C member 1 OS=Equus caballus OX=9796 GN=SERPINC1 PE=3 SV=3	F7CYR1	ENSECAG00000014493	SERPINC1	serpin family C member 1	9	0	9	0
tr|F6YRE7|F6YRE7_HORSE Leukotriene A(4) hydrolase OS=Equus caballus OX=9796 GN=LTA4H PE=3 SV=2	F6YRE7	ENSECAG00000008767	LTA4H	leukotriene A4 hydrolase	0	9	9	0
tr|F6UXK2|F6UXK2_HORSE Valyl-tRNA synthetase OS=Equus caballus OX=9796 GN=VARS1 PE=3 SV=3	F6UXK2	ENSECAG00000014620	VARS1	valyl-tRNA synthetase 1	9	0	9	0
tr|F7CDJ8|F7CDJ8_HORSE Ribosomal protein S9 OS=Equus caballus OX=9796 GN=RPS9 PE=3 SV=1	F7CDJ8	ENSECAG00000020316	RPS9	ribosomal protein S9	4	5	9	0
tr|A0A3Q2HLY5|A0A3Q2HLY5_HORSE Hsc70-interacting protein-like protein OS=Equus caballus OX=9796 GN=ST13 PE=2 SV=1	A0A3Q2HLY5	ENSECAG00000015838	ST13	ST13 Hsp70 interacting protein	0	9	9	0
tr|A0A3Q2H363|A0A3Q2H363_HORSE Dihydropyrimidinase like 2 OS=Equus caballus OX=9796 GN=DPYSL2 PE=4 SV=1	A0A3Q2H363	ENSECAG00000008662	DPYSL2	dihydropyrimidinase like 2	0	9	9	0
tr|F7C5G3|F7C5G3_HORSE Proteasome 26S subunit, non-ATPase 11 OS=Equus caballus OX=9796 GN=PSMD11 PE=4 SV=2	F7C5G3	ENSECAG00000014306	PSMD11	proteasome 26S subunit, non-ATPase 11	9	0	9	0
tr|F7DFM3|F7DFM3_HORSE 40S ribosomal protein S4 OS=Equus caballus OX=9796 GN=RPS4X PE=3 SV=2	F7DFM3	ENSECAG00000010852	RPS4X	ribosomal protein S4 X-linked	0	9	9	0
tr|F6Z1Z7|F6Z1Z7_HORSE 40S ribosomal protein S3a OS=Equus caballus OX=9796 GN=RPS3A PE=3 SV=2	F6Z1Z7	ENSECAG00000009573	RPS3A	ribosomal protein S3A	8	1	9	0
tr|F6YPN7|F6YPN7_HORSE Arginyl-tRNA synthetase OS=Equus caballus OX=9796 GN=RARS1 PE=3 SV=1	F6YPN7	ENSECAG00000024383	RARS1	arginyl-tRNA synthetase 1	8	0	8	0
tr|F7AMX0|F7AMX0_HORSE Glycerol-3-phosphate dehydrogenase [NAD(+)] OS=Equus caballus OX=9796 GN=GPD1L PE=3 SV=2	F7AMX0	ENSECAG00000018150	GPD1L	glycerol-3-phosphate dehydrogenase 1 like	8	0	8	0
tr|A0A3Q2HWQ7|A0A3Q2HWQ7_HORSE HECT, UBA and WWE domain containing E3 ubiquitin protein ligase 1 OS=Equus caballus OX=9796 GN=HUWE1 PE=4 SV=2	A0A3Q2HWQ7	ENSECAG00000021385	HUWE1	HECT, UBA and WWE domain containing E3 ubiquitin protein ligase 1	0	8	8	0
tr|F7DG14|F7DG14_HORSE Proteasome 26S subunit, non-ATPase 3 OS=Equus caballus OX=9796 GN=PSMD3 PE=4 SV=2	F7DG14	ENSECAG00000010572	PSMD3	proteasome 26S subunit, non-ATPase 3	8	0	8	0
tr|A0A3Q2LDC2|A0A3Q2LDC2_HORSE Pyrophosphatase (inorganic) 1 OS=Equus caballus OX=9796 GN=PPA1 PE=4 SV=2	A0A3Q2LDC2	ENSECAG00000018686	PPA1	inorganic pyrophosphatase 1	8	0	8	0
sp|Q6W8P9|AK1CO_HORSE Aldo-keto reductase family 1 member C23-like protein OS=Equus caballus OX=9796 GN=PGFS PE=1 SV=1	Q6W8P9	ENSECAG00000037198	PGFS	aldo-keto reductase family 1 member C23-like protein	2	6	8	0
tr|A0A3Q2LFC7|A0A3Q2LFC7_HORSE Uncharacterized protein OS=Equus caballus OX=9796 GN=PLIN4 PE=4 SV=2	A0A3Q2LFC7	ENSECAG00000035223	PLIN4	perilipin 4	8	0	8	0
tr|A0A3Q2HG57|A0A3Q2HG57_HORSE Organic solute carrier partner 1 OS=Equus caballus OX=9796 GN=OSCP1 PE=4 SV=1	A0A3Q2HG57	ENSECAG00000008850	OSCP1	organic solute carrier partner 1	2	6	8	0
tr|A0A3Q2I4T2|A0A3Q2I4T2_HORSE Alpha-1,4 glucan phosphorylase OS=Equus caballus OX=9796 GN=PYGL PE=3 SV=1	A0A3Q2I4T2	ENSECAG00000011728	PYGL	glycogen phosphorylase L	0	8	8	0
tr|F7ANR3|F7ANR3_HORSE Proteasome subunit alpha type OS=Equus caballus OX=9796 GN=PSMA3 PE=3 SV=1	F7ANR3	ENSECAG00000011509	PSMA3	proteasome 20S subunit alpha 3	8	0	8	0
tr|F6QX36|F6QX36_HORSE Inter-alpha-trypsin inhibitor heavy chain 1 OS=Equus caballus OX=9796 GN=ITIH1 PE=4 SV=3	F6QX36	ENSECAG00000024792	ITIH1	inter-alpha-trypsin inhibitor heavy chain 1	8	0	8	0
tr|A0A3Q2I7R4|A0A3Q2I7R4_HORSE Uncharacterized protein OS=Equus caballus OX=9796 GN=LOC100054688 PE=4 SV=1	A0A3Q2I7R4	ENSECAG00000037149	ENSECAG00000037149	xanthine dehydrogenase/oxidase	0	8	8	0
tr|F6TTP1|F6TTP1_HORSE 60S acidic ribosomal protein P0 OS=Equus caballus OX=9796 GN=RPLP0 PE=2 SV=2	F6TTP1	ENSECAG00000015816	RPLP0	ribosomal protein lateral stalk subunit P0	1	7	8	0
tr|F6T1P0|F6T1P0_HORSE Uncharacterized protein OS=Equus caballus OX=9796 GN=PTGR2 PE=4 SV=2	F6T1P0	ENSECAG00000013284	PTGR2	prostaglandin reductase 2	2	6	8	0
tr|A0A3Q2KXP3|A0A3Q2KXP3_HORSE Calpain small subunit 1 OS=Equus caballus OX=9796 GN=CAPNS1 PE=4 SV=2	A0A3Q2KXP3	ENSECAG00000012210	CAPNS1	calpain small subunit 1	0	8	8	0
tr|F7C0U4|F7C0U4_HORSE Aldo_ket_red domain-containing protein OS=Equus caballus OX=9796 GN=AKR7A2 PE=4 SV=2	F7C0U4	ENSECAG00000032923	AKR7A2	aldo-keto reductase family 7 member A2	8	0	8	0
tr|A0A3Q2HC57|A0A3Q2HC57_HORSE GTP-binding nuclear protein Ran OS=Equus caballus OX=9796 GN=RAN PE=3 SV=1	A0A3Q2HC57	ENSECAG00000020532	RAN	RAN, member RAS oncogene family	0	8	8	0
tr|F6XSF7|F6XSF7_HORSE Uncharacterized protein OS=Equus caballus OX=9796 GN=LOC100059239 PE=4 SV=2	F6XSF7	ENSECAG00000008615	ENSECAG00000008615	complement C4-A	8	0	8	0
tr|F6RHD5|F6RHD5_HORSE Adenine phosphoribosyltransferase OS=Equus caballus OX=9796 GN=APRT PE=3 SV=2	F6RHD5	ENSECAG00000026808	APRT	adenine phosphoribosyltransferase	8	0	8	0
tr|F6SP02|F6SP02_HORSE Tyrosine 3-monooxygenase/tryptophan 5-monooxygenase activation protein theta OS=Equus caballus OX=9796 GN=YWHAQ PE=3 SV=1	F6SP02	ENSECAG00000004925	YWHAQ	tyrosine 3-monooxygenase/tryptophan 5-monooxygenase activation protein theta	8	0	8	0
tr|A0A5F5PGC3|A0A5F5PGC3_HORSE Adenosine kinase OS=Equus caballus OX=9796 GN=ADK PE=4 SV=1	A0A5F5PGC3	ENSECAG00000008160	ADK	adenosine kinase	0	8	8	0
tr|F6SER6|F6SER6_HORSE Cell division cycle 37 OS=Equus caballus OX=9796 GN=CDC37 PE=4 SV=2	F6SER6	ENSECAG00000012896	CDC37	cell division cycle 37, HSP90 cochaperone	8	0	8	0
tr|A0A5F5PVA4|A0A5F5PVA4_HORSE Filamin B OS=Equus caballus OX=9796 GN=FLNB PE=4 SV=1	A0A5F5PVA4	ENSECAG00000015849	FLNB	filamin B	0	8	8	0
tr|F6VPI8|F6VPI8_HORSE D-dopachrome tautomerase like OS=Equus caballus OX=9796 GN=DDTL PE=4 SV=2	F6VPI8	ENSECAG00000021086	DDT	D-dopachrome tautomerase	8	0	8	0
tr|A0A3Q2HJT9|A0A3Q2HJT9_HORSE Proteasome 26S subunit, ATPase 6 OS=Equus caballus OX=9796 GN=PSMC6 PE=3 SV=1	A0A3Q2HJT9	ENSECAG00000038126	PSMC6	proteasome 26S subunit, ATPase 6	2	6	8	0
tr|F6XS05|F6XS05_HORSE S-formylglutathione hydrolase OS=Equus caballus OX=9796 GN=ESD PE=3 SV=2	F6XS05	ENSECAG00000024350	ESD	esterase D	5	3	8	0
tr|F6Y739|F6Y739_HORSE Ribosomal protein S2 OS=Equus caballus OX=9796 GN=RPS2 PE=3 SV=1	F6Y739	ENSECAG00000009065	RPS2	ribosomal protein S2	0	8	8	0
tr|A0A3Q2HTR2|A0A3Q2HTR2_HORSE Rho GTPase activating protein 18 OS=Equus caballus OX=9796 GN=ARHGAP18 PE=4 SV=1	A0A3Q2HTR2	ENSECAG00000024764	ARHGAP18	Rho GTPase activating protein 18	0	8	8	0
tr|F6PY78|F6PY78_HORSE Proteasome 26S subunit, non-ATPase 12 OS=Equus caballus OX=9796 GN=PSMD12 PE=4 SV=1	F6PY78	ENSECAG00000012224	PSMD12	proteasome 26S subunit, non-ATPase 12	2	6	8	0
tr|A0A3Q2IEF5|A0A3Q2IEF5_HORSE Biliverdin reductase B OS=Equus caballus OX=9796 GN=BLVRB PE=4 SV=1	A0A3Q2IEF5	ENSECAG00000000697	BLVRB	biliverdin reductase B	1	7	8	0
tr|A0A3Q2I7F1|A0A3Q2I7F1_HORSE Programmed cell death 4 OS=Equus caballus OX=9796 GN=PDCD4 PE=4 SV=1	A0A3Q2I7F1	ENSECAG00000020935	PDCD4	programmed cell death 4	0	7	7	0
tr|F6RCA8|F6RCA8_HORSE Peroxiredoxin OS=Equus caballus OX=9796 GN=PRDX5 PE=3 SV=2	F6RCA8	ENSECAG00000017747	PRDX5	peroxiredoxin 5	7	0	7	0
tr|F6WGT1|F6WGT1_HORSE Proteasome 26S subunit, non-ATPase 6 OS=Equus caballus OX=9796 GN=PSMD6 PE=4 SV=3	F6WGT1	ENSECAG00000021193	PSMD6	proteasome 26S subunit, non-ATPase 6	1	6	7	0
tr|H9H007|H9H007_HORSE 10-formyltetrahydrofolate dehydrogenase OS=Equus caballus OX=9796 GN=ALDH1L1 PE=3 SV=2	H9H007	ENSECAG00000021048	ALDH1L1	aldehyde dehydrogenase 1 family member L1	7	0	7	0
tr|F6PUX2|F6PUX2_HORSE Moesin OS=Equus caballus OX=9796 GN=MSN PE=4 SV=1	F6PUX2	ENSECAG00000012900	MSN	moesin	0	7	7	0
tr|F6WT76|F6WT76_HORSE Aspartyl aminopeptidase OS=Equus caballus OX=9796 GN=DNPEP PE=3 SV=2	F6WT76	ENSECAG00000021601	DNPEP	aspartyl aminopeptidase	0	7	7	0
tr|A0A3Q2GSF0|A0A3Q2GSF0_HORSE Glyoxylate and hydroxypyruvate reductase OS=Equus caballus OX=9796 GN=GRHPR PE=3 SV=1	A0A3Q2GSF0	ENSECAG00000008981	GRHPR	glyoxylate and hydroxypyruvate reductase	1	6	7	0
tr|F6Q892|F6Q892_HORSE Serpin family B member 9 OS=Equus caballus OX=9796 GN=SERPINB9 PE=3 SV=1	F6Q892	ENSECAG00000012506	SERPINB9	serpin family B member 9	7	0	7	0
tr|F7DB59|F7DB59_HORSE Platelet activating factor acetylhydrolase 1b catalytic subunit 3 OS=Equus caballus OX=9796 GN=PAFAH1B3 PE=4 SV=1	F7DB59	ENSECAG00000010970	PAFAH1B3	platelet activating factor acetylhydrolase 1b catalytic subunit 3	7	0	7	0
tr|F7D2I6|F7D2I6_HORSE Protein arginine N-methyltransferase 5 OS=Equus caballus OX=9796 GN=PRMT5 PE=3 SV=1	F7D2I6	ENSECAG00000014516	PRMT5	protein arginine methyltransferase 5	2	5	7	0
tr|A0A3Q2HL03|A0A3Q2HL03_HORSE Aldose 1-epimerase OS=Equus caballus OX=9796 GN=GALM PE=3 SV=1	A0A3Q2HL03	ENSECAG00000014430	GALM	galactose mutarotase	5	2	7	0
tr|A0A5F5PQJ7|A0A5F5PQJ7_HORSE Ribosomal protein S5 OS=Equus caballus OX=9796 GN=RPS5 PE=3 SV=1	A0A5F5PQJ7	ENSECAG00000016340	RPS5	ribosomal protein S5	0	7	7	0
tr|F7DZV9|F7DZV9_HORSE Tyrosine 3-monooxygenase/tryptophan 5-monooxygenase activation protein beta OS=Equus caballus OX=9796 GN=YWHAB PE=3 SV=3	F7DZV9	ENSECAG00000020397	YWHAB	tyrosine 3-monooxygenase/tryptophan 5-monooxygenase activation protein beta	7	0	7	0
tr|A0A5F5PVN8|A0A5F5PVN8_HORSE Uncharacterized protein OS=Equus caballus OX=9796 GN=LOC111767442 PE=4 SV=1	A0A5F5PVN8	ENSECAG00000013962	ENSECAG00000013962	tumor protein D52	0	7	7	0
tr|A0A3Q2GSM1|A0A3Q2GSM1_HORSE Phosphoribosyl pyrophosphate synthetase 2 OS=Equus caballus OX=9796 GN=PRPS2 PE=3 SV=1	A0A3Q2GSM1	ENSECAG00000024711	PRPS2	phosphoribosyl pyrophosphate synthetase 2	2	5	7	0
tr|F7CSL8|F7CSL8_HORSE SERPIN domain-containing protein OS=Equus caballus OX=9796 GN=LOC100065068 PE=3 SV=2	F7CSL8	ENSECAG00000014414	SPI2	alpha-1-antiproteinase 2-like	2	5	7	0
tr|F7DTP2|F7DTP2_HORSE Glutathione reductase OS=Equus caballus OX=9796 GN=GSR PE=3 SV=2	F7DTP2	ENSECAG00000014178	GSR	glutathione-disulfide reductase	0	7	7	0
tr|F6UL68|F6UL68_HORSE Transthyretin OS=Equus caballus OX=9796 GN=TTR PE=3 SV=3	F6UL68	ENSECAG00000015875	TTR	transthyretin	7	0	7	0
tr|F7C3N9|F7C3N9_HORSE Aldehyde dehydrogenase family 16 member A1 OS=Equus caballus OX=9796 GN=ALDH16A1 PE=3 SV=1	F7C3N9	ENSECAG00000023437	ALDH16A1	aldehyde dehydrogenase 16 family member A1	0	7	7	0
tr|F6Z688|F6Z688_HORSE Proteasome subunit alpha type OS=Equus caballus OX=9796 GN=PSMA4 PE=3 SV=3	F6Z688	ENSECAG00000009632	PSMA4	proteasome 20S subunit alpha 4	3	4	7	0
tr|A0A5F5PZS2|A0A5F5PZS2_HORSE Potassium channel tetramerization domain containing 12 OS=Equus caballus OX=9796 GN=KCTD12 PE=4 SV=1	A0A5F5PZS2	ENSECAG00000002083	KCTD12	potassium channel tetramerization domain containing 12	7	0	7	0
tr|F7BAA0|F7BAA0_HORSE Glutathione S-transferase omega 1 OS=Equus caballus OX=9796 GN=GSTO1 PE=3 SV=2	F7BAA0	ENSECAG00000011560	GSTO1	glutathione S-transferase omega 1	0	7	7	0
tr|A0A3Q2HLR8|A0A3Q2HLR8_HORSE EMAP like 2 OS=Equus caballus OX=9796 GN=EML2 PE=4 SV=1	A0A3Q2HLR8	ENSECAG00000018032	EML2	EMAP like 2	0	7	7	0
tr|F7C625|F7C625_HORSE Calpastatin OS=Equus caballus OX=9796 GN=CAST PE=4 SV=2	F7C625	ENSECAG00000013676	CAST	calpastatin	0	7	7	0
tr|F7DBJ7|F7DBJ7_HORSE 40S ribosomal protein S7 OS=Equus caballus OX=9796 GN=RPS7 PE=3 SV=2	F7DBJ7	ENSECAG00000020253	RPS7	ribosomal protein S7	1	6	7	0
tr|F6Y014|F6Y014_HORSE F-actin-capping protein subunit beta OS=Equus caballus OX=9796 GN=CAPZB PE=3 SV=3	F6Y014	ENSECAG00000009145	CAPZB	capping actin protein of muscle Z-line subunit beta	0	7	7	0
tr|F7AA69|F7AA69_HORSE Ro60, Y RNA binding protein OS=Equus caballus OX=9796 GN=RO60 PE=4 SV=1	F7AA69	ENSECAG00000018653	RO60	Ro60, Y RNA binding protein	7	0	7	0
tr|A0A3Q2HMR5|A0A3Q2HMR5_HORSE Actin-related protein 2 OS=Equus caballus OX=9796 GN=ACTR2 PE=3 SV=1	A0A3Q2HMR5	ENSECAG00000009219	ACTR2	actin related protein 2	2	5	7	0
tr|A0A3Q2LCZ6|A0A3Q2LCZ6_HORSE Adenosylhomocysteinase like 1 OS=Equus caballus OX=9796 GN=AHCYL1 PE=3 SV=2	A0A3Q2LCZ6	ENSECAG00000012080	AHCYL1	adenosylhomocysteinase like 1	3	4	7	0
tr|A0A5F5PP70|A0A5F5PP70_HORSE Annexin OS=Equus caballus OX=9796 GN=ANXA7 PE=3 SV=1	A0A5F5PP70	ENSECAG00000013554	ANXA7	annexin A7	0	7	7	0
tr|F7BRA4|F7BRA4_HORSE Proteasome subunit alpha type OS=Equus caballus OX=9796 GN=PSMA6 PE=3 SV=2	F7BRA4	ENSECAG00000022437	PSMA6	proteasome 20S subunit alpha 6	0	7	7	0
tr|F6Z8V2|F6Z8V2_HORSE Proteasome subunit beta OS=Equus caballus OX=9796 GN=PSMB8 PE=3 SV=1	F6Z8V2	ENSECAG00000018887	PSMB8	proteasome 20S subunit beta 8	7	0	7	0
tr|A0A3Q2GXB1|A0A3Q2GXB1_HORSE GC vitamin D binding protein OS=Equus caballus OX=9796 GN=GC PE=4 SV=2	A0A3Q2GXB1	ENSECAG00000010481	GC	GC vitamin D binding protein	0	7	7	0
tr|F6W039|F6W039_HORSE Rho GDP dissociation inhibitor alpha OS=Equus caballus OX=9796 GN=ARHGDIA PE=4 SV=1	F6W039	ENSECAG00000020501	ARHGDIA	Rho GDP dissociation inhibitor alpha	3	4	7	0
tr|A0A3Q2L2A5|A0A3Q2L2A5_HORSE 6-phosphofructokinase OS=Equus caballus OX=9796 GN=PFKP PE=3 SV=2	A0A3Q2L2A5	ENSECAG00000020055	PFKP	phosphofructokinase, platelet	0	7	7	0
tr|F6X277|F6X277_HORSE RuvB-like helicase OS=Equus caballus OX=9796 GN=RUVBL2 PE=3 SV=2	F6X277	ENSECAG00000016701	RUVBL2	RuvB like AAA ATPase 2	4	3	7	0
tr|F7DW21|F7DW21_HORSE Phosphoribosylformylglycinamidine synthase OS=Equus caballus OX=9796 GN=PFAS PE=3 SV=2	F7DW21	ENSECAG00000014762	PFAS	phosphoribosylformylglycinamidine synthase	0	7	7	0
sp|O97508|THIO_HORSE Thioredoxin OS=Equus caballus OX=9796 GN=TXN PE=3 SV=3	O97508	ENSECAG00000013324	TXN	thioredoxin	2	5	7	0
tr|A0A5F5PII4|A0A5F5PII4_HORSE UBIQUITIN_CONJUGAT_2 domain-containing protein OS=Equus caballus OX=9796 GN=UBE2N PE=3 SV=1	A0A5F5PII4	ENSECAG00000019597	UBE2N	ubiquitin conjugating enzyme E2 N	0	6	6	0
tr|F7B8D4|F7B8D4_HORSE Tissue specific transplantation antigen P35B OS=Equus caballus OX=9796 GN=TSTA3 PE=3 SV=3	F7B8D4	ENSECAG00000022267	GFUS	GDP-L-fucose synthase	6	0	6	0
tr|F6X756|F6X756_HORSE Eukaryotic translation elongation factor 1 beta 2 OS=Equus caballus OX=9796 GN=EEF1B2 PE=3 SV=3	F6X756	ENSECAG00000016653	EEF1B2	eukaryotic translation elongation factor 1 beta 2	6	0	6	0
tr|F6UQP3|F6UQP3_HORSE Poly(rC) binding protein 2 OS=Equus caballus OX=9796 GN=PCBP2 PE=4 SV=3	F6UQP3	ENSECAG00000022389	PCBP2	poly(rC) binding protein 2	0	6	6	0
tr|F7CSQ5|F7CSQ5_HORSE SERPINE1 mRNA binding protein 1 OS=Equus caballus OX=9796 GN=SERBP1 PE=4 SV=3	F7CSQ5	ENSECAG00000014617	SERBP1	SERPINE1 mRNA binding protein 1	6	0	6	0
tr|A0A5F5PZX6|A0A5F5PZX6_HORSE Tubulin alpha chain OS=Equus caballus OX=9796 GN=TUBA1A PE=3 SV=1	A0A5F5PZX6	ENSECAG00000030778	TUBA1A	tubulin alpha-1B chain	0	6	6	0
tr|A0A3Q2I388|A0A3Q2I388_HORSE Arp2/3 complex 34 kDa subunit OS=Equus caballus OX=9796 GN=ARPC2 PE=3 SV=1	A0A3Q2I388	ENSECAG00000011456	ARPC2	actin related protein 2/3 complex subunit 2	0	6	6	0
tr|F7C1X7|F7C1X7_HORSE Na(+)/H(+) exchange regulatory cofactor NHE-RF OS=Equus caballus OX=9796 GN=SLC9A3R1 PE=4 SV=2	F7C1X7	ENSECAG00000014372	SLC9A3R1	SLC9A3 regulator 1	6	0	6	0
tr|F6TCI4|F6TCI4_HORSE Proteasome subunit alpha type OS=Equus caballus OX=9796 GN=PSMA2 PE=3 SV=3	F6TCI4	ENSECAG00000020597	PSMA2	proteasome 20S subunit alpha 2	3	3	6	0
sp|Q867C9|PFKAM_HORSE ATP-dependent 6-phosphofructokinase, muscle type OS=Equus caballus OX=9796 GN=PFKM PE=2 SV=3	Q867C9	ENSECAG00000015087	PFKM	phosphofructokinase, muscle	0	6	6	0
tr|F7BBH3|F7BBH3_HORSE Proteasome 26S subunit, non-ATPase 5 OS=Equus caballus OX=9796 GN=PSMD5 PE=4 SV=2	F7BBH3	ENSECAG00000013504	PSMD5	proteasome 26S subunit, non-ATPase 5	0	6	6	0
tr|F6R0A9|F6R0A9_HORSE DExD-box helicase 39B OS=Equus caballus OX=9796 GN=DDX39B PE=4 SV=2	F6R0A9	ENSECAG00000007750	DDX39B	DExD-box helicase 39B	1	5	6	0
tr|F6Y4J0|F6Y4J0_HORSE Vacuolar proton pump subunit B OS=Equus caballus OX=9796 GN=ATP6V1B2 PE=3 SV=2	F6Y4J0	ENSECAG00000016500	ATP6V1B2	ATPase H+ transporting V1 subunit B2	4	2	6	0
tr|A0A5F5PVD1|A0A5F5PVD1_HORSE Heparin binding growth factor OS=Equus caballus OX=9796 GN=HDGF PE=4 SV=1	A0A5F5PVD1	ENSECAG00000011178	HDGF	heparin binding growth factor	1	5	6	0
tr|F6Y1E7|F6Y1E7_HORSE Twinfilin actin binding protein 1 OS=Equus caballus OX=9796 GN=TWF1 PE=4 SV=2	F6Y1E7	ENSECAG00000024018	TWF1	twinfilin actin binding protein 1	1	5	6	0
tr|F6SN52|F6SN52_HORSE eIF-5a domain-containing protein OS=Equus caballus OX=9796 PE=4 SV=3	F6SN52	ENSECAG00000010480	EIF5A	eukaryotic translation initiation factor 5 A	4	2	6	0
tr|F6Z2I7|F6Z2I7_HORSE Glutathione S-transferase OS=Equus caballus OX=9796 GN=LOC100058329 PE=3 SV=3	F6Z2I7	ENSECAG00000024946	ENSECAG00000024946	glutathione S-transferase Mu 1	6	0	6	0
tr|A0A5F5PR55|A0A5F5PR55_HORSE Actin-related protein 2/3 complex subunit 4 OS=Equus caballus OX=9796 GN=ARPC4 PE=3 SV=1	A0A5F5PR55	ENSECAG00000012891	ARPC4	actin-related protein 2/3 complex subunit 4	0	6	6	0
tr|A0A5F5PQ67|A0A5F5PQ67_HORSE Isoleucyl-tRNA synthetase OS=Equus caballus OX=9796 GN=IARS1 PE=3 SV=1	A0A5F5PQ67	ENSECAG00000023253	IARS1	isoleucyl-tRNA synthetase 1	0	6	6	0
tr|F7A769|F7A769_HORSE Kynurenine aminotransferase 1 OS=Equus caballus OX=9796 GN=KYAT1 PE=4 SV=3	F7A769	ENSECAG00000022067	KYAT1	kynurenine aminotransferase 1	1	5	6	0
tr|F6R449|F6R449_HORSE Proteasome 26S subunit, ATPase 3 OS=Equus caballus OX=9796 GN=PSMC3 PE=3 SV=2	F6R449	ENSECAG00000024786	PSMC3	proteasome 26S subunit, ATPase 3	6	0	6	0
tr|F6WN90|F6WN90_HORSE Glutaminyl-tRNA synthetase OS=Equus caballus OX=9796 GN=QARS1 PE=3 SV=3	F6WN90	ENSECAG00000000809	QARS1	glutaminyl-tRNA synthetase 1	6	0	6	0
tr|F6ZX61|F6ZX61_HORSE 60S ribosomal protein L13 OS=Equus caballus OX=9796 GN=RPL13 PE=3 SV=1	F6ZX61	ENSECAG00000011670	RPL13	ribosomal protein L13	2	4	6	0
tr|A0A3Q2HP50|A0A3Q2HP50_HORSE Dynactin subunit 2 OS=Equus caballus OX=9796 GN=DCTN2 PE=4 SV=2	A0A3Q2HP50	ENSECAG00000022334	DCTN2	dynactin subunit 2	0	6	6	0
tr|F7BCV1|F7BCV1_HORSE Secernin 2 OS=Equus caballus OX=9796 GN=SCRN2 PE=4 SV=2	F7BCV1	ENSECAG00000009826	SCRN2	secernin 2	6	0	6	0
tr|F7AEP1|F7AEP1_HORSE Serine/threonine-protein phosphatase OS=Equus caballus OX=9796 GN=PPP2CB PE=3 SV=1	F7AEP1	ENSECAG00000011173	PPP2CB	protein phosphatase 2 catalytic subunit beta	2	4	6	0
tr|F6ZYC2|F6ZYC2_HORSE Lysine--tRNA ligase OS=Equus caballus OX=9796 GN=KARS1 PE=3 SV=1	F6ZYC2	ENSECAG00000013424	KARS1	lysyl-tRNA synthetase 1	1	5	6	0
tr|F6YNM7|F6YNM7_HORSE Prolyl endopeptidase OS=Equus caballus OX=9796 GN=PREP PE=4 SV=2	F6YNM7	ENSECAG00000023502	PREP	prolyl endopeptidase	1	5	6	0
tr|F6UC66|F6UC66_HORSE Sulfite oxidase OS=Equus caballus OX=9796 GN=SUOX PE=4 SV=2	F6UC66	ENSECAG00000023522	SUOX	sulfite oxidase	6	0	6	0
tr|A0A3Q2LSX9|A0A3Q2LSX9_HORSE Serine/threonine-protein phosphatase OS=Equus caballus OX=9796 GN=HIF3A PE=3 SV=2	A0A3Q2LSX9	ENSECAG00000020693	HIF3A	hypoxia inducible factor 3 subunit alpha	0	6	6	0
tr|F6ZFH9|F6ZFH9_HORSE Tyrosine 3-monooxygenase/tryptophan 5-monooxygenase activation protein gamma OS=Equus caballus OX=9796 GN=YWHAG PE=3 SV=2	F6ZFH9	ENSECAG00000006452	YWHAG	tyrosine 3-monooxygenase/tryptophan 5-monooxygenase activation protein gamma	6	0	6	0
tr|F6SI35|F6SI35_HORSE COP9 signalosome subunit 2 OS=Equus caballus OX=9796 GN=COPS2 PE=4 SV=3	F6SI35	ENSECAG00000024709	COPS2	COP9 signalosome subunit 2	0	6	6	0
tr|A0A5K1VP18|A0A5K1VP18_HORSE Ribosomal protein L5 OS=Equus caballus OX=9796 GN=RPL5 PE=3 SV=1	A0A5K1VP18	ENSECAG00000021065	RPL5	ribosomal protein L5	0	6	6	0
tr|F7DFM9|F7DFM9_HORSE Peptidylprolyl isomerase D OS=Equus caballus OX=9796 GN=PPID PE=4 SV=2	F7DFM9	ENSECAG00000010800	PPID	peptidylprolyl isomerase D	6	0	6	0
sp|Q8MIP0|FRIH_HORSE Ferritin heavy chain OS=Equus caballus OX=9796 GN=FTH1 PE=2 SV=3	Q8MIP0	ENSECAG00000008683	FTH1	ferritin heavy chain 1	2	4	6	0
tr|F6YZX2|F6YZX2_HORSE Ribosomal protein S19 OS=Equus caballus OX=9796 GN=RPS19 PE=4 SV=2	F6YZX2	ENSECAG00000009738	RPS19	ribosomal protein S19	0	6	6	0
tr|A0A3Q2HIE9|A0A3Q2HIE9_HORSE Myosin light chain 6 OS=Equus caballus OX=9796 GN=MYL6 PE=4 SV=2	A0A3Q2HIE9	ENSECAG00000039438	MYL6	myosin light chain 6	0	6	6	0
tr|A0A3Q2GWC1|A0A3Q2GWC1_HORSE Proteasome 26S subunit, ATPase 5 OS=Equus caballus OX=9796 GN=PSMC5 PE=3 SV=2	A0A3Q2GWC1	ENSECAG00000023185	PSMC5	proteasome 26S subunit, ATPase 5	0	6	6	0
tr|F7D3E3|F7D3E3_HORSE UMP-CMP kinase OS=Equus caballus OX=9796 GN=CMPK1 PE=3 SV=2	F7D3E3	ENSECAG00000000428	CMPK1	cytidine/uridine monophosphate kinase 1	2	4	6	0
tr|A0A3Q2GUH8|A0A3Q2GUH8_HORSE Myosin VI OS=Equus caballus OX=9796 GN=MYO6 PE=3 SV=2	A0A3Q2GUH8	ENSECAG00000024053	MYO6	myosin VI	0	6	6	0
tr|F6R9A3|F6R9A3_HORSE LPS responsive beige-like anchor protein OS=Equus caballus OX=9796 GN=LRBA PE=4 SV=2	F6R9A3	ENSECAG00000010768	LRBA	LPS responsive beige-like anchor protein	6	0	6	0
tr|F6T4X6|F6T4X6_HORSE Inositol monophosphatase 1 OS=Equus caballus OX=9796 GN=IMPA1 PE=4 SV=2	F6T4X6	ENSECAG00000023030	IMPA1	inositol monophosphatase 1	3	3	6	0
tr|A0A5F5PYK8|A0A5F5PYK8_HORSE Tropomyosin 3 OS=Equus caballus OX=9796 GN=TPM3 PE=3 SV=1	A0A5F5PYK8	ENSECAG00000010942	TPM3	tropomyosin 3	0	6	6	0
tr|F6QDR0|F6QDR0_HORSE Damage specific DNA binding protein 1 OS=Equus caballus OX=9796 GN=DDB1 PE=4 SV=3	F6QDR0	ENSECAG00000012136	DDB1	damage specific DNA binding protein 1	6	0	6	0
tr|F6W2I4|F6W2I4_HORSE Proteasome subunit beta OS=Equus caballus OX=9796 GN=PSMB6 PE=3 SV=1	F6W2I4	ENSECAG00000016254	PSMB6	proteasome 20S subunit beta 6	6	0	6	0
tr|A0A3Q2I636|A0A3Q2I636_HORSE Proteasome 26S subunit, non-ATPase 13 OS=Equus caballus OX=9796 GN=PSMD13 PE=4 SV=1	A0A3Q2I636	ENSECAG00000003103	PSMD13	proteasome 26S subunit, non-ATPase 13	0	6	6	0
tr|A0A3Q2IDD2|A0A3Q2IDD2_HORSE Uncharacterized protein OS=Equus caballus OX=9796 GN=CFB PE=3 SV=2	A0A3Q2IDD2	ENSECAG00000011854	CFB	complement factor B	6	0	6	0
tr|F7BFT1|F7BFT1_HORSE Peroxiredoxin 2 OS=Equus caballus OX=9796 GN=PRDX2 PE=4 SV=1	F7BFT1	ENSECAG00000011541	PRDX2	peroxiredoxin 2	3	3	6	0
tr|F6VMD0|F6VMD0_HORSE Bleomycin hydrolase OS=Equus caballus OX=9796 GN=BLMH PE=3 SV=2	F6VMD0	ENSECAG00000019323	BLMH	bleomycin hydrolase	6	0	6	0
tr|F6ZSS7|F6ZSS7_HORSE Nudix hydrolase 2 OS=Equus caballus OX=9796 GN=NUDT2 PE=4 SV=1	F6ZSS7	ENSECAG00000011552	NUDT2	nudix hydrolase 2	6	0	6	0
tr|F6WL01|F6WL01_HORSE Proteasome subunit beta OS=Equus caballus OX=9796 GN=PSMB2 PE=3 SV=1	F6WL01	ENSECAG00000021615	PSMB2	proteasome 20S subunit beta 2	6	0	6	0
tr|F6UA86|F6UA86_HORSE Activator of HSP90 ATPase activity 1 OS=Equus caballus OX=9796 GN=AHSA1 PE=4 SV=1	F6UA86	ENSECAG00000011763	AHSA1	activator of HSP90 ATPase activity 1	5	1	6	0
tr|F7A6J6|F7A6J6_HORSE Ribonuclease UK114-like protein OS=Equus caballus OX=9796 GN=LOC100147364 PE=2 SV=1	F7A6J6	ENSECAG00000004316	RIDA	reactive intermediate imine deaminase A homolog	6	0	6	0
tr|A0A5F5PZW1|A0A5F5PZW1_HORSE Myosin light chain 12A OS=Equus caballus OX=9796 GN=MYL12A PE=4 SV=1	A0A5F5PZW1	ENSECAG00000038682	MYL12A	myosin regulatory light polypeptide 9	0	6	6	0
tr|A0A3Q2KVX0|A0A3Q2KVX0_HORSE Sorting nexin 2 OS=Equus caballus OX=9796 GN=SNX2 PE=4 SV=1	A0A3Q2KVX0	ENSECAG00000007426	SNX2	sorting nexin 2	0	6	6	0
tr|F6VST9|F6VST9_HORSE Ribokinase OS=Equus caballus OX=9796 GN=RBKS PE=3 SV=1	F6VST9	ENSECAG00000020582	RBKS	ribokinase	1	5	6	0
tr|F6PN89|F6PN89_HORSE Talin 1 OS=Equus caballus OX=9796 GN=TLN1 PE=4 SV=2	F6PN89	ENSECAG00000016464	TLN1	talin 1	0	6	6	0
tr|A0A3Q2HSL2|A0A3Q2HSL2_HORSE Sulfurtransferase OS=Equus caballus OX=9796 GN=MPST PE=4 SV=1	A0A3Q2HSL2	ENSECAG00000008724	MPST	mercaptopyruvate sulfurtransferase	0	6	6	0
tr|F7CYG2|F7CYG2_HORSE Tyrosine 3-monooxygenase/tryptophan 5-monooxygenase activation protein eta OS=Equus caballus OX=9796 GN=YWHAH PE=3 SV=2	F7CYG2	ENSECAG00000014740	YWHAH	tyrosine 3-monooxygenase/tryptophan 5-monooxygenase activation protein eta	5	1	6	0
tr|A0A3Q2HTG2|A0A3Q2HTG2_HORSE Fibrinogen alpha chain OS=Equus caballus OX=9796 GN=FGA PE=4 SV=2	A0A3Q2HTG2	ENSECAG00000027768	FGA	fibrinogen alpha chain	6	0	6	0
tr|F7DF55|F7DF55_HORSE Proteasome subunit beta 4 OS=Equus caballus OX=9796 GN=PSMB4 PE=4 SV=2	F7DF55	ENSECAG00000006692	PSMB4	proteasome 20S subunit beta 4	6	0	6	0
tr|F6PYC6|F6PYC6_HORSE Fucose kinase OS=Equus caballus OX=9796 GN=FCSK PE=4 SV=1	F6PYC6	ENSECAG00000012351	FCSK	fucose kinase	6	0	6	0
tr|A0A3Q2LDJ2|A0A3Q2LDJ2_HORSE Ribosomal protein L23 OS=Equus caballus OX=9796 GN=RPL23 PE=3 SV=1	A0A3Q2LDJ2	ENSECAG00000035053	RPL23	ribosomal protein L23	1	5	6	0
tr|F6ZAK1|F6ZAK1_HORSE Annexin OS=Equus caballus OX=9796 GN=ANXA3 PE=3 SV=2	F6ZAK1	ENSECAG00000018419	ANXA3	annexin A3	0	6	6	0
tr|A0A3Q2I1G9|A0A3Q2I1G9_HORSE COP9 signalosome subunit 4 OS=Equus caballus OX=9796 GN=COPS4 PE=4 SV=2	A0A3Q2I1G9	ENSECAG00000015209	COPS4	COP9 signalosome subunit 4	2	4	6	0
tr|A0A3Q2IBF3|A0A3Q2IBF3_HORSE Uncharacterized protein OS=Equus caballus OX=9796 GN=RAD23B PE=4 SV=1	A0A3Q2IBF3	ENSECAG00000030375	RAD23B	UV excision repair protein RAD23 homolog B	0	6	6	0
tr|F7AGA5|F7AGA5_HORSE Plastin 3 OS=Equus caballus OX=9796 GN=PLS3 PE=4 SV=2	F7AGA5	ENSECAG00000013135	PLS3	plastin 3	0	6	6	0
tr|F6YK14|F6YK14_HORSE Eukaryotic translation initiation factor 4B OS=Equus caballus OX=9796 GN=EIF4B PE=4 SV=2	F6YK14	ENSECAG00000024091	EIF4B	eukaryotic translation initiation factor 4B	1	4	5	0
tr|F6SXQ9|F6SXQ9_HORSE Uncharacterized protein OS=Equus caballus OX=9796 PE=4 SV=2	F6SXQ9	ENSECAG00000004908	CDC42	cell division cycle 42	0	5	5	0
tr|F6WRP1|F6WRP1_HORSE Tubulin tyrosine ligase like 12 OS=Equus caballus OX=9796 GN=TTLL12 PE=4 SV=2	F6WRP1	ENSECAG00000021781	TTLL12	tubulin tyrosine ligase like 12	5	0	5	0
tr|F7C9G5|F7C9G5_HORSE Ubiquitin carboxyl-terminal hydrolase OS=Equus caballus OX=9796 GN=USP5 PE=3 SV=3	F7C9G5	ENSECAG00000014532	USP5	ubiquitin specific peptidase 5	5	0	5	0
tr|F6RH25|F6RH25_HORSE Decapping enzyme, scavenger OS=Equus caballus OX=9796 GN=DCPS PE=4 SV=1	F6RH25	ENSECAG00000012956	DCPS	decapping enzyme, scavenger	5	0	5	0
tr|F6Q6W4|F6Q6W4_HORSE Fatty acid binding protein 3 OS=Equus caballus OX=9796 GN=FABP3 PE=3 SV=3	F6Q6W4	ENSECAG00000024852	FABP3	fatty acid binding protein 3	1	4	5	0
tr|A0A3Q2KWC3|A0A3Q2KWC3_HORSE Phosphomannomutase OS=Equus caballus OX=9796 GN=PMM2 PE=3 SV=1	A0A3Q2KWC3	ENSECAG00000019902	PMM2	phosphomannomutase 2	2	3	5	0
tr|A0A3Q2HL58|A0A3Q2HL58_HORSE Dipeptidyl peptidase 4 OS=Equus caballus OX=9796 GN=DPP4 PE=3 SV=1	A0A3Q2HL58	ENSECAG00000017357	DPP4	dipeptidyl peptidase 4	0	5	5	0
tr|F7C5T6|F7C5T6_HORSE Acetyl-CoA acetyltransferase 2 OS=Equus caballus OX=9796 GN=ACAT2 PE=3 SV=2	F7C5T6	ENSECAG00000014678	ACAT2	acetyl-CoA acetyltransferase 2	5	0	5	0
tr|F7C4G6|F7C4G6_HORSE Pyridoxamine 5'-phosphate oxidase OS=Equus caballus OX=9796 GN=PNPO PE=3 SV=2	F7C4G6	ENSECAG00000014995	PNPO	pyridoxamine 5'-phosphate oxidase	0	5	5	0
tr|F6WX78|F6WX78_HORSE Proteasome subunit beta OS=Equus caballus OX=9796 GN=PSMB5 PE=3 SV=2	F6WX78	ENSECAG00000017123	PSMB5	proteasome 20S subunit beta 5	1	4	5	0
tr|F6YYB1|F6YYB1_HORSE Proteasome subunit beta 1 OS=Equus caballus OX=9796 GN=PSMB1 PE=4 SV=2	F6YYB1	ENSECAG00000021637	PSMB1	proteasome 20S subunit beta 1	0	5	5	0
tr|F7D1I3|F7D1I3_HORSE Uncharacterized protein OS=Equus caballus OX=9796 GN=PHYHD1 PE=4 SV=2	F7D1I3	ENSECAG00000015161	PHYHD1	phytanoyl-CoA dioxygenase domain containing 1	0	5	5	0
tr|A0A5F5PNY8|A0A5F5PNY8_HORSE LIM and SH3 protein 1 OS=Equus caballus OX=9796 GN=LASP1 PE=4 SV=1	A0A5F5PNY8	ENSECAG00000017325	LASP1	LIM and SH3 protein 1	1	4	5	0
tr|A0A3Q2I4V6|A0A3Q2I4V6_HORSE Annexin OS=Equus caballus OX=9796 GN=ANXA6 PE=3 SV=2	A0A3Q2I4V6	ENSECAG00000022500	ANXA6	annexin A6	0	5	5	0
tr|F6XC16|F6XC16_HORSE Vesicle amine transport 1 OS=Equus caballus OX=9796 GN=VAT1 PE=4 SV=2	F6XC16	ENSECAG00000016700	VAT1	vesicle amine transport 1	5	0	5	0
tr|A0A3Q2IJI8|A0A3Q2IJI8_HORSE ADP ribosylation factor 3 OS=Equus caballus OX=9796 GN=ARF3 PE=3 SV=1	A0A3Q2IJI8	ENSECAG00000008273	ARF3	ADP ribosylation factor 3	0	5	5	0
tr|F6R089|F6R089_HORSE Asparaginase like 1 OS=Equus caballus OX=9796 GN=ASRGL1 PE=4 SV=2	F6R089	ENSECAG00000013093	ASRGL1	asparaginase and isoaspartyl peptidase 1	2	3	5	0
tr|F6ULM3|F6ULM3_HORSE Fructose-bisphosphate aldolase OS=Equus caballus OX=9796 GN=ALDOB PE=3 SV=1	F6ULM3	ENSECAG00000015932	ALDOB	aldolase, fructose-bisphosphate B	5	0	5	0
tr|F6S4R4|F6S4R4_HORSE S-phase kinase associated protein 1 OS=Equus caballus OX=9796 GN=SKP1 PE=3 SV=1	F6S4R4	ENSECAG00000003931	SKP1	S-phase kinase associated protein 1	5	0	5	0
tr|F6PH38|F6PH38_HORSE Fibrinogen beta chain OS=Equus caballus OX=9796 GN=FGB PE=4 SV=2	F6PH38	ENSECAG00000010239	FGB	fibrinogen beta chain	0	5	5	0
tr|F7BY80|F7BY80_HORSE Putative hydroxypyruvate isomerase OS=Equus caballus OX=9796 GN=HYI PE=3 SV=2	F7BY80	ENSECAG00000007811	HYI	hydroxypyruvate isomerase (putative)	0	5	5	0
tr|A0A3Q2LIG3|A0A3Q2LIG3_HORSE Adipogenesis regulatory factor OS=Equus caballus OX=9796 GN=ADIRF PE=4 SV=1	A0A3Q2LIG3	ENSECAG00000037793	ADIRF	adipogenesis regulatory factor	5	0	5	0
tr|A0A3Q2GZF3|A0A3Q2GZF3_HORSE Dimethylarginine dimethylaminohydrolase 1 OS=Equus caballus OX=9796 GN=DDAH1 PE=4 SV=1	A0A3Q2GZF3	ENSECAG00000024997	DDAH1	dimethylarginine dimethylaminohydrolase 1	0	5	5	0
tr|F6WB41|F6WB41_HORSE Ribosomal protein L8 OS=Equus caballus OX=9796 GN=RPL8 PE=3 SV=2	F6WB41	ENSECAG00000008403	RPL8	ribosomal protein L8	3	2	5	0
tr|F6VSN2|F6VSN2_HORSE Glutathione S-transferase pi 1 OS=Equus caballus OX=9796 GN=GSTP1 PE=4 SV=3	F6VSN2	ENSECAG00000020462	GSTP1	glutathione S-transferase P	1	4	5	0
tr|F7BLU1|F7BLU1_HORSE Ribosomal protein S15a OS=Equus caballus OX=9796 GN=RPS15A PE=3 SV=1	F7BLU1	ENSECAG00000019293	RPS15A	ribosomal protein S15a	4	1	5	0
tr|F6WJB5|F6WJB5_HORSE Proteasome 26S subunit, ATPase 1 OS=Equus caballus OX=9796 GN=PSMC1 PE=3 SV=2	F6WJB5	ENSECAG00000003601	PSMC1	proteasome 26S subunit, ATPase 1	5	0	5	0
tr|F7AU83|F7AU83_HORSE COP9 signalosome complex subunit 5-like protein OS=Equus caballus OX=9796 GN=COPS5 PE=2 SV=2	F7AU83	ENSECAG00000013916	COPS5	COP9 signalosome subunit 5	2	3	5	0
tr|F6UUX5|F6UUX5_HORSE Ribosomal protein L3 OS=Equus caballus OX=9796 GN=RPL3 PE=3 SV=2	F6UUX5	ENSECAG00000020665	RPL3	ribosomal protein L3	5	0	5	0
tr|A0A3Q2HEG2|A0A3Q2HEG2_HORSE Protein-L-isoaspartate O-methyltransferase OS=Equus caballus OX=9796 GN=PCMT1 PE=3 SV=1	A0A3Q2HEG2	ENSECAG00000005292	PCMT1	protein-L-isoaspartate (D-aspartate) O-methyltransferase	0	5	5	0
tr|F6T2L8|F6T2L8_HORSE Ribosomal protein S18 OS=Equus caballus OX=9796 GN=RPS18 PE=3 SV=2	F6T2L8	ENSECAG00000016128	RPS18	ribosomal protein S18	5	0	5	0
tr|F6VX41|F6VX41_HORSE Ribosomal protein L4 OS=Equus caballus OX=9796 GN=RPL4 PE=4 SV=3	F6VX41	ENSECAG00000023179	RPL4	ribosomal protein L4	5	0	5	0
tr|F7B0V7|F7B0V7_HORSE Renin binding protein OS=Equus caballus OX=9796 GN=RENBP PE=4 SV=2	F7B0V7	ENSECAG00000018888	RENBP	renin binding protein	5	0	5	0
tr|F6Y2H3|F6Y2H3_HORSE Peptidase D OS=Equus caballus OX=9796 GN=PEPD PE=3 SV=2	F6Y2H3	ENSECAG00000023698	PEPD	peptidase D	0	5	5	0
tr|F6RDB5|F6RDB5_HORSE ATP-dependent (S)-NAD(P)H-hydrate dehydratase OS=Equus caballus OX=9796 GN=CARKD PE=3 SV=3	F6RDB5	ENSECAG00000009976	NAXD	NAD(P)HX dehydratase	5	0	5	0
tr|A0A3Q2H770|A0A3Q2H770_HORSE Biliverdin reductase A OS=Equus caballus OX=9796 GN=BLVRA PE=4 SV=1	A0A3Q2H770	ENSECAG00000011650	BLVRA	biliverdin reductase A	0	5	5	0
tr|F6VEA3|F6VEA3_HORSE Proteasome subunit alpha type OS=Equus caballus OX=9796 GN=PSMA5 PE=3 SV=1	F6VEA3	ENSECAG00000011835	PSMA5	proteasome 20S subunit alpha 5	5	0	5	0
tr|F6TVZ7|F6TVZ7_HORSE CutA divalent cation tolerance homolog OS=Equus caballus OX=9796 GN=CUTA PE=4 SV=1	F6TVZ7	ENSECAG00000016206	CUTA	cutA divalent cation tolerance homolog	1	4	5	0
tr|F6S9J8|F6S9J8_HORSE Tyrosine--tRNA ligase OS=Equus caballus OX=9796 GN=YARS1 PE=3 SV=2	F6S9J8	ENSECAG00000010015	YARS1	tyrosyl-tRNA synthetase 1	5	0	5	0
tr|A0A3Q2KNF8|A0A3Q2KNF8_HORSE GB1/RHD3-type G domain-containing protein OS=Equus caballus OX=9796 GN=GBP5 PE=4 SV=1	A0A3Q2KNF8	ENSECAG00000021220	GBP5	guanylate binding protein 5	0	5	5	0
tr|A0A5F5Q0V8|A0A5F5Q0V8_HORSE Alpha 2-HS glycoprotein OS=Equus caballus OX=9796 GN=AHSG PE=4 SV=1	A0A5F5Q0V8	ENSECAG00000014858	AHSG	alpha 2-HS glycoprotein	0	5	5	0
tr|F6U5R1|F6U5R1_HORSE Fumarate hydratase OS=Equus caballus OX=9796 GN=FH PE=3 SV=2	F6U5R1	ENSECAG00000020726	FH	fumarate hydratase	5	0	5	0
tr|A0A3Q2I784|A0A3Q2I784_HORSE Acylaminoacyl-peptide hydrolase OS=Equus caballus OX=9796 GN=APEH PE=4 SV=2	A0A3Q2I784	ENSECAG00000012420	APEH	acylaminoacyl-peptide hydrolase	0	5	5	0
tr|F7D3K4|F7D3K4_HORSE Platelet-activating factor acetylhydrolase IB subunit alpha OS=Equus caballus OX=9796 GN=PAFAH1B1 PE=3 SV=2	F7D3K4	ENSECAG00000014291	PAFAH1B1	platelet activating factor acetylhydrolase 1b regulatory subunit 1	0	5	5	0
tr|F6QF58|F6QF58_HORSE 60S ribosomal protein L6 OS=Equus caballus OX=9796 GN=RPL6 PE=3 SV=2	F6QF58	ENSECAG00000017514	RPL6	ribosomal protein L6	2	3	5	0
tr|F7CMY7|F7CMY7_HORSE Oxidative stress responsive kinase 1 OS=Equus caballus OX=9796 GN=OXSR1 PE=4 SV=1	F7CMY7	ENSECAG00000019157	OXSR1	oxidative stress responsive kinase 1	5	0	5	0
tr|F6YC23|F6YC23_HORSE Ribosomal protein L31 OS=Equus caballus OX=9796 GN=RPL31 PE=4 SV=1	F6YC23	ENSECAG00000024079	RPL31	ribosomal protein L31	1	4	5	0
tr|A0A3Q2L5D3|A0A3Q2L5D3_HORSE Eukaryotic translation initiation factor 4A2 OS=Equus caballus OX=9796 GN=EIF4A2 PE=3 SV=2	A0A3Q2L5D3	ENSECAG00000021223	EIF4A2	eukaryotic translation initiation factor 4A2	5	0	5	0
tr|H9GZL8|H9GZL8_HORSE 60S acidic ribosomal protein P2 OS=Equus caballus OX=9796 GN=RPLP2 PE=3 SV=2	H9GZL8	ENSECAG00000000008	RPLP2	ribosomal protein lateral stalk subunit P2	2	3	5	0
tr|F7BKA2|F7BKA2_HORSE Pyridoxal kinase OS=Equus caballus OX=9796 GN=PDXK PE=4 SV=2	F7BKA2	ENSECAG00000022301	PDXK	pyridoxal kinase	1	4	5	0
tr|F7BK45|F7BK45_HORSE Abhydrolase domain containing 14B OS=Equus caballus OX=9796 GN=ABHD14B PE=4 SV=3	F7BK45	ENSECAG00000022421	ABHD14B	abhydrolase domain containing 14B	5	0	5	0
tr|F7E4G6|F7E4G6_HORSE Heterogeneous nuclear ribonucleoprotein U OS=Equus caballus OX=9796 GN=HNRNPU PE=4 SV=3	F7E4G6	ENSECAG00000007955	HNRNPU	heterogeneous nuclear ribonucleoprotein U	0	5	5	0
tr|A0A3Q2HRX4|A0A3Q2HRX4_HORSE ATPase H+ transporting V1 subunit A OS=Equus caballus OX=9796 GN=ATP6V1A PE=3 SV=1	A0A3Q2HRX4	ENSECAG00000021773	ATP6V1A	ATPase H+ transporting V1 subunit A	1	4	5	0
tr|A0A3Q2HTN4|A0A3Q2HTN4_HORSE Glucosamine-6-phosphate isomerase OS=Equus caballus OX=9796 GN=GNPDA2 PE=3 SV=1	A0A3Q2HTN4	ENSECAG00000016016	GNPDA2	glucosamine-6-phosphate deaminase 2	0	5	5	0
tr|A0A5F5PZ70|A0A5F5PZ70_HORSE Transgelin OS=Equus caballus OX=9796 GN=SIDT2 PE=3 SV=1	A0A5F5PZ70	ENSECAG00000021466	SIDT2	SID1 transmembrane family member 2	0	5	5	0
tr|F7C1A8|F7C1A8_HORSE Proteasome 26S subunit, ATPase 4 OS=Equus caballus OX=9796 GN=PSMC4 PE=3 SV=2	F7C1A8	ENSECAG00000014779	PSMC4	proteasome 26S subunit, ATPase 4	1	4	5	0
tr|A0A3Q2LMN3|A0A3Q2LMN3_HORSE Serine/threonine-protein phosphatase 2A activator OS=Equus caballus OX=9796 GN=PTPA PE=3 SV=1	A0A3Q2LMN3	ENSECAG00000007349	PTPA	protein phosphatase 2 phosphatase activator	0	5	5	0
tr|F6XJB0|F6XJB0_HORSE Nuclear transport factor 2 OS=Equus caballus OX=9796 GN=NUTF2 PE=4 SV=1	F6XJB0	ENSECAG00000021530	NUTF2	nuclear transport factor 2	5	0	5	0
tr|F6TY61|F6TY61_HORSE Dimethylarginine dimethylaminohydrolase 2 OS=Equus caballus OX=9796 GN=DDAH2 PE=4 SV=2	F6TY61	ENSECAG00000023189	DDAH2	dimethylarginine dimethylaminohydrolase 2	5	0	5	0
tr|F6YBQ6|F6YBQ6_HORSE Ribosomal protein L30 OS=Equus caballus OX=9796 GN=RPL30 PE=3 SV=1	F6YBQ6	ENSECAG00000021705	RPL30	ribosomal protein L30	5	0	5	0
tr|F7D8R5|F7D8R5_HORSE Tubulin polymerization promoting protein OS=Equus caballus OX=9796 GN=TPPP PE=4 SV=2	F7D8R5	ENSECAG00000019638	TPPP	tubulin polymerization promoting protein	0	5	5	0
tr|F6YJR6|F6YJR6_HORSE Ribosomal protein L18 OS=Equus caballus OX=9796 GN=RPL18 PE=4 SV=1	F6YJR6	ENSECAG00000021927	RPL18	ribosomal protein L18	0	5	5	0
tr|F7AYR2|F7AYR2_HORSE Ribosomal protein L10 OS=Equus caballus OX=9796 GN=RPL10 PE=4 SV=1	F7AYR2	ENSECAG00000017154	RPL10	ribosomal protein L10	0	5	5	0
tr|F7BT61|F7BT61_HORSE Inosine-5'-monophosphate dehydrogenase OS=Equus caballus OX=9796 GN=IMPDH2 PE=3 SV=3	F7BT61	ENSECAG00000006885	IMPDH2	inosine monophosphate dehydrogenase 2	4	1	5	0
tr|F7DSU8|F7DSU8_HORSE Centrin 2 OS=Equus caballus OX=9796 GN=CETN2 PE=2 SV=3	F7DSU8	ENSECAG00000000796	CETN2	centrin 2	2	3	5	0
tr|F6WDW3|F6WDW3_HORSE IF rod domain-containing protein OS=Equus caballus OX=9796 GN=KRT10A PE=3 SV=2	F6WDW3	ENSECAG00000020036	KRT10A	keratin 10A	0	5	5	0
tr|F7DS56|F7DS56_HORSE Ribosomal protein S13 OS=Equus caballus OX=9796 GN=RPS13 PE=3 SV=3	F7DS56	ENSECAG00000014928	RPS13	ribosomal protein S13	5	0	5	0
tr|F7BE95|F7BE95_HORSE UBIQUITIN_CONJUGAT_2 domain-containing protein OS=Equus caballus OX=9796 GN=UBE2V1 PE=4 SV=2	F7BE95	ENSECAG00000011858	UBE2V1	ubiquitin conjugating enzyme E2 V1	0	5	5	0
tr|H9GZW4|H9GZW4_HORSE Ubiquitin recognition factor in ER associated degradation 1 OS=Equus caballus OX=9796 GN=UFD1 PE=4 SV=1	H9GZW4	ENSECAG00000011062	UFD1	ubiquitin recognition factor in ER associated degradation 1	1	3	4	0.0017
tr|F6VQ59|F6VQ59_HORSE SBDS ribosome maturation factor OS=Equus caballus OX=9796 GN=SBDS PE=4 SV=1	F6VQ59	ENSECAG00000008202	SBDS	SBDS ribosome maturation factor	4	0	4	0.0011
tr|A0A5F5PVK6|A0A5F5PVK6_HORSE Versican OS=Equus caballus OX=9796 GN=VCAN PE=4 SV=1	A0A5F5PVK6	ENSECAG00000019596	VCAN	versican	0	4	4	0.001
tr|F6SSK7|F6SSK7_HORSE Ras-related protein Rap-1b-like protein OS=Equus caballus OX=9796 GN=RAP1B PE=2 SV=1	F6SSK7	ENSECAG00000004651	RAP1B	RAP1B, member of RAS oncogene family	0	4	4	0.0007
tr|F6X1I8|F6X1I8_HORSE Hemopexin OS=Equus caballus OX=9796 GN=HPX PE=3 SV=1	F6X1I8	ENSECAG00000016475	HPX	hemopexin	4	0	4	0.0001
tr|A0A3Q2IAJ9|A0A3Q2IAJ9_HORSE GNAS complex locus OS=Equus caballus OX=9796 GN=GNAS PE=4 SV=2	A0A3Q2IAJ9	ENSECAG00000024243	GNAS	GNAS complex locus	0	4	4	0.0001
tr|F6TLD9|F6TLD9_HORSE Tubulin beta chain OS=Equus caballus OX=9796 GN=TUBB PE=3 SV=2	F6TLD9	ENSECAG00000015469	TUBB	tubulin beta class I	1	3	4	0
tr|F7CVP9|F7CVP9_HORSE Ribosomal protein L18a OS=Equus caballus OX=9796 GN=RPL18A PE=3 SV=3	F7CVP9	ENSECAG00000015258	RPL18A	ribosomal protein L18a	3	1	4	0
tr|A0A3Q2H3R5|A0A3Q2H3R5_HORSE Tubulin beta chain OS=Equus caballus OX=9796 GN=TUBB4A PE=3 SV=1	A0A3Q2H3R5	ENSECAG00000013659	TUBB4B	tubulin beta 4B class IVb	1	3	4	0
tr|F6ZB53|F6ZB53_HORSE DNA-(apurinic or apyrimidinic site) lyase OS=Equus caballus OX=9796 GN=APEX1 PE=3 SV=2	F6ZB53	ENSECAG00000022325	APEX1	apurinic/apyrimidinic endodeoxyribonuclease 1	4	0	4	0
tr|F6PWC8|F6PWC8_HORSE Prostaglandin reductase 1 OS=Equus caballus OX=9796 GN=PTGR1 PE=4 SV=2	F6PWC8	ENSECAG00000004698	PTGR1	prostaglandin reductase 1	0	4	4	0
tr|A0A3Q2GVY9|A0A3Q2GVY9_HORSE Proteasome subunit beta OS=Equus caballus OX=9796 GN=PSMB9 PE=3 SV=1	A0A3Q2GVY9	ENSECAG00000016898	PSMB9	proteasome 20S subunit beta 9	1	3	4	0
tr|A0A3Q2I8H8|A0A3Q2I8H8_HORSE Galectin 3 binding protein OS=Equus caballus OX=9796 GN=LGALS3BP PE=4 SV=1	A0A3Q2I8H8	ENSECAG00000033385	LGALS3BP	galectin 3 binding protein	4	0	4	0
tr|F6TXZ9|F6TXZ9_HORSE 40S ribosomal protein S25 OS=Equus caballus OX=9796 GN=RPS25 PE=3 SV=2	F6TXZ9	ENSECAG00000020978	RPS25	ribosomal protein S25	4	0	4	0
tr|F6SA20|F6SA20_HORSE Uncharacterized protein OS=Equus caballus OX=9796 GN=LOC100058290 PE=3 SV=3	F6SA20	ENSECAG00000024343	ENSECAG00000024343	glutathione S-transferase Mu 1	0	4	4	0
tr|F7C081|F7C081_HORSE Dihydrodiol dehydrogenase OS=Equus caballus OX=9796 GN=DHDH PE=4 SV=1	F7C081	ENSECAG00000014872	DHDH	dihydrodiol dehydrogenase	0	4	4	0
tr|F6XQ78|F6XQ78_HORSE Importin 7 OS=Equus caballus OX=9796 GN=IPO7 PE=4 SV=2	F6XQ78	ENSECAG00000015965	IPO7	importin 7	4	0	4	0
tr|A0A3Q2HSD4|A0A3Q2HSD4_HORSE Phosphatidylinositol 4-kinase alpha OS=Equus caballus OX=9796 GN=PI4KA PE=3 SV=2	A0A3Q2HSD4	ENSECAG00000023152	PI4KA	phosphatidylinositol 4-kinase alpha	0	4	4	0
tr|A0A3Q2H195|A0A3Q2H195_HORSE RAB7A, member RAS oncogene family OS=Equus caballus OX=9796 GN=RAB7A PE=4 SV=1	A0A3Q2H195	ENSECAG00000012559	RAB7A	RAB7A, member RAS oncogene family	0	4	4	0
tr|A0A3Q2H9R1|A0A3Q2H9R1_HORSE Ribosomal protein L32 OS=Equus caballus OX=9796 GN=RPL32 PE=4 SV=2	A0A3Q2H9R1	ENSECAG00000007201	RPL32	ribosomal protein L32	0	4	4	0
tr|A0A3Q2LJW8|A0A3Q2LJW8_HORSE Uncharacterized protein OS=Equus caballus OX=9796 GN=LOC100054601 PE=4 SV=1	A0A3Q2LJW8	ENSECAG00000039673	ENSECAG00000039673	xanthine dehydrogenase/oxidase	0	4	4	0
tr|F6ZI35|F6ZI35_HORSE Histidine rich glycoprotein OS=Equus caballus OX=9796 GN=HRG PE=4 SV=3	F6ZI35	ENSECAG00000013388	HRG	histidine rich glycoprotein	4	0	4	0
tr|F6TV65|F6TV65_HORSE Proteasome subunit beta OS=Equus caballus OX=9796 GN=MLLT6 PE=3 SV=3	F6TV65	ENSECAG00000012082	MLLT6	MLLT6, PHD finger containing	3	1	4	0
tr|F6V9Q3|F6V9Q3_HORSE 40S ribosomal protein S6 OS=Equus caballus OX=9796 GN=RPS6 PE=3 SV=2	F6V9Q3	ENSECAG00000016190	RPS6	ribosomal protein S6	4	0	4	0
tr|F6QVQ3|F6QVQ3_HORSE CTP synthase OS=Equus caballus OX=9796 GN=CTPS2 PE=3 SV=2	F6QVQ3	ENSECAG00000017669	CTPS2	CTP synthase 2	0	4	4	0
tr|A0A3Q2LA46|A0A3Q2LA46_HORSE Alkaline phosphatase OS=Equus caballus OX=9796 GN=ALPL PE=3 SV=1	A0A3Q2LA46	ENSECAG00000011467	ALPL	alkaline phosphatase, biomineralization associated	0	4	4	0
tr|F6YDZ0|F6YDZ0_HORSE Serpin family B member 5 OS=Equus caballus OX=9796 GN=SERPINB5 PE=3 SV=2	F6YDZ0	ENSECAG00000023893	SERPINB5	serpin family B member 5	4	0	4	0
tr|A0A3Q2HFD7|A0A3Q2HFD7_HORSE Uncharacterized protein OS=Equus caballus OX=9796 GN=OTUB1 PE=4 SV=1	A0A3Q2HFD7	ENSECAG00000033949	OTUB1	OTU deubiquitinase, ubiquitin aldehyde binding 1	0	4	4	0
tr|F7ADB2|F7ADB2_HORSE 2'-deoxynucleoside 5'-phosphate N-hydrolase 1 OS=Equus caballus OX=9796 GN=DNPH1 PE=3 SV=2	F7ADB2	ENSECAG00000006660	DNPH1	2'-deoxynucleoside 5'-phosphate N-hydrolase 1	4	0	4	0
sp|Q8MKD1|UBB_HORSE Polyubiquitin-B OS=Equus caballus OX=9796 GN=UBB PE=2 SV=3	Q8MKD1	ENSECAG00000035031	UBB	polyubiquitin-B	0	4	4	0
tr|F6T784|F6T784_HORSE Dynein axonemal heavy chain 5 OS=Equus caballus OX=9796 GN=DNAH5 PE=4 SV=3	F6T784	ENSECAG00000014954	DNAH5	dynein axonemal heavy chain 5	4	0	4	0
tr|A0A5F5PZ86|A0A5F5PZ86_HORSE Ribosomal protein L35 OS=Equus caballus OX=9796 GN=RPL35 PE=3 SV=1	A0A5F5PZ86	ENSECAG00000009389	RPL35	ribosomal protein L35	1	3	4	0
tr|A0A3Q2I1E2|A0A3Q2I1E2_HORSE Uncharacterized protein OS=Equus caballus OX=9796 GN=EPPK1 PE=4 SV=1	A0A3Q2I1E2	ENSECAG00000029999	EPPK1	epiplakin 1	4	0	4	0
tr|A0A3Q2IHI6|A0A3Q2IHI6_HORSE Exportin 1 OS=Equus caballus OX=9796 GN=XPO1 PE=4 SV=2	A0A3Q2IHI6	ENSECAG00000024920	XPO1	exportin 1	0	4	4	0
tr|F6Q4A3|F6Q4A3_HORSE Ribosomal protein S16 OS=Equus caballus OX=9796 GN=RPS16 PE=3 SV=2	F6Q4A3	ENSECAG00000004311	RPS16	ribosomal protein S16	4	0	4	0
tr|F7DRP9|F7DRP9_HORSE NAC-A/B domain-containing protein OS=Equus caballus OX=9796 GN=NACA PE=4 SV=2	F7DRP9	ENSECAG00000015242	NACA	nascent polypeptide associated complex subunit alpha	0	4	4	0
tr|F6Y044|F6Y044_HORSE Diaphanous related formin 1 OS=Equus caballus OX=9796 GN=DIAPH1 PE=4 SV=2	F6Y044	ENSECAG00000020822	DIAPH1	diaphanous related formin 1	0	4	4	0
tr|A0A3Q2LR25|A0A3Q2LR25_HORSE Prefoldin subunit 3 OS=Equus caballus OX=9796 GN=VBP1 PE=3 SV=1	A0A3Q2LR25	ENSECAG00000001468	VBP1	VHL binding protein 1	0	4	4	0
tr|A0A3Q2GX41|A0A3Q2GX41_HORSE Leucyl-tRNA synthetase OS=Equus caballus OX=9796 GN=LARS1 PE=3 SV=1	A0A3Q2GX41	ENSECAG00000008963	LARS1	leucyl-tRNA synthetase 1	0	4	4	0
tr|A0A3Q2IA43|A0A3Q2IA43_HORSE Uncharacterized protein OS=Equus caballus OX=9796 GN=RPL7 PE=4 SV=1	A0A3Q2IA43	ENSECAG00000009188	RPL7	ribosomal protein L7	0	4	4	0
tr|A0A5F5PHX0|A0A5F5PHX0_HORSE Ubiquitin carboxyl-terminal hydrolase OS=Equus caballus OX=9796 GN=USP14 PE=3 SV=1	A0A5F5PHX0	ENSECAG00000022985	USP14	ubiquitin specific peptidase 14	0	4	4	0
tr|F7AZD1|F7AZD1_HORSE Purine nucleoside phosphorylase OS=Equus caballus OX=9796 GN=LOC100058767 PE=3 SV=3	F7AZD1	ENSECAG00000038332	ENSECAG00000038332	purine nucleoside phosphorylase	3	1	4	0
tr|A0A3Q2H364|A0A3Q2H364_HORSE Aldehyde dehydrogenase OS=Equus caballus OX=9796 GN=ALDH3B1 PE=3 SV=2	A0A3Q2H364	ENSECAG00000007907	ALDH3B1	aldehyde dehydrogenase 3 family member B1	0	4	4	0
tr|F6SJ41|F6SJ41_HORSE Profilin OS=Equus caballus OX=9796 GN=PFN2 PE=3 SV=2	F6SJ41	ENSECAG00000024742	PFN2	profilin 2	3	1	4	0
tr|F6SHH7|F6SHH7_HORSE Septin 2 OS=Equus caballus OX=9796 GN=SEPTIN2 PE=3 SV=3	F6SHH7	ENSECAG00000017553	SEPTIN2	septin 2	4	0	4	0
tr|F6QLC6|F6QLC6_HORSE RAB5C, member RAS oncogene family OS=Equus caballus OX=9796 GN=RAB5C PE=4 SV=2	F6QLC6	ENSECAG00000025054	RAB5C	RAB5C, member RAS oncogene family	4	0	4	0
tr|A0A3Q2I6F4|A0A3Q2I6F4_HORSE Synaptotagmin binding cytoplasmic RNA interacting protein OS=Equus caballus OX=9796 GN=SYNCRIP PE=4 SV=1	A0A3Q2I6F4	ENSECAG00000012464	SYNCRIP	synaptotagmin binding cytoplasmic RNA interacting protein	0	4	4	0
tr|F6YWS5|F6YWS5_HORSE Proteasome 26S subunit, ATPase 2 OS=Equus caballus OX=9796 GN=PSMC2 PE=3 SV=1	F6YWS5	ENSECAG00000016724	PSMC2	proteasome 26S subunit, ATPase 2	1	3	4	0
tr|A0A3Q2HBH2|A0A3Q2HBH2_HORSE Radixin OS=Equus caballus OX=9796 GN=RDX PE=4 SV=1	A0A3Q2HBH2	ENSECAG00000002920	RDX	radixin	0	4	4	0
tr|F6UCZ2|F6UCZ2_HORSE Translin OS=Equus caballus OX=9796 GN=TSN PE=4 SV=1	F6UCZ2	ENSECAG00000015930	TSN	translin	2	2	4	0
tr|A0A3Q2HI93|A0A3Q2HI93_HORSE Phospholipid transfer protein OS=Equus caballus OX=9796 GN=PLTP PE=4 SV=1	A0A3Q2HI93	ENSECAG00000019465	PLTP	phospholipid transfer protein	0	4	4	0
tr|F6X0A7|F6X0A7_HORSE LanC like 1 OS=Equus caballus OX=9796 GN=LANCL1 PE=4 SV=1	F6X0A7	ENSECAG00000009197	LANCL1	LanC like 1	4	0	4	0
tr|A0A3Q2GU71|A0A3Q2GU71_HORSE Deleted in primary ciliary dyskinesia homolog (mouse) OS=Equus caballus OX=9796 GN=DPCD PE=4 SV=1	A0A3Q2GU71	ENSECAG00000009848	DPCD	deleted in primary ciliary dyskinesia homolog (mouse)	0	4	4	0
tr|A0A3Q2HQE1|A0A3Q2HQE1_HORSE RNA binding motif protein 12 OS=Equus caballus OX=9796 GN=RBM12 PE=4 SV=2	A0A3Q2HQE1	ENSECAG00000021997	RBM12	RNA binding motif protein 12	4	0	4	0
tr|F7BXF9|F7BXF9_HORSE Nudix hydrolase 5 OS=Equus caballus OX=9796 GN=NUDT5 PE=3 SV=3	F7BXF9	ENSECAG00000023658	NUDT5	nudix hydrolase 5	4	0	4	0
tr|A0A5F5Q1R1|A0A5F5Q1R1_HORSE Glutathione peroxidase OS=Equus caballus OX=9796 GN=GPX2 PE=3 SV=1	A0A5F5Q1R1	ENSECAG00000042198	GPX2	glutathione peroxidase 2	4	0	4	0
tr|F6XPL9|F6XPL9_HORSE Obg-like ATPase 1 OS=Equus caballus OX=9796 GN=OLA1 PE=3 SV=2	F6XPL9	ENSECAG00000016353	OLA1	Obg like ATPase 1	3	1	4	0
tr|A0A5F5PNP3|A0A5F5PNP3_HORSE Cullin 3 OS=Equus caballus OX=9796 GN=CUL3 PE=3 SV=1	A0A5F5PNP3	ENSECAG00000011374	CUL3	cullin 3	0	4	4	0
tr|F6X0P8|F6X0P8_HORSE Kinesin-like protein OS=Equus caballus OX=9796 GN=KIF5B PE=3 SV=2	F6X0P8	ENSECAG00000000558	KIF5B	kinesin family member 5B	4	0	4	0
tr|F7CUX8|F7CUX8_HORSE Proteasome subunit beta OS=Equus caballus OX=9796 GN=PSMB7 PE=2 SV=1	F7CUX8	ENSECAG00000023415	PSMB7	proteasome 20S subunit beta 7	4	0	4	0
tr|F6UL42|F6UL42_HORSE Carboxymethylenebutenolidase homolog OS=Equus caballus OX=9796 GN=CMBL PE=4 SV=1	F6UL42	ENSECAG00000015898	CMBL	carboxymethylenebutenolidase homolog	4	0	4	0
tr|F6Q808|F6Q808_HORSE Radial spoke head component 4A OS=Equus caballus OX=9796 GN=RSPH4A PE=4 SV=1	F6Q808	ENSECAG00000012533	RSPH4A	radial spoke head component 4A	1	3	4	0
tr|A0A5F5PR05|A0A5F5PR05_HORSE FABP domain-containing protein OS=Equus caballus OX=9796 GN=RBP1 PE=3 SV=1	A0A5F5PR05	ENSECAG00000041817	ENSECAG00000041817	retinol binding protein 1	1	3	4	0
tr|F6XE64|F6XE64_HORSE Eukaryotic translation initiation factor 3 subunit A OS=Equus caballus OX=9796 GN=EIF3A PE=3 SV=2	F6XE64	ENSECAG00000021880	EIF3A	eukaryotic translation initiation factor 3 subunit A	4	0	4	0
tr|F6TYW4|F6TYW4_HORSE Malate dehydrogenase OS=Equus caballus OX=9796 GN=MDH2 PE=3 SV=1	F6TYW4	ENSECAG00000023094	MDH2	malate dehydrogenase 2	4	0	4	0
tr|F6VTV5|F6VTV5_HORSE GDP-mannose pyrophosphorylase B OS=Equus caballus OX=9796 GN=GMPPB PE=4 SV=2	F6VTV5	ENSECAG00000019354	GMPPB	GDP-mannose pyrophosphorylase B	4	0	4	0
sp|Q2QLA8|CAZA2_HORSE F-actin-capping protein subunit alpha-2 OS=Equus caballus OX=9796 GN=CAPZA2 PE=3 SV=3	Q2QLA8	ENSECAG00000021693	CAPZA2	capping actin protein of muscle Z-line subunit alpha 2	0	4	4	0
tr|F6XA25|F6XA25_HORSE Perilipin 3 OS=Equus caballus OX=9796 GN=PLIN3 PE=4 SV=2	F6XA25	ENSECAG00000009572	PLIN3	perilipin 3	4	0	4	0
tr|F6SLA3|F6SLA3_HORSE Peptidylprolyl isomerase OS=Equus caballus OX=9796 GN=FKBP3 PE=4 SV=2	F6SLA3	ENSECAG00000018299	FKBP3	FKBP prolyl isomerase 3	1	3	4	0
tr|F6T1A4|F6T1A4_HORSE Ribosomal protein L12 OS=Equus caballus OX=9796 GN=RPL12 PE=3 SV=3	F6T1A4	ENSECAG00000010622	ENSECAG00000010622	ribosomal protein L12	0	4	4	0
tr|F6Q3R5|F6Q3R5_HORSE Phosphoserine aminotransferase OS=Equus caballus OX=9796 GN=PSAT1 PE=3 SV=2	F6Q3R5	ENSECAG00000017903	PSAT1	phosphoserine aminotransferase 1	0	4	4	0
tr|F6VPL4|F6VPL4_HORSE Nitrilase family member 2 OS=Equus caballus OX=9796 GN=NIT2 PE=4 SV=2	F6VPL4	ENSECAG00000020908	NIT2	nitrilase family member 2	4	0	4	0
tr|F7E2E0|F7E2E0_HORSE Spermidine synthase OS=Equus caballus OX=9796 GN=SRM PE=3 SV=2	F7E2E0	ENSECAG00000019713	SRM	spermidine synthase	4	0	4	0
tr|A0A3Q2GW51|A0A3Q2GW51_HORSE Ribonuclease/angiogenin inhibitor 1 OS=Equus caballus OX=9796 GN=RNH1 PE=4 SV=2	A0A3Q2GW51	ENSECAG00000020730	RNH1	ribonuclease/angiogenin inhibitor 1	4	0	4	0
tr|F7DWR8|F7DWR8_HORSE Retinol binding protein 5 OS=Equus caballus OX=9796 GN=RBP5 PE=3 SV=1	F7DWR8	ENSECAG00000014695	RBP5	retinol binding protein 5	2	2	4	0
tr|F6VIV2|F6VIV2_HORSE Histidine triad nucleotide binding protein 1 OS=Equus caballus OX=9796 GN=HINT1 PE=4 SV=2	F6VIV2	ENSECAG00000023180	HINT1	histidine triad nucleotide binding protein 1	0	4	4	0
tr|F7DW15|F7DW15_HORSE 40S ribosomal protein S8 OS=Equus caballus OX=9796 GN=RPS8 PE=3 SV=3	F7DW15	ENSECAG00000015089	RPS8	ribosomal protein S8	4	0	4	0
tr|A0A3Q2LDS4|A0A3Q2LDS4_HORSE Cysteine and glycine rich protein 1 OS=Equus caballus OX=9796 GN=CSRP1 PE=4 SV=1	A0A3Q2LDS4	ENSECAG00000008944	CSRP1	cysteine and glycine rich protein 1	1	3	4	0
tr|F7CNL3|F7CNL3_HORSE Tubulin folding cofactor D OS=Equus caballus OX=9796 GN=TBCD PE=4 SV=2	F7CNL3	ENSECAG00000010105	TBCD	tubulin folding cofactor D	0	4	4	0
tr|F6UQU2|F6UQU2_HORSE Heterogeneous nuclear ribonucleoprotein D like OS=Equus caballus OX=9796 GN=HNRNPDL PE=4 SV=3	F6UQU2	ENSECAG00000022692	HNRNPDL	heterogeneous nuclear ribonucleoprotein D like	0	4	4	0
tr|F6S9X8|F6S9X8_HORSE MTOR associated protein, eak-7 homolog OS=Equus caballus OX=9796 GN=MEAK7 PE=4 SV=2	F6S9X8	ENSECAG00000008644	MEAK7	MTOR associated protein, eak-7 homolog	2	2	4	0
tr|F7C9D8|F7C9D8_HORSE Proteasome 26S subunit, non-ATPase 7 OS=Equus caballus OX=9796 GN=PSMD7 PE=4 SV=2	F7C9D8	ENSECAG00000020408	PSMD7	proteasome 26S subunit, non-ATPase 7	4	0	4	0
tr|F6PQG5|F6PQG5_HORSE G protein pathway suppressor 1 OS=Equus caballus OX=9796 GN=GPS1 PE=4 SV=2	F6PQG5	ENSECAG00000009946	GPS1	G protein pathway suppressor 1	0	4	4	0
tr|A0A3Q2HGZ7|A0A3Q2HGZ7_HORSE Thioredoxin like 1 OS=Equus caballus OX=9796 GN=TXNL1 PE=4 SV=1	A0A3Q2HGZ7	ENSECAG00000021822	TXNL1	thioredoxin like 1	0	4	4	0
tr|A0A3Q2LEQ7|A0A3Q2LEQ7_HORSE LRRcap domain-containing protein OS=Equus caballus OX=9796 GN=ANP32A PE=4 SV=2	A0A3Q2LEQ7	ENSECAG00000002541	ENSECAG00000002541	acidic nuclear phosphoprotein 32 family member A	0	4	4	0
tr|A0A5F5PM56|A0A5F5PM56_HORSE Acid phosphatase 1 OS=Equus caballus OX=9796 GN=ACP1 PE=4 SV=1	A0A5F5PM56	ENSECAG00000010079	ACP1	acid phosphatase 1	0	4	4	0
tr|F6S243|F6S243_HORSE Macrophage migration inhibitory factor OS=Equus caballus OX=9796 GN=MIF PE=4 SV=1	F6S243	ENSECAG00000012792	MIF	macrophage migration inhibitory factor	4	0	4	0
tr|F6UNR3|F6UNR3_HORSE Eukaryotic translation elongation factor 1 delta OS=Equus caballus OX=9796 GN=EEF1D PE=3 SV=1	F6UNR3	ENSECAG00000007976	EEF1D	eukaryotic translation elongation factor 1 delta	1	3	4	0
tr|A0A3Q2KJ50|A0A3Q2KJ50_HORSE Prefoldin subunit 5 OS=Equus caballus OX=9796 GN=PFDN5 PE=3 SV=2	A0A3Q2KJ50	ENSECAG00000008454	PFDN5	prefoldin subunit 5	2	2	4	0
tr|A0A3Q2I1M9|A0A3Q2I1M9_HORSE Uncharacterized protein OS=Equus caballus OX=9796 GN=PABPC1 PE=4 SV=1	A0A3Q2I1M9	ENSECAG00000020699	ENSECAG00000020699	poly(A) binding protein cytoplasmic 1	0	4	4	0
tr|F6RTH0|F6RTH0_HORSE Thioredoxin domain containing 17 OS=Equus caballus OX=9796 GN=TXNDC17 PE=4 SV=1	F6RTH0	ENSECAG00000025006	TXNDC17	thioredoxin domain containing 17	1	3	4	0
tr|F6SD05|F6SD05_HORSE Cullin 5 OS=Equus caballus OX=9796 GN=CUL5 PE=3 SV=1	F6SD05	ENSECAG00000024437	CUL5	cullin 5	3	0	3	0.0013
tr|A0A3Q2IEQ4|A0A3Q2IEQ4_HORSE Sorcin OS=Equus caballus OX=9796 GN=SRI PE=4 SV=1	A0A3Q2IEQ4	ENSECAG00000016278	SRI	sorcin	0	3	3	0.0011
tr|F6YYG9|F6YYG9_HORSE Ribonucleoside-diphosphate reductase OS=Equus caballus OX=9796 GN=RRM1 PE=3 SV=1	F6YYG9	ENSECAG00000023847	RRM1	ribonucleotide reductase catalytic subunit M1	3	0	3	0.001
tr|A0A3Q2GXN3|A0A3Q2GXN3_HORSE Sorting nexin OS=Equus caballus OX=9796 GN=SNX5 PE=3 SV=1	A0A3Q2GXN3	ENSECAG00000017202	SNX5	sorting nexin 5	0	3	3	0.001
tr|F6WHP7|F6WHP7_HORSE PDGFA associated protein 1 OS=Equus caballus OX=9796 GN=PDAP1 PE=4 SV=3	F6WHP7	ENSECAG00000024426	PDAP1	PDGFA associated protein 1	0	3	3	0.001
tr|F7DHC8|F7DHC8_HORSE Uncharacterized protein OS=Equus caballus OX=9796 GN=AOX1 PE=4 SV=2	F7DHC8	ENSECAG00000018147	AOX1	aldehyde oxidase 1	0	3	3	0.0008
tr|F7DWN5|F7DWN5_HORSE G protein subunit alpha i2 OS=Equus caballus OX=9796 GN=GNAI2 PE=4 SV=2	F7DWN5	ENSECAG00000000489	GNAI2	G protein subunit alpha i2	0	3	3	0.0007
tr|F6TSK0|F6TSK0_HORSE Ribosomal protein L26 OS=Equus caballus OX=9796 GN=RPL26 PE=3 SV=1	F6TSK0	ENSECAG00000015757	RPL26	ribosomal protein L26	0	3	3	0.0007
tr|F6UW37|F6UW37_HORSE Trifunctional purine biosynthetic protein adenosine-3 OS=Equus caballus OX=9796 GN=GART PE=3 SV=1	F6UW37	ENSECAG00000019797	GART	phosphoribosylglycinamide formyltransferase, phosphoribosylglycinamide synthetase, phosphoribosylaminoimidazole synthetase	0	3	3	0.0007
tr|A0A3Q2HFX7|A0A3Q2HFX7_HORSE SAP domain containing ribonucleoprotein OS=Equus caballus OX=9796 GN=SARNP PE=4 SV=1	A0A3Q2HFX7	ENSECAG00000000708	SARNP	SAP domain containing ribonucleoprotein	0	3	3	0.0007
tr|F7CVC4|F7CVC4_HORSE AP-2 complex subunit alpha OS=Equus caballus OX=9796 GN=AP2A2 PE=3 SV=3	F7CVC4	ENSECAG00000014550	AP2A2	adaptor related protein complex 2 subunit alpha 2	3	0	3	0.0005
tr|A0A3Q2H097|A0A3Q2H097_HORSE Ribosomal protein L13a OS=Equus caballus OX=9796 GN=RPL13A PE=3 SV=1	A0A3Q2H097	ENSECAG00000015832	RPL13A	ribosomal protein L13a	3	0	3	0.0001
tr|A0A3Q2I7A4|A0A3Q2I7A4_HORSE Uncharacterized protein OS=Equus caballus OX=9796 GN=MAMDC4 PE=4 SV=2	A0A3Q2I7A4	ENSECAG00000041933	PHPT1	MAM domain containing 4	3	0	3	0.0001
tr|F6U5X2|F6U5X2_HORSE COP9 signalosome complex subunit 3-like protein OS=Equus caballus OX=9796 GN=COPS3 PE=2 SV=1	F6U5X2	ENSECAG00000020649	COPS3	COP9 signalosome subunit 3	0	3	3	0.0001
tr|A0A3Q2HZZ8|A0A3Q2HZZ8_HORSE Niban apoptosis regulator 2 OS=Equus caballus OX=9796 GN=NIBAN2 PE=4 SV=1	A0A3Q2HZZ8	ENSECAG00000024442	NIBAN2	niban apoptosis regulator 2	0	3	3	0
tr|F7BBJ0|F7BBJ0_HORSE Rho GDP dissociation inhibitor beta OS=Equus caballus OX=9796 GN=ARHGDIB PE=4 SV=2	F7BBJ0	ENSECAG00000013788	ARHGDIB	Rho GDP dissociation inhibitor beta	3	0	3	0
tr|F6PZ12|F6PZ12_HORSE N-acetylglucosamine-6-phosphate deacetylase OS=Equus caballus OX=9796 GN=AMDHD2 PE=3 SV=2	F6PZ12	ENSECAG00000012571	AMDHD2	amidohydrolase domain containing 2	3	0	3	0
tr|F6UCL7|F6UCL7_HORSE G protein subunit beta 4 OS=Equus caballus OX=9796 GN=GNB4 PE=4 SV=1	F6UCL7	ENSECAG00000008196	GNB4	G protein subunit beta 4	0	3	3	0
tr|A0A3Q2I230|A0A3Q2I230_HORSE Dynein light chain roadblock OS=Equus caballus OX=9796 GN=DYNLRB2 PE=3 SV=2	A0A3Q2I230	ENSECAG00000018830	DYNLRB2	dynein light chain roadblock-type 2	3	0	3	0
tr|A0A3Q2GVR4|A0A3Q2GVR4_HORSE MARCKS like 1 OS=Equus caballus OX=9796 GN=MARCKSL1 PE=4 SV=1	A0A3Q2GVR4	ENSECAG00000040546	MARCKSL1	MARCKS like 1	3	0	3	0
tr|A0A3Q2HW06|A0A3Q2HW06_HORSE Microtubule-associated protein OS=Equus caballus OX=9796 GN=MAP4 PE=4 SV=1	A0A3Q2HW06	ENSECAG00000003775	MAP4	microtubule associated protein 4	0	3	3	0
tr|F6ULU9|F6ULU9_HORSE Ribosomal_L23eN domain-containing protein OS=Equus caballus OX=9796 GN=LOC100055584 PE=3 SV=1	F6ULU9	ENSECAG00000002201	ENSECAG00000008928	ribosomal protein L23a	0	3	3	0
tr|A0A3Q2I8Q3|A0A3Q2I8Q3_HORSE DISC1 scaffold protein OS=Equus caballus OX=9796 GN=DISC1 PE=4 SV=2	A0A3Q2I8Q3	ENSECAG00000001262	DISC1	DISC1 scaffold protein	3	0	3	0
tr|F7DHW2|F7DHW2_HORSE Galactokinase 1 OS=Equus caballus OX=9796 GN=GALK1 PE=4 SV=2	F7DHW2	ENSECAG00000019803	GALK1	galactokinase 1	3	0	3	0
tr|F7BKY7|F7BKY7_HORSE S100 calcium binding protein A10 OS=Equus caballus OX=9796 GN=S100A10 PE=3 SV=1	F7BKY7	ENSECAG00000019382	S100A10	S100 calcium binding protein A10	3	0	3	0
tr|A0A3Q2HKR4|A0A3Q2HKR4_HORSE Guanylate cyclase 1 soluble subunit alpha 1 OS=Equus caballus OX=9796 GN=GUCY1A1 PE=3 SV=1	A0A3Q2HKR4	ENSECAG00000005447	GUCY1A1	guanylate cyclase 1 soluble subunit alpha 1	0	3	3	0
tr|F7CC77|F7CC77_HORSE Nucleosome assembly protein 1 like 1 OS=Equus caballus OX=9796 GN=NAP1L1 PE=3 SV=2	F7CC77	ENSECAG00000000066	NAP1L1	nucleosome assembly protein 1 like 1	0	3	3	0
tr|A0A3Q2H7V7|A0A3Q2H7V7_HORSE Heat shock protein 90 beta family member 1 OS=Equus caballus OX=9796 GN=HSP90B1 PE=3 SV=1	A0A3Q2H7V7	ENSECAG00000010610	HSP90B1	heat shock protein 90 beta family member 1	0	3	3	0
tr|F6XLM5|F6XLM5_HORSE Ribosomal protein S14 OS=Equus caballus OX=9796 GN=RPS14 PE=3 SV=1	F6XLM5	ENSECAG00000024336	RPS14	ribosomal protein S14	3	0	3	0
tr|F6SBI2|F6SBI2_HORSE ATPase H+ transporting V1 subunit D OS=Equus caballus OX=9796 GN=ATP6V1D PE=2 SV=1	F6SBI2	ENSECAG00000017556	ATP6V1D	ATPase H+ transporting V1 subunit D	0	3	3	0
tr|F7CHY0|F7CHY0_HORSE Ubiquitin specific peptidase 43 OS=Equus caballus OX=9796 GN=USP43 PE=3 SV=3	F7CHY0	ENSECAG00000018340	USP43	ubiquitin specific peptidase 43	0	3	3	0
tr|F6XJN4|F6XJN4_HORSE Adenylate kinase 2, mitochondrial OS=Equus caballus OX=9796 GN=AK2 PE=3 SV=1	F6XJN4	ENSECAG00000023800	AK2	adenylate kinase 2	3	0	3	0
tr|A0A3Q2KNT2|A0A3Q2KNT2_HORSE Dynactin subunit 1 OS=Equus caballus OX=9796 GN=DCTN1 PE=4 SV=2	A0A3Q2KNT2	ENSECAG00000005572	DCTN1	dynactin subunit 1	0	3	3	0
tr|F6WWW7|F6WWW7_HORSE F-actin-capping protein subunit alpha OS=Equus caballus OX=9796 GN=CAPZA1 PE=3 SV=3	F6WWW7	ENSECAG00000016995	CAPZA1	capping actin protein of muscle Z-line subunit alpha 1	3	0	3	0
tr|F7CVF5|F7CVF5_HORSE Coronin OS=Equus caballus OX=9796 GN=CORO1B PE=3 SV=3	F7CVF5	ENSECAG00000014882	CORO1B	coronin 1B	3	0	3	0
tr|A0A3Q2GS39|A0A3Q2GS39_HORSE Ribosomal protein S23 OS=Equus caballus OX=9796 GN=RPS23 PE=3 SV=2	A0A3Q2GS39	ENSECAG00000031968	RPS23	ribosomal protein S23	1	2	3	0
tr|A0A3Q2LFB3|A0A3Q2LFB3_HORSE Actin alpha cardiac muscle 1 OS=Equus caballus OX=9796 GN=ACTC1 PE=3 SV=1	A0A3Q2LFB3	ENSECAG00000013022	ACTC1	actin alpha cardiac muscle 1	0	3	3	0
tr|F7CD67|F7CD67_HORSE Selenophosphate synthetase 1 OS=Equus caballus OX=9796 GN=SEPHS1 PE=4 SV=1	F7CD67	ENSECAG00000014281	SEPHS1	selenophosphate synthetase 1	1	2	3	0
tr|A0A3Q2HHA9|A0A3Q2HHA9_HORSE Uncharacterized protein OS=Equus caballus OX=9796 GN=SET PE=3 SV=1	A0A3Q2HHA9	ENSECAG00000009117	ENSECAG00000009117	SET nuclear proto-oncogene	0	3	3	0
tr|F7AYA6|F7AYA6_HORSE Protein phosphatase 1 regulatory subunit 7 OS=Equus caballus OX=9796 GN=PPP1R7 PE=4 SV=3	F7AYA6	ENSECAG00000017246	PPP1R7	protein phosphatase 1 regulatory subunit 7	0	3	3	0
tr|F6QF52|F6QF52_HORSE Tr-type G domain-containing protein OS=Equus caballus OX=9796 GN=EIF2S3 PE=4 SV=1	F6QF52	ENSECAG00000017343	ENSECAG00000017343	eukaryotic translation initiation factor 2 subunit gamma	3	0	3	0
tr|F6ZBD7|F6ZBD7_HORSE Phosphoglycolate phosphatase OS=Equus caballus OX=9796 GN=PGP PE=4 SV=3	F6ZBD7	ENSECAG00000009992	PGP	phosphoglycolate phosphatase	3	0	3	0
tr|A0A3Q2L2W1|A0A3Q2L2W1_HORSE N-acetylneuraminate synthase OS=Equus caballus OX=9796 GN=NANS PE=4 SV=1	A0A3Q2L2W1	ENSECAG00000016772	NANS	N-acetylneuraminate synthase	0	3	3	0
tr|F7BW76|F7BW76_HORSE Glia maturation factor OS=Equus caballus OX=9796 GN=CNIH1 PE=2 SV=2	F7BW76	ENSECAG00000026814	CNIH1	cornichon family AMPA receptor auxiliary protein 1	1	2	3	0
tr|A0A3Q2ILD4|A0A3Q2ILD4_HORSE Kinesin light chain 3 OS=Equus caballus OX=9796 GN=KLC3 PE=4 SV=2	A0A3Q2ILD4	ENSECAG00000022555	KLC3	kinesin light chain 3	1	2	3	0
tr|F6QUY7|F6QUY7_HORSE Nuclear casein kinase and cyclin dependent kinase substrate 1 OS=Equus caballus OX=9796 GN=NUCKS1 PE=4 SV=2	F6QUY7	ENSECAG00000010336	NUCKS1	nuclear casein kinase and cyclin dependent kinase substrate 1	0	3	3	0
tr|F7BEM5|F7BEM5_HORSE GDP-mannose pyrophosphorylase A OS=Equus caballus OX=9796 GN=GMPPA PE=4 SV=1	F7BEM5	ENSECAG00000011565	GMPPA	GDP-mannose pyrophosphorylase A	3	0	3	0
tr|F6PQ71|F6PQ71_HORSE 5-oxoprolinase, ATP-hydrolysing OS=Equus caballus OX=9796 GN=OPLAH PE=4 SV=3	F6PQ71	ENSECAG00000012059	OPLAH	5-oxoprolinase, ATP-hydrolysing	3	0	3	0
tr|A0A3Q2LF94|A0A3Q2LF94_HORSE Haloacid dehalogenase like hydrolase domain containing 2 OS=Equus caballus OX=9796 GN=HDHD2 PE=4 SV=1	A0A3Q2LF94	ENSECAG00000012664	HDHD2	haloacid dehalogenase like hydrolase domain containing 2	0	3	3	0
tr|F6RKM7|F6RKM7_HORSE Ribosomal protein L22 OS=Equus caballus OX=9796 GN=RPL22 PE=4 SV=1	F6RKM7	ENSECAG00000025022	RPL22	ribosomal protein L22	3	0	3	0
tr|F7D448|F7D448_HORSE Thiosulfate sulfurtransferase like domain containing 1 OS=Equus caballus OX=9796 GN=TSTD1 PE=4 SV=1	F7D448	ENSECAG00000000506	TSTD1	thiosulfate sulfurtransferase like domain containing 1	0	3	3	0
tr|F7CL80|F7CL80_HORSE Destrin, actin depolymerizing factor OS=Equus caballus OX=9796 GN=DSTN PE=3 SV=2	F7CL80	ENSECAG00000020103	DSTN	destrin, actin depolymerizing factor	3	0	3	0
tr|A0A3Q2HNX5|A0A3Q2HNX5_HORSE S-methyl-5'-thioadenosine phosphorylase OS=Equus caballus OX=9796 GN=LOC100065392 PE=3 SV=1	A0A3Q2HNX5	ENSECAG00000040430	ENSECAG00000040430	S-methyl-5'-thioadenosine phosphorylase	1	2	3	0
tr|F6TUB9|F6TUB9_HORSE StAR related lipid transfer domain containing 10 OS=Equus caballus OX=9796 GN=STARD10 PE=4 SV=3	F6TUB9	ENSECAG00000015358	STARD10	StAR related lipid transfer domain containing 10	3	0	3	0
tr|F6WFP6|F6WFP6_HORSE NDRG family member 4 OS=Equus caballus OX=9796 GN=NDRG4 PE=4 SV=2	F6WFP6	ENSECAG00000000099	NDRG4	NDRG family member 4	0	3	3	0
tr|F7D5D9|F7D5D9_HORSE Aminoacyl tRNA synthetase complex interacting multifunctional protein 2 OS=Equus caballus OX=9796 GN=AIMP2 PE=4 SV=2	F7D5D9	ENSECAG00000000053	AIMP2	aminoacyl tRNA synthetase complex interacting multifunctional protein 2	1	2	3	0
tr|F6YIK2|F6YIK2_HORSE 60S ribosomal protein L9-like protein OS=Equus caballus OX=9796 GN=RPL9 PE=2 SV=1	F6YIK2	ENSECAG00000016489	RPL9	ribosomal protein L9	3	0	3	0
tr|A0A3Q2HN87|A0A3Q2HN87_HORSE Lipocalin 2 OS=Equus caballus OX=9796 GN=LCN2 PE=3 SV=2	A0A3Q2HN87	ENSECAG00000020957	LCN2	lipocalin 2	0	3	3	0
tr|F7AV53|F7AV53_HORSE NHL repeat containing 2 OS=Equus caballus OX=9796 GN=NHLRC2 PE=4 SV=1	F7AV53	ENSECAG00000018648	NHLRC2	NHL repeat containing 2	0	3	3	0
tr|F6ZG42|F6ZG42_HORSE Exportin-T OS=Equus caballus OX=9796 GN=XPOT PE=3 SV=2	F6ZG42	ENSECAG00000018336	XPOT	exportin for tRNA	0	3	3	0
tr|F6Q2R7|F6Q2R7_HORSE SGT1 homolog, MIS12 kinetochore complex assembly cochaperone OS=Equus caballus OX=9796 GN=SUGT1 PE=4 SV=1	F6Q2R7	ENSECAG00000012999	SUGT1	SGT1 homolog, MIS12 kinetochore complex assembly cochaperone	0	3	3	0
tr|F6VFV9|F6VFV9_HORSE Histone H4 OS=Equus caballus OX=9796 GN=H4C15 PE=3 SV=2	F6VFV9	ENSECAG00000029190	H4C15	H4 clustered histone 15	0	3	3	0
tr|F6X3K0|F6X3K0_HORSE Nucleolin OS=Equus caballus OX=9796 GN=NCL PE=4 SV=2	F6X3K0	ENSECAG00000021868	NCL	nucleolin	0	3	3	0
tr|F6PQ46|F6PQ46_HORSE Ceruloplasmin OS=Equus caballus OX=9796 GN=CP PE=3 SV=3	F6PQ46	ENSECAG00000012064	CP	ceruloplasmin	3	0	3	0
tr|F7DU34|F7DU34_HORSE Ribosomal protein S11 OS=Equus caballus OX=9796 GN=RPS11 PE=3 SV=3	F7DU34	ENSECAG00000000370	RPS11	ribosomal protein S11	3	0	3	0
tr|F6WVS9|F6WVS9_HORSE Protein phosphatase, Mg2+/Mn2+ dependent 1B OS=Equus caballus OX=9796 GN=PPM1B PE=3 SV=1	F6WVS9	ENSECAG00000016986	PPM1B	protein phosphatase, Mg2+/Mn2+ dependent 1B	0	3	3	0
tr|F6W739|F6W739_HORSE Prefoldin subunit 2 OS=Equus caballus OX=9796 GN=PFDN2 PE=4 SV=1	F6W739	ENSECAG00000020572	PFDN2	prefoldin subunit 2	3	0	3	0
tr|A0A3Q2HBU2|A0A3Q2HBU2_HORSE RPL17-C18orf32 readthrough OS=Equus caballus OX=9796 GN=RPL17-C18orf32 PE=3 SV=1	A0A3Q2HBU2	ENSECAG00000011547	RPL17-C18orf32	60S ribosomal protein L17	0	3	3	0
tr|F6XZX6|F6XZX6_HORSE Cysteine and histidine rich domain containing 1 OS=Equus caballus OX=9796 GN=CHORDC1 PE=4 SV=1	F6XZX6	ENSECAG00000008999	CHORDC1	cysteine and histidine rich domain containing 1	0	3	3	0
tr|A0A3Q2I2S2|A0A3Q2I2S2_HORSE GDP-mannose 4,6-dehydratase OS=Equus caballus OX=9796 GN=GMDS PE=3 SV=1	A0A3Q2I2S2	ENSECAG00000001999	GMDS	GDP-mannose 4,6-dehydratase	0	3	3	0
tr|A0A3Q2LRH9|A0A3Q2LRH9_HORSE Lupus La protein-like protein OS=Equus caballus OX=9796 GN=SSB PE=2 SV=1	A0A3Q2LRH9	ENSECAG00000018495	SSB	small RNA binding exonuclease protection factor La	0	3	3	0
tr|F6UJ33|F6UJ33_HORSE Profilin OS=Equus caballus OX=9796 GN=PFN1 PE=3 SV=2	F6UJ33	ENSECAG00000041123	PFN1	profilin 1	3	0	3	0
tr|A0A3Q2IH36|A0A3Q2IH36_HORSE Nudix hydrolase 3 OS=Equus caballus OX=9796 GN=NUDT3 PE=4 SV=1	A0A3Q2IH36	ENSECAG00000006023	NUDT3	nudix hydrolase 3	3	0	3	0
tr|A0A3Q2HI21|A0A3Q2HI21_HORSE Eukaryotic translation initiation factor 4H OS=Equus caballus OX=9796 GN=EIF4H PE=4 SV=1	A0A3Q2HI21	ENSECAG00000017832	EIF4H	eukaryotic translation initiation factor 4H	0	3	3	0
tr|F6PQD3|F6PQD3_HORSE Uncharacterized protein OS=Equus caballus OX=9796 GN=LOC100065786 PE=3 SV=3	F6PQD3	ENSECAG00000024902	ENSECAG00000024902	ribosomal protein S17	3	0	3	0
tr|F6WB94|F6WB94_HORSE COP9 signalosome subunit 7A OS=Equus caballus OX=9796 GN=COPS7A PE=4 SV=3	F6WB94	ENSECAG00000015911	COPS7A	COP9 signalosome subunit 7A	0	3	3	0
tr|A0A3Q2GW03|A0A3Q2GW03_HORSE UDP-N-acetylglucosamine pyrophosphorylase 1 like 1 OS=Equus caballus OX=9796 GN=UAP1L1 PE=4 SV=1	A0A3Q2GW03	ENSECAG00000021012	UAP1L1	UDP-N-acetylglucosamine pyrophosphorylase 1 like 1	0	3	3	0
tr|A0A3Q2I3F9|A0A3Q2I3F9_HORSE FGGY carbohydrate kinase domain containing OS=Equus caballus OX=9796 GN=FGGY PE=4 SV=1	A0A3Q2I3F9	ENSECAG00000021368	FGGY	FGGY carbohydrate kinase domain containing	0	3	3	0
tr|F6TFL5|F6TFL5_HORSE Rap1 GTPase-GDP dissociation stimulator 1 OS=Equus caballus OX=9796 GN=RAP1GDS1 PE=4 SV=3	F6TFL5	ENSECAG00000020913	RAP1GDS1	Rap1 GTPase-GDP dissociation stimulator 1	0	3	3	0
tr|A0A3Q2HV51|A0A3Q2HV51_HORSE Nucleosome assembly protein 1 like 4 OS=Equus caballus OX=9796 GN=NAP1L4 PE=3 SV=1	A0A3Q2HV51	ENSECAG00000000817	NAP1L4	nucleosome assembly protein 1 like 4	0	3	3	0
tr|F6XX61|F6XX61_HORSE COP9 signalosome subunit 6 OS=Equus caballus OX=9796 GN=COPS6 PE=4 SV=3	F6XX61	ENSECAG00000008997	COPS6	COP9 signalosome subunit 6	0	3	3	0
tr|F7BND9|F7BND9_HORSE Protein S100 OS=Equus caballus OX=9796 GN=S100A11 PE=3 SV=3	F7BND9	ENSECAG00000019069	S100A11	S100 calcium binding protein A11	3	0	3	0
tr|A0A5F5PEV0|A0A5F5PEV0_HORSE Calcineurin like phosphoesterase domain containing 1 OS=Equus caballus OX=9796 GN=CPPED1 PE=4 SV=1	A0A5F5PEV0	ENSECAG00000018687	CPPED1	calcineurin like phosphoesterase domain containing 1	2	1	3	0
tr|F6ZE54|F6ZE54_HORSE Glucose-6-phosphate isomerase OS=Equus caballus OX=9796 GN=GPI PE=3 SV=3	F6ZE54	ENSECAG00000018093	GPI	glucose-6-phosphate isomerase	3	0	3	0
tr|A0A3Q2KZJ6|A0A3Q2KZJ6_HORSE Retinal dehydrogenase 1 OS=Equus caballus OX=9796 GN=ALDH1A1 PE=3 SV=1	A0A3Q2KZJ6	ENSECAG00000019343	ALDH1A1	aldehyde dehydrogenase 1 family member A1	0	3	3	0
tr|F6RMM1|F6RMM1_HORSE SH3 domain-binding glutamic acid-rich-like protein OS=Equus caballus OX=9796 GN=SH3BGRL PE=3 SV=3	F6RMM1	ENSECAG00000012612	SH3BGRL	SH3 domain binding glutamate rich protein like	2	1	3	0
tr|A0A5F5PXG1|A0A5F5PXG1_HORSE Uncharacterized protein OS=Equus caballus OX=9796 GN=FDPS PE=3 SV=1	A0A5F5PXG1	ENSECAG00000039158	FDPS	farnesyl diphosphate synthase	0	3	3	0
tr|A0A3Q2LKV4|A0A3Q2LKV4_HORSE 40S ribosomal protein S21 OS=Equus caballus OX=9796 GN=RPS21 PE=3 SV=1	A0A3Q2LKV4	ENSECAG00000036116	RPS21	ribosomal protein S21	3	0	3	0
tr|A0A3Q2L4G6|A0A3Q2L4G6_HORSE 3'-phosphoadenosine 5'-phosphosulfate synthase 1 OS=Equus caballus OX=9796 GN=PAPSS1 PE=3 SV=1	A0A3Q2L4G6	ENSECAG00000021678	PAPSS1	3'-phosphoadenosine 5'-phosphosulfate synthase 1	0	3	3	0
tr|F6R1I4|F6R1I4_HORSE Uteroglobin OS=Equus caballus OX=9796 GN=SCGB1A1 PE=4 SV=2	F6R1I4	ENSECAG00000010662	SCGB1A1	secretoglobin family 1A member 1	2	1	3	0
tr|A0A3Q2I544|A0A3Q2I544_HORSE Ribosomal protein L14 OS=Equus caballus OX=9796 GN=RPL14 PE=4 SV=2	A0A3Q2I544	ENSECAG00000026813	RPL14	ribosomal protein L14	0	3	3	0
tr|A0A3Q2IDE8|A0A3Q2IDE8_HORSE Deoxyribose-phosphate aldolase OS=Equus caballus OX=9796 GN=DERA PE=4 SV=1	A0A3Q2IDE8	ENSECAG00000015504	DERA	deoxyribose-phosphate aldolase	0	3	3	0
tr|F7BBM5|F7BBM5_HORSE Adenylosuccinate synthetase isozyme 2 OS=Equus caballus OX=9796 GN=ADSS2 PE=3 SV=2	F7BBM5	ENSECAG00000010744	ADSS2	adenylosuccinate synthase 2	0	3	3	0
tr|F7DY67|F7DY67_HORSE Purine nucleoside phosphorylase OS=Equus caballus OX=9796 GN=LOC100058685 PE=3 SV=2	F7DY67	ENSECAG00000019585	ENSECAG00000019585	purine nucleoside phosphorylase	1	2	3	0
tr|A0A3Q2H4Y2|A0A3Q2H4Y2_HORSE Bridging integrator 1 OS=Equus caballus OX=9796 GN=BIN1 PE=4 SV=2	A0A3Q2H4Y2	ENSECAG00000006957	BIN1	bridging integrator 1	0	3	3	0
tr|F6RMA4|F6RMA4_HORSE Ribosomal protein L15 OS=Equus caballus OX=9796 GN=RPL15 PE=3 SV=1	F6RMA4	ENSECAG00000010157	RPL15	ribosomal protein L15	1	2	3	0
tr|A0A5F5PET2|A0A5F5PET2_HORSE CXXC motif containing zinc binding protein OS=Equus caballus OX=9796 GN=CZIB PE=4 SV=1	A0A5F5PET2	ENSECAG00000021472	CZIB	CXXC motif containing zinc binding protein	1	2	3	0
tr|A0A3Q2HFH1|A0A3Q2HFH1_HORSE Prefoldin subunit 4 OS=Equus caballus OX=9796 GN=PFDN4 PE=4 SV=1	A0A3Q2HFH1	ENSECAG00000035072	PFDN4	prefoldin subunit 4	3	0	3	0
tr|A0A3Q2GXQ7|A0A3Q2GXQ7_HORSE Galectin OS=Equus caballus OX=9796 GN=LGALS3 PE=4 SV=2	A0A3Q2GXQ7	ENSECAG00000006474	LGALS3	galectin 3	0	3	3	0
tr|F6VAS5|F6VAS5_HORSE Vanin 1 OS=Equus caballus OX=9796 GN=VNN1 PE=4 SV=2	F6VAS5	ENSECAG00000022135	VNN1	vanin 1	2	1	3	0
tr|A0A5F5PJL2|A0A5F5PJL2_HORSE Uncharacterized protein OS=Equus caballus OX=9796 GN=MUC4 PE=4 SV=1	A0A5F5PJL2	ENSECAG00000040667	ENSECAG00000040667	mucin-4	0	3	3	0
tr|F6YZT7|F6YZT7_HORSE Leucine zipper and CTNNBIP1 domain containing OS=Equus caballus OX=9796 GN=LZIC PE=4 SV=2	F6YZT7	ENSECAG00000022235	LZIC	leucine zipper and CTNNBIP1 domain containing	3	0	3	0
tr|F7CHR2|F7CHR2_HORSE Platelet-activating factor acetylhydrolase I subunit beta-like protein OS=Equus caballus OX=9796 GN=PAFAH1B2 PE=2 SV=1	F7CHR2	ENSECAG00000034204	PAFAH1B2	platelet activating factor acetylhydrolase 1b catalytic subunit 2	2	1	3	0
tr|A0A3Q2GZK6|A0A3Q2GZK6_HORSE RAN binding protein 1 OS=Equus caballus OX=9796 GN=RANBP1 PE=4 SV=1	A0A3Q2GZK6	ENSECAG00000017197	RANBP1	RAN binding protein 1	0	3	3	0
tr|F7BFM4|F7BFM4_HORSE Ribosomal protein OS=Equus caballus OX=9796 GN=RPL10A PE=3 SV=3	F7BFM4	ENSECAG00000014090	RPL10A	ribosomal protein L10a	3	0	3	0
tr|F7ATU8|F7ATU8_HORSE Eukaryotic translation initiation factor 3 subunit B OS=Equus caballus OX=9796 GN=EIF3B PE=3 SV=2	F7ATU8	ENSECAG00000013671	EIF3B	eukaryotic translation initiation factor 3 subunit B	0	3	3	0
tr|A0A3Q2L1U2|A0A3Q2L1U2_HORSE Transcription elongation factor A1 OS=Equus caballus OX=9796 GN=TCEA1 PE=4 SV=1	A0A3Q2L1U2	ENSECAG00000013436	TCEA1	transcription elongation factor A1	0	3	3	0
tr|F6RXD9|F6RXD9_HORSE Malic enzyme OS=Equus caballus OX=9796 GN=ME1 PE=3 SV=2	F6RXD9	ENSECAG00000024482	ME1	malic enzyme 1	0	3	3	0
tr|F7DNM6|F7DNM6_HORSE ADP ribosylation factor like GTPase 3 OS=Equus caballus OX=9796 GN=ARL3 PE=3 SV=3	F7DNM6	ENSECAG00000000300	ARL3	ADP ribosylation factor like GTPase 3	3	0	3	0
tr|A0A5F5PMH1|A0A5F5PMH1_HORSE ATPase H+ transporting V1 subunit E1 OS=Equus caballus OX=9796 GN=ATP6V1E1 PE=3 SV=1	A0A5F5PMH1	ENSECAG00000016487	ATP6V1E1	ATPase H+ transporting V1 subunit E1	0	3	3	0
tr|A0A3Q2HMN6|A0A3Q2HMN6_HORSE Eukaryotic translation initiation factor 3 subunit H OS=Equus caballus OX=9796 GN=EIF3H PE=3 SV=1	A0A3Q2HMN6	ENSECAG00000022019	EIF3H	eukaryotic translation initiation factor 3 subunit H	0	3	3	0
tr|A0A3Q2I568|A0A3Q2I568_HORSE Isochorismatase domain containing 1 OS=Equus caballus OX=9796 GN=ISOC1 PE=4 SV=1	A0A3Q2I568	ENSECAG00000005331	ISOC1	isochorismatase domain containing 1	0	3	3	0
tr|F7BYY4|F7BYY4_HORSE Uncharacterized protein OS=Equus caballus OX=9796 GN=CFAP298 PE=4 SV=1	F7BYY4	ENSECAG00000019974	CFAP298-TCP10L	cilia and flagella associated protein 298	1	2	3	0
tr|F6T471|F6T471_HORSE Glucosamine-6-phosphate isomerase OS=Equus caballus OX=9796 GN=GNPDA1 PE=3 SV=2	F6T471	ENSECAG00000023055	GNPDA1	glucosamine-6-phosphate deaminase 1	3	0	3	0
tr|A0A5F5PPA3|A0A5F5PPA3_HORSE Immunity related GTPase Q OS=Equus caballus OX=9796 GN=IRGQ PE=4 SV=1	A0A5F5PPA3	ENSECAG00000041292	IRGQ	immunity related GTPase Q	3	0	3	0
tr|F7BTP3|F7BTP3_HORSE Seryl-tRNA synthetase OS=Equus caballus OX=9796 GN=SARS1 PE=4 SV=1	F7BTP3	ENSECAG00000020190	SARS1	seryl-tRNA synthetase 1	0	3	3	0
tr|A0A3Q2H9T8|A0A3Q2H9T8_HORSE Eukaryotic translation initiation factor 3 subunit F OS=Equus caballus OX=9796 GN=EIF3F PE=3 SV=1	A0A3Q2H9T8	ENSECAG00000039689	EIF3F	eukaryotic translation initiation factor 3 subunit F	0	3	3	0
tr|F6QJC7|F6QJC7_HORSE Interleukin enhancer binding factor 3 OS=Equus caballus OX=9796 GN=ILF3 PE=4 SV=2	F6QJC7	ENSECAG00000017640	ILF3	interleukin enhancer binding factor 3	0	3	3	0
tr|F7DZD7|F7DZD7_HORSE Actin related protein 1B OS=Equus caballus OX=9796 GN=ACTR1B PE=3 SV=2	F7DZD7	ENSECAG00000002758	ACTR1B	actin related protein 1B	0	3	3	0
tr|A0A5F5PT89|A0A5F5PT89_HORSE 1,2-dihydroxy-3-keto-5-methylthiopentene dioxygenase OS=Equus caballus OX=9796 GN=RNASEH1 PE=3 SV=1	A0A5F5PT89	ENSECAG00000020695	RNASEH1	ribonuclease H1	1	2	3	0
tr|F6WA57|F6WA57_HORSE Lymphocyte cytosolic protein 1 OS=Equus caballus OX=9796 GN=LCP1 PE=4 SV=2	F6WA57	ENSECAG00000023009	LCP1	lymphocyte cytosolic protein 1	0	3	3	0
tr|F7D8K7|F7D8K7_HORSE 60S ribosomal protein L27 OS=Equus caballus OX=9796 GN=RPL27 PE=3 SV=1	F7D8K7	ENSECAG00000007500	RPL27	ribosomal protein L27	3	0	3	0
tr|A0A5F5Q2I3|A0A5F5Q2I3_HORSE Tumor protein, translationally-controlled 1 OS=Equus caballus OX=9796 GN=TPT1 PE=3 SV=1	A0A5F5Q2I3	ENSECAG00000018348	TPT1	tumor protein, translationally-controlled 1	0	3	3	0
tr|F6YZ13|F6YZ13_HORSE S100 calcium binding protein A13 OS=Equus caballus OX=9796 GN=S100A13 PE=3 SV=1	F6YZ13	ENSECAG00000024049	S100A13	S100 calcium binding protein A13	3	0	3	0
tr|F7BME5|F7BME5_HORSE CRK proto-oncogene, adaptor protein OS=Equus caballus OX=9796 GN=CRK PE=4 SV=2	F7BME5	ENSECAG00000011550	CRK	CRK proto-oncogene, adaptor protein	3	0	3	0
tr|F6U6H7|F6U6H7_HORSE Glycogenin 1 OS=Equus caballus OX=9796 GN=GYG1 PE=4 SV=2	F6U6H7	ENSECAG00000023192	GYG1	glycogenin 1	0	3	3	0
tr|A0A3Q2I6B9|A0A3Q2I6B9_HORSE Eukaryotic translation initiation factor 3 subunit I OS=Equus caballus OX=9796 GN=EIF3I PE=3 SV=2	A0A3Q2I6B9	ENSECAG00000013877	EIF3I	eukaryotic translation initiation factor 3 subunit I	3	0	3	0
tr|F7A984|F7A984_HORSE KH-type splicing regulatory protein OS=Equus caballus OX=9796 GN=KHSRP PE=4 SV=2	F7A984	ENSECAG00000018305	KHSRP	KH-type splicing regulatory protein	3	0	3	0
tr|F7DE88|F7DE88_HORSE Eukaryotic translation initiation factor 2 subunit 2-like protein OS=Equus caballus OX=9796 GN=EIF2S2 PE=2 SV=1	F7DE88	ENSECAG00000039017	ENSECAG00000034606	eukaryotic translation initiation factor 2 subunit 2	0	3	3	0
tr|A0A3Q2LNW9|A0A3Q2LNW9_HORSE NAD(P)H-hydrate epimerase OS=Equus caballus OX=9796 GN=NAXE PE=3 SV=1	A0A3Q2LNW9	ENSECAG00000013968	NAXE	NAD(P)HX epimerase	3	0	3	0
tr|F7DTQ9|F7DTQ9_HORSE Ubiquitin conjugating enzyme E2 K OS=Equus caballus OX=9796 GN=UBE2K PE=3 SV=1	F7DTQ9	ENSECAG00000014586	UBE2K	ubiquitin conjugating enzyme E2 K	0	3	3	0
sp|Q08IE6|HMGB1_HORSE High mobility group protein B1 OS=Equus caballus OX=9796 GN=HMGB1 PE=2 SV=3	Q08IE6	ENSECAG00000008439	HMGB1	high mobility group box 1	0	3	3	0
tr|A0A3Q2KU08|A0A3Q2KU08_HORSE 40S ribosomal protein S12 OS=Equus caballus OX=9796 GN=RPS12 PE=3 SV=1	A0A3Q2KU08	ENSECAG00000001599	RPS12	ribosomal protein S12	0	3	3	0
tr|F6WEB8|F6WEB8_HORSE Transglutaminase 1 OS=Equus caballus OX=9796 GN=TGM1 PE=4 SV=2	F6WEB8	ENSECAG00000017485	TGM1	transglutaminase 1	2	0	2	0.0064
tr|F6WKC9|F6WKC9_HORSE Synaptogyrin OS=Equus caballus OX=9796 GN=SYNGR2 PE=3 SV=2	F6WKC9	ENSECAG00000021946	SYNGR2	synaptogyrin 2	2	0	2	0.0039
tr|A0A3Q2GWH7|A0A3Q2GWH7_HORSE Arrestin beta 1 OS=Equus caballus OX=9796 GN=ARRB1 PE=4 SV=1	A0A3Q2GWH7	ENSECAG00000017459	ARRB1	arrestin beta 1	0	2	2	0.0033
tr|A0A3Q2GXS6|A0A3Q2GXS6_HORSE Glutathione S-transferase alpha 4 OS=Equus caballus OX=9796 GN=GSTA4 PE=3 SV=1	A0A3Q2GXS6	ENSECAG00000019037	GSTA4	glutathione S-transferase alpha 4	0	2	2	0.0029
tr|F7AYU1|F7AYU1_HORSE Ras suppressor protein 1 OS=Equus caballus OX=9796 GN=RSU1 PE=4 SV=3	F7AYU1	ENSECAG00000017242	RSU1	Ras suppressor protein 1	0	2	2	0.0022
tr|F6YKL4|F6YKL4_HORSE Myotrophin OS=Equus caballus OX=9796 GN=MTPN PE=4 SV=1	F6YKL4	ENSECAG00000024284	MTPN	myotrophin	1	1	2	0.0022
tr|F6ZJG1|F6ZJG1_HORSE Cysteinyl-tRNA synthetase OS=Equus caballus OX=9796 GN=CARS1 PE=3 SV=3	F6ZJG1	ENSECAG00000004558	CARS1	cysteinyl-tRNA synthetase 1	0	2	2	0.0022
tr|A0A3Q2ID17|A0A3Q2ID17_HORSE Ig-like domain-containing protein OS=Equus caballus OX=9796 GN=LOC100056309 PE=3 SV=2	A0A3Q2ID17	ENSECAG00000034339	MHCX1	MHC class I heavy chain	0	2	2	0.0022
tr|A0A3Q2HRW5|A0A3Q2HRW5_HORSE DEAD-box helicase 3 X-linked OS=Equus caballus OX=9796 GN=DDX3X PE=3 SV=1	A0A3Q2HRW5	ENSECAG00000009901	DDX3X	DEAD-box helicase 3 X-linked	0	2	2	0.0021
tr|A0A5F5PTE4|A0A5F5PTE4_HORSE AP complex subunit sigma OS=Equus caballus OX=9796 GN=AP2S1 PE=3 SV=1	A0A5F5PTE4	ENSECAG00000016403	AP2S1	adaptor related protein complex 2 subunit sigma 1	0	2	2	0.002
tr|F6W1R0|F6W1R0_HORSE Protein geranylgeranyltransferase type I subunit beta OS=Equus caballus OX=9796 GN=PGGT1B PE=4 SV=1	F6W1R0	ENSECAG00000016179	PGGT1B	protein geranylgeranyltransferase type I subunit beta	0	2	2	0.0012
tr|F7C5Z7|F7C5Z7_HORSE Protein S100 OS=Equus caballus OX=9796 GN=S100A16 PE=3 SV=3	F7C5Z7	ENSECAG00000000730	S100A16	S100 calcium binding protein A16	2	0	2	0.0011
tr|A0A3Q2HZC6|A0A3Q2HZC6_HORSE NEDD8-activating enzyme E1 regulatory subunit OS=Equus caballus OX=9796 GN=NAE1 PE=3 SV=1	A0A3Q2HZC6	ENSECAG00000021954	NAE1	NEDD8 activating enzyme E1 subunit 1	2	0	2	0.0011
tr|F6Q645|F6Q645_HORSE Dehydrogenase/reductase 11 OS=Equus caballus OX=9796 GN=DHRS11 PE=3 SV=3	F6Q645	ENSECAG00000025095	DHRS11	dehydrogenase/reductase 11	2	0	2	0.0011
tr|F6W0E0|F6W0E0_HORSE Non-specific serine/threonine protein kinase OS=Equus caballus OX=9796 GN=PAK2 PE=4 SV=1	F6W0E0	ENSECAG00000020281	PAK2	p21 (RAC1) activated kinase 2	1	1	2	0.001
tr|F7C4W2|F7C4W2_HORSE Probable tRNA N6-adenosine threonylcarbamoyltransferase OS=Equus caballus OX=9796 GN=OSGEP PE=3 SV=1	F7C4W2	ENSECAG00000015096	OSGEP	O-sialoglycoprotein endopeptidase	2	0	2	0.001
tr|F6Q8L6|F6Q8L6_HORSE DCN1-like protein OS=Equus caballus OX=9796 GN=DCUN1D1 PE=4 SV=2	F6Q8L6	ENSECAG00000021365	DCUN1D1	defective in cullin neddylation 1 domain containing 1	0	2	2	0.001
tr|F6VCJ2|F6VCJ2_HORSE CDV3 homolog OS=Equus caballus OX=9796 GN=CDV3 PE=4 SV=2	F6VCJ2	ENSECAG00000015689	CDV3	CDV3 homolog	0	2	2	0.001
sp|P02561|TPM4_HORSE Tropomyosin alpha-4 chain OS=Equus caballus OX=9796 GN=TPM4 PE=1 SV=2	P02561	ENSECAG00000022254	TPM4	tropomyosin 4	0	2	2	0.0007
tr|F7AGH6|F7AGH6_HORSE N-acetylglucosamine kinase OS=Equus caballus OX=9796 GN=NAGK PE=4 SV=1	F7AGH6	ENSECAG00000013331	NAGK	N-acetylglucosamine kinase	1	1	2	0.0007
tr|F6QJF1|F6QJF1_HORSE Galectin OS=Equus caballus OX=9796 GN=LGALSL PE=4 SV=2	F6QJF1	ENSECAG00000018099	LGALSL	galectin like	2	0	2	0.0007
tr|F6UGK7|F6UGK7_HORSE Pyrroline-5-carboxylate reductase OS=Equus caballus OX=9796 GN=PYCR3 PE=3 SV=3	F6UGK7	ENSECAG00000019384	PYCR3	pyrroline-5-carboxylate reductase 3	2	0	2	0.0007
tr|F6X782|F6X782_HORSE Actin related protein 2/3 complex subunit 1B OS=Equus caballus OX=9796 GN=ARPC1B PE=4 SV=3	F6X782	ENSECAG00000024991	ARPC1B	actin related protein 2/3 complex subunit 1B	0	2	2	0.0007
tr|A0A5F5PIW7|A0A5F5PIW7_HORSE Mitogen-activated protein kinase OS=Equus caballus OX=9796 GN=MAPK1 PE=3 SV=1	A0A5F5PIW7	ENSECAG00000010551	MAPK1	mitogen-activated protein kinase 1	1	1	2	0.0007
tr|A0A5F5PV82|A0A5F5PV82_HORSE Ribosomal protein S15 OS=Equus caballus OX=9796 GN=RPS15 PE=3 SV=1	A0A5F5PV82	ENSECAG00000040878	RPS15	ribosomal protein S15	0	2	2	0.0005
tr|F7C0M6|F7C0M6_HORSE Mitogen-activated protein kinase OS=Equus caballus OX=9796 GN=MAPK3 PE=3 SV=2	F7C0M6	ENSECAG00000014460	MAPK3	mitogen-activated protein kinase 3	0	2	2	0.0001
tr|F6SLB0|F6SLB0_HORSE SEC31 homolog A, COPII coat complex component OS=Equus caballus OX=9796 GN=SEC31A PE=4 SV=2	F6SLB0	ENSECAG00000017741	SEC31A	SEC31 homolog A, COPII coat complex component	0	2	2	0.0001
tr|F6X2T0|F6X2T0_HORSE G protein-coupled receptor class C group 5 member C OS=Equus caballus OX=9796 GN=GPRC5C PE=4 SV=2	F6X2T0	ENSECAG00000017083	GPRC5C	G protein-coupled receptor class C group 5 member C	0	2	2	0.0001
tr|F7AG92|F7AG92_HORSE ADP-ribosylhydrolase like 2 OS=Equus caballus OX=9796 GN=ADPRS PE=4 SV=2	F7AG92	ENSECAG00000013445	ADPRS	ADP-ribosylserine hydrolase	2	0	2	0.0001
tr|F7C603|F7C603_HORSE Acid sphingomyelinase-like phosphodiesterase OS=Equus caballus OX=9796 GN=SMPDL3B PE=3 SV=3	F7C603	ENSECAG00000000634	SMPDL3B	sphingomyelin phosphodiesterase acid like 3B	0	2	2	0.0001
tr|A0A3Q2IC53|A0A3Q2IC53_HORSE Oxysterol-binding protein OS=Equus caballus OX=9796 GN=OSBPL2 PE=3 SV=2	A0A3Q2IC53	ENSECAG00000010200	OSBPL2	oxysterol binding protein like 2	0	2	2	0.0001
tr|A0A3Q2I4N3|A0A3Q2I4N3_HORSE Far upstream element binding protein 1 OS=Equus caballus OX=9796 GN=FUBP1 PE=4 SV=1	A0A3Q2I4N3	ENSECAG00000010867	FUBP1	far upstream element binding protein 1	0	2	2	0.0001
tr|F7AEZ6|F7AEZ6_HORSE Ubiquitin-fold modifier-conjugating enzyme 1 OS=Equus caballus OX=9796 GN=UFC1 PE=3 SV=1	F7AEZ6	ENSECAG00000013803	UFC1	ubiquitin-fold modifier conjugating enzyme 1	2	0	2	0.0001
tr|F7C215|F7C215_HORSE Eukaryotic translation elongation factor epsilon-1-like protein OS=Equus caballus OX=9796 GN=EEF1E1 PE=2 SV=1	F7C215	ENSECAG00000011095	ENSECAG00000011095	eukaryotic translation elongation factor 1 epsilon 1	0	2	2	0.0001
tr|F6RET3|F6RET3_HORSE Ribosomal protein S6 kinase OS=Equus caballus OX=9796 GN=RPS6KA3 PE=3 SV=2	F6RET3	ENSECAG00000011322	RPS6KA3	ribosomal protein S6 kinase A3	0	2	2	0.0001
tr|A0A3Q2I0V7|A0A3Q2I0V7_HORSE Serine/threonine-protein phosphatase 2A 55 kDa regulatory subunit B OS=Equus caballus OX=9796 GN=PPP2R2A PE=3 SV=1	A0A3Q2I0V7	ENSECAG00000019205	PPP2R2A	protein phosphatase 2 regulatory subunit B alpha	0	2	2	0
tr|A0A3Q2I8G2|A0A3Q2I8G2_HORSE Aminopeptidase like 1 OS=Equus caballus OX=9796 GN=NPEPL1 PE=4 SV=1	A0A3Q2I8G2	ENSECAG00000022211	NPEPL1	aminopeptidase like 1	0	2	2	0
tr|A0A3Q2HYD7|A0A3Q2HYD7_HORSE VWFA domain-containing protein OS=Equus caballus OX=9796 GN=PSMD4 PE=4 SV=2	A0A3Q2HYD7	ENSECAG00000028544	PSMD4	proteasome 26S subunit, non-ATPase 4	2	0	2	0
tr|A0A3Q2I0X0|A0A3Q2I0X0_HORSE Uroporphyrinogen decarboxylase OS=Equus caballus OX=9796 GN=UROD PE=4 SV=1	A0A3Q2I0X0	ENSECAG00000011503	UROD	uroporphyrinogen decarboxylase	0	2	2	0
tr|A0A5F5Q041|A0A5F5Q041_HORSE ADP ribosylation factor like GTPase 1 OS=Equus caballus OX=9796 GN=ARL1 PE=3 SV=1	A0A5F5Q041	ENSECAG00000000372	ARL1	ADP ribosylation factor like GTPase 1	0	2	2	0
tr|A0A5F5PEF5|A0A5F5PEF5_HORSE Diazepam binding inhibitor, acyl-CoA binding protein OS=Equus caballus OX=9796 GN=DBI PE=4 SV=1	A0A5F5PEF5	ENSECAG00000018949	DBI	diazepam binding inhibitor, acyl-CoA binding protein	0	2	2	0
tr|A0A3Q2GUY5|A0A3Q2GUY5_HORSE Protein kinase cAMP-dependent type II regulatory subunit alpha OS=Equus caballus OX=9796 GN=PRKAR2A PE=4 SV=2	A0A3Q2GUY5	ENSECAG00000027868	PRKAR2A	protein kinase cAMP-dependent type II regulatory subunit alpha	0	2	2	0
tr|F7CTR2|F7CTR2_HORSE Nicotinate phosphoribosyltransferase OS=Equus caballus OX=9796 GN=NAPRT PE=3 SV=3	F7CTR2	ENSECAG00000018111	NAPRT	nicotinate phosphoribosyltransferase	2	0	2	0
tr|F6YQ45|F6YQ45_HORSE SPARC like 1 OS=Equus caballus OX=9796 GN=SPARCL1 PE=4 SV=2	F6YQ45	ENSECAG00000009280	SPARCL1	SPARC like 1	0	2	2	0
tr|F6WTJ7|F6WTJ7_HORSE Phosphoacetylglucosamine mutase OS=Equus caballus OX=9796 GN=PGM3 PE=3 SV=2	F6WTJ7	ENSECAG00000023967	PGM3	phosphoglucomutase 3	2	0	2	0
tr|F6Z129|F6Z129_HORSE Vanin 1 OS=Equus caballus OX=9796 GN=VNN1 PE=4 SV=2	F6Z129	ENSECAG00000022135	VNN1	vanin 1	1	1	2	0
tr|A0A3Q2GXX5|A0A3Q2GXX5_HORSE Fibulin-1 OS=Equus caballus OX=9796 GN=FBLN1 PE=3 SV=1	A0A3Q2GXX5	ENSECAG00000018101	FBLN1	fibulin 1	0	2	2	0
tr|F6W2T9|F6W2T9_HORSE N-ribosyldihydronicotinamide:quinone reductase 2 OS=Equus caballus OX=9796 GN=NQO2 PE=4 SV=2	F6W2T9	ENSECAG00000008386	NQO2	N-ribosyldihydronicotinamide:quinone reductase 2	0	2	2	0
tr|F6U5F4|F6U5F4_HORSE Guanine monophosphate synthase OS=Equus caballus OX=9796 GN=GMPS PE=4 SV=2	F6U5F4	ENSECAG00000023269	GMPS	guanine monophosphate synthase	0	2	2	0
tr|F7CN38|F7CN38_HORSE Phenazine biosynthesis like protein domain containing OS=Equus caballus OX=9796 GN=PBLD PE=4 SV=1	F7CN38	ENSECAG00000000091	PBLD	phenazine biosynthesis like protein domain containing	0	2	2	0
tr|A0A3Q2HVT4|A0A3Q2HVT4_HORSE Nitrilase 1 OS=Equus caballus OX=9796 GN=NIT1 PE=4 SV=1	A0A3Q2HVT4	ENSECAG00000000449	NIT1	nitrilase 1	0	2	2	0
tr|F6UMB8|F6UMB8_HORSE Sprouty related EVH1 domain containing 3 OS=Equus caballus OX=9796 GN=SPRED3 PE=4 SV=3	F6UMB8	ENSECAG00000033332	SPRED3	proteasome 26S subunit, non-ATPase 8	2	0	2	0
tr|A0A5F5PPB8|A0A5F5PPB8_HORSE Fibrinogen gamma chain OS=Equus caballus OX=9796 GN=FGG PE=4 SV=1	A0A5F5PPB8	ENSECAG00000008280	FGG	fibrinogen gamma chain	0	2	2	0
tr|K9K4D8|K9K4D8_HORSE Transforming protein RhoA-like protein OS=Equus caballus OX=9796 GN=RHOA PE=2 SV=1	K9K4D8	ENSECAG00000033791	RHOA	ras homolog family member A	2	0	2	0
sp|Q6EAS5|GLGB_HORSE 1,4-alpha-glucan-branching enzyme OS=Equus caballus OX=9796 GN=GBE1 PE=1 SV=1	Q6EAS5	ENSECAG00000014096	GBE1	1,4-alpha-glucan branching enzyme 1	0	2	2	0
tr|A0A3Q2H7L7|A0A3Q2H7L7_HORSE Ribulose-phosphate 3-epimerase OS=Equus caballus OX=9796 GN=RPE PE=3 SV=1	A0A3Q2H7L7	ENSECAG00000030135	ENSECAG00000030135	ribulose-5-phosphate-3-epimerase	0	2	2	0
tr|F7CTS5|F7CTS5_HORSE Eukaryotic translation initiation factor 2 subunit alpha OS=Equus caballus OX=9796 GN=EIF2S1 PE=2 SV=1	F7CTS5	ENSECAG00000018424	EIF2S1	eukaryotic translation initiation factor 2 subunit alpha	2	0	2	0
tr|F6ZTJ6|F6ZTJ6_HORSE Phosphoribosyl pyrophosphate synthetase associated protein 1 OS=Equus caballus OX=9796 GN=PRPSAP1 PE=4 SV=2	F6ZTJ6	ENSECAG00000013456	PRPSAP1	phosphoribosyl pyrophosphate synthetase associated protein 1	1	1	2	0
tr|A0A3Q2I6Z2|A0A3Q2I6Z2_HORSE Alanyl-tRNA synthetase OS=Equus caballus OX=9796 GN=AARS1 PE=3 SV=1	A0A3Q2I6Z2	ENSECAG00000008561	AARS1	alanyl-tRNA synthetase 1	0	2	2	0
tr|F7CI80|F7CI80_HORSE Isoamyl acetate hydrolyzing esterase 1 (putative) OS=Equus caballus OX=9796 GN=IAH1 PE=4 SV=2	F7CI80	ENSECAG00000018250	IAH1	isoamyl acetate hydrolyzing esterase 1 (putative)	2	0	2	0
tr|A0A3Q2HWU9|A0A3Q2HWU9_HORSE Chromosome 21 C5orf51 homolog OS=Equus caballus OX=9796 GN=C21H5orf51 PE=4 SV=1	A0A3Q2HWU9	ENSECAG00000016437	C21H5orf51	chromosome 21 C5orf51 homolog	1	1	2	0
tr|F7DTV1|F7DTV1_HORSE Paraoxonase 1 OS=Equus caballus OX=9796 GN=PON1 PE=4 SV=3	F7DTV1	ENSECAG00000000344	PON1	paraoxonase 1	1	1	2	0
tr|A0A3Q2HL64|A0A3Q2HL64_HORSE Vacuolar protein sorting-associated protein 29 OS=Equus caballus OX=9796 GN=VPS29 PE=3 SV=2	A0A3Q2HL64	ENSECAG00000008902	VPS29	VPS29 retromer complex component	0	2	2	0
tr|F6VQZ8|F6VQZ8_HORSE Dynein cytoplasmic 1 intermediate chain 2 OS=Equus caballus OX=9796 GN=DYNC1I2 PE=4 SV=2	F6VQZ8	ENSECAG00000007660	DYNC1I2	dynein cytoplasmic 1 intermediate chain 2	0	2	2	0
tr|F6PYH6|F6PYH6_HORSE Heme binding protein 2 OS=Equus caballus OX=9796 GN=HEBP2 PE=4 SV=2	F6PYH6	ENSECAG00000012705	HEBP2	heme binding protein 2	2	0	2	0
tr|F6XCF2|F6XCF2_HORSE Tubulin beta chain OS=Equus caballus OX=9796 GN=TUBB6 PE=3 SV=2	F6XCF2	ENSECAG00000016535	TUBB6	tubulin beta 6 class V	2	0	2	0
tr|F7CHI7|F7CHI7_HORSE Lactoylglutathione lyase OS=Equus caballus OX=9796 GN=GLO1 PE=3 SV=2	F7CHI7	ENSECAG00000019652	GLO1	glyoxalase I	2	0	2	0
tr|F7CDQ7|F7CDQ7_HORSE Spermidine/spermine N1-acetyltransferase family member 2 OS=Equus caballus OX=9796 GN=SAT2 PE=4 SV=3	F7CDQ7	ENSECAG00000007716	SAT2	spermidine/spermine N1-acetyltransferase family member 2	0	2	2	0
tr|F7BM31|F7BM31_HORSE Serpin family D member 1 OS=Equus caballus OX=9796 GN=SERPIND1 PE=3 SV=1	F7BM31	ENSECAG00000013924	SERPIND1	serpin family D member 1	2	0	2	0
tr|F6ZW92|F6ZW92_HORSE Phosphatidylinositol transfer protein alpha OS=Equus caballus OX=9796 GN=PITPNA PE=4 SV=3	F6ZW92	ENSECAG00000016884	PITPNA	phosphatidylinositol transfer protein alpha	2	0	2	0
tr|A0A3Q2HYF4|A0A3Q2HYF4_HORSE NEDD8 ubiquitin like modifier OS=Equus caballus OX=9796 GN=NEDD8 PE=4 SV=2	A0A3Q2HYF4	ENSECAG00000028965	NEDD8	NEDD8 ubiquitin like modifier	2	0	2	0
tr|F6WA92|F6WA92_HORSE RAB5B, member RAS oncogene family OS=Equus caballus OX=9796 GN=RAB5B PE=4 SV=1	F6WA92	ENSECAG00000023306	RAB5B	RAB5B, member RAS oncogene family	1	1	2	0
tr|F6UT73|F6UT73_HORSE NDRG family member 2 OS=Equus caballus OX=9796 GN=NDRG2 PE=4 SV=1	F6UT73	ENSECAG00000022950	NDRG2	NDRG family member 2	0	2	2	0
tr|F6QI66|F6QI66_HORSE HECT and RLD domain containing E3 ubiquitin protein ligase 4 OS=Equus caballus OX=9796 GN=HERC4 PE=4 SV=1	F6QI66	ENSECAG00000015733	HERC4	HECT and RLD domain containing E3 ubiquitin protein ligase 4	0	2	2	0
tr|F7B232|F7B232_HORSE Crystallin lambda 1 OS=Equus caballus OX=9796 GN=CRYL1 PE=4 SV=2	F7B232	ENSECAG00000005884	CRYL1	crystallin lambda 1	1	1	2	0
tr|A0A5F5Q3Z0|A0A5F5Q3Z0_HORSE HMG box domain-containing protein OS=Equus caballus OX=9796 GN=TNKS1BP1 PE=4 SV=1	A0A5F5Q3Z0	ENSECAG00000015938	ENSECAG00000015938	tankyrase 1 binding protein 1	0	2	2	0
tr|F6SMR2|F6SMR2_HORSE Clathrin light chain OS=Equus caballus OX=9796 GN=CLTA PE=3 SV=2	F6SMR2	ENSECAG00000012884	CLTA	Equus caballus clathrin light chain A (CLTA), mRNA.	1	1	2	0
tr|F6XFG0|F6XFG0_HORSE Pterin-4 alpha-carbinolamine dehydratase 1 OS=Equus caballus OX=9796 GN=PCBD1 PE=3 SV=3	F6XFG0	ENSECAG00000009682	PCBD1	pterin-4 alpha-carbinolamine dehydratase 1	2	0	2	0
tr|A0A3Q2I292|A0A3Q2I292_HORSE Tetratricopeptide repeat domain 17 OS=Equus caballus OX=9796 GN=TTC17 PE=4 SV=1	A0A3Q2I292	ENSECAG00000000753	TTC17	tetratricopeptide repeat domain 17	0	2	2	0
tr|A0A5F5PWY1|A0A5F5PWY1_HORSE Fetuin B OS=Equus caballus OX=9796 GN=FETUB PE=4 SV=1	A0A5F5PWY1	ENSECAG00000004201	FETUB	fetuin B	0	2	2	0
tr|A0A3Q2LPE6|A0A3Q2LPE6_HORSE Annexin OS=Equus caballus OX=9796 GN=ANXA2 PE=3 SV=2	A0A3Q2LPE6	ENSECAG00000012670	ANXA2	annexin A2	0	2	2	0
tr|A0A3Q2GU03|A0A3Q2GU03_HORSE Actin related protein 1A OS=Equus caballus OX=9796 GN=ACTR1A PE=3 SV=1	A0A3Q2GU03	ENSECAG00000024503	ACTR1A	actin related protein 1A	0	2	2	0
tr|F7D9G5|F7D9G5_HORSE Enolase-phosphatase E1 OS=Equus caballus OX=9796 GN=ENOPH1 PE=3 SV=2	F7D9G5	ENSECAG00000019612	ENOPH1	enolase-phosphatase 1	2	0	2	0
tr|F6YTD3|F6YTD3_HORSE Fructose-bisphosphatase 1 OS=Equus caballus OX=9796 GN=FBP1 PE=3 SV=3	F6YTD3	ENSECAG00000021586	FBP1	fructose-bisphosphatase 1	2	0	2	0
sp|Q2QLB2|TES_HORSE Testin OS=Equus caballus OX=9796 GN=TES PE=3 SV=1	Q2QLB2	ENSECAG00000016917	TES	testin LIM domain protein	0	2	2	0
tr|F6QDH0|F6QDH0_HORSE Ribosomal protein L19 OS=Equus caballus OX=9796 GN=RPL19 PE=3 SV=3	F6QDH0	ENSECAG00000025080	ENSECAG00000025080	ribosomal protein L19	1	1	2	0
tr|F6XTN1|F6XTN1_HORSE Eukaryotic translation initiation factor 4A1 OS=Equus caballus OX=9796 GN=EIF4A1 PE=3 SV=2	F6XTN1	ENSECAG00000021478	EIF4A1	eukaryotic translation initiation factor 4A1	0	2	2	0
tr|F6RX11|F6RX11_HORSE Ribosomal protein S20 OS=Equus caballus OX=9796 GN=RPS20 PE=3 SV=2	F6RX11	ENSECAG00000012463	RPS20	ribosomal protein S20	1	1	2	0
tr|F6ZPC6|F6ZPC6_HORSE RAB1A, member RAS oncogene family OS=Equus caballus OX=9796 GN=RAB1A PE=4 SV=3	F6ZPC6	ENSECAG00000009926	RAB1A	RAB1A, member RAS oncogene family	0	2	2	0
tr|F7DCZ5|F7DCZ5_HORSE 60S ribosomal protein L29 OS=Equus caballus OX=9796 GN=RPL29 PE=3 SV=1	F7DCZ5	ENSECAG00000007397	RPL29	ribosomal protein L29	2	0	2	0
tr|A0A5F5PJ10|A0A5F5PJ10_HORSE Drebrin like OS=Equus caballus OX=9796 GN=DBNL PE=4 SV=1	A0A5F5PJ10	ENSECAG00000012048	DBNL	drebrin like	0	2	2	0
tr|F6WAR1|F6WAR1_HORSE Ribonuclease K OS=Equus caballus OX=9796 GN=RNASEK PE=4 SV=2	F6WAR1	ENSECAG00000023364	RNASEK	ribonuclease K	0	2	2	0
tr|A0A3Q2I427|A0A3Q2I427_HORSE Leucine rich alpha-2-glycoprotein 1 OS=Equus caballus OX=9796 GN=LRG1 PE=4 SV=1	A0A3Q2I427	ENSECAG00000038107	LRG1	leucine rich alpha-2-glycoprotein 1	2	0	2	0
tr|F7DQY2|F7DQY2_HORSE Methylthioribose-1-phosphate isomerase OS=Equus caballus OX=9796 GN=MRI1 PE=3 SV=3	F7DQY2	ENSECAG00000010706	MRI1	methylthioribose-1-phosphate isomerase 1	2	0	2	0
tr|F6Y351|F6Y351_HORSE S-methyl-5'-thioadenosine phosphorylase OS=Equus caballus OX=9796 GN=MTAP PE=3 SV=2	F6Y351	ENSECAG00000033009	MTAP	S-methyl-5'-thioadenosine phosphorylase	0	2	2	0
tr|F6WH64|F6WH64_HORSE Guanylate cyclase 1 soluble subunit beta 1 OS=Equus caballus OX=9796 GN=GUCY1B1 PE=3 SV=2	F6WH64	ENSECAG00000021009	GUCY1B1	guanylate cyclase 1 soluble subunit beta 1	2	0	2	0
tr|A0A3Q2H846|A0A3Q2H846_HORSE SERPIN domain-containing protein OS=Equus caballus OX=9796 GN=LOC100065068 PE=3 SV=1	A0A3Q2H846	ENSECAG00000014414	SPI2	alpha-1-antiproteinase 2-like	0	2	2	0
tr|A0A3Q2GT70|A0A3Q2GT70_HORSE Phosphotriesterase related OS=Equus caballus OX=9796 GN=PTER PE=3 SV=1	A0A3Q2GT70	ENSECAG00000000081	PTER	phosphotriesterase related	0	2	2	0
tr|A0A3Q2KKY4|A0A3Q2KKY4_HORSE 3-oxoacid CoA-transferase 1 OS=Equus caballus OX=9796 GN=OXCT1 PE=4 SV=1	A0A3Q2KKY4	ENSECAG00000018312	OXCT1	3-oxoacid CoA-transferase 1	0	2	2	0
tr|F6T8H1|F6T8H1_HORSE Yes associated protein 1 OS=Equus caballus OX=9796 GN=YAP1 PE=4 SV=3	F6T8H1	ENSECAG00000008660	YAP1	Yes1 associated transcriptional regulator	0	2	2	0
tr|F6UNW8|F6UNW8_HORSE Tubulin folding cofactor B OS=Equus caballus OX=9796 GN=TBCB PE=4 SV=2	F6UNW8	ENSECAG00000008007	TBCB	tubulin folding cofactor B	2	0	2	0
sp|P00004|CYC_HORSE Cytochrome c OS=Equus caballus OX=9796 GN=CYCS PE=1 SV=2	P00004	ENSECAG00000014330	CYCS	cytochrome c, somatic	0	2	2	0
tr|F6ZC75|F6ZC75_HORSE Thy-1 cell surface antigen OS=Equus caballus OX=9796 GN=THY1 PE=4 SV=1	F6ZC75	ENSECAG00000009966	THY1	Thy-1 cell surface antigen	2	0	2	0
tr|F7DL64|F7DL64_HORSE Uncharacterized protein OS=Equus caballus OX=9796 GN=HNRNPAB PE=4 SV=2	F7DL64	ENSECAG00000018242	HNRNPAB	heterogeneous nuclear ribonucleoprotein A/B	0	2	2	0
tr|A0A3Q2I9B9|A0A3Q2I9B9_HORSE Ribosomal protein L11 OS=Equus caballus OX=9796 GN=RPL11 PE=3 SV=1	A0A3Q2I9B9	ENSECAG00000021136	RPL11	ribosomal protein L11	0	2	2	0
tr|F6UUP6|F6UUP6_HORSE NIF3-like protein 1 OS=Equus caballus OX=9796 GN=NIF3L1 PE=3 SV=3	F6UUP6	ENSECAG00000020851	NIF3L1	NGG1 interacting factor 3 like 1	2	0	2	0
tr|A0A5F5PTU9|A0A5F5PTU9_HORSE Ubiquilin 1 OS=Equus caballus OX=9796 GN=UBQLN1 PE=4 SV=1	A0A5F5PTU9	ENSECAG00000019110	UBQLN1	ubiquilin 1	0	2	2	0
tr|A0A5F5PUK1|A0A5F5PUK1_HORSE TSC22 domain family member 4 OS=Equus caballus OX=9796 GN=TSC22D4 PE=4 SV=1	A0A5F5PUK1	ENSECAG00000008387	TSC22D4	TSC22 domain family member 4	0	2	2	0
tr|F7C0R0|F7C0R0_HORSE Uncharacterized protein OS=Equus caballus OX=9796 GN=RSPH9 PE=4 SV=2	F7C0R0	ENSECAG00000000696	ENSECAG00000000696	radial spoke head component 9	2	0	2	0
tr|A0A5F5PJ04|A0A5F5PJ04_HORSE SUB1 regulator of transcription OS=Equus caballus OX=9796 GN=SUB1 PE=4 SV=1	A0A5F5PJ04	ENSECAG00000012399	SUB1	SUB1 regulator of transcription	1	1	2	0
tr|A0A3Q2IDC4|A0A3Q2IDC4_HORSE Carboxylic ester hydrolase OS=Equus caballus OX=9796 GN=LOC100050840 PE=3 SV=2	A0A3Q2IDC4	ENSECAG00000039827	ENSECAG00000039827	liver carboxylesterase	0	2	2	0
tr|A0A3Q2HRQ0|A0A3Q2HRQ0_HORSE Purine nucleoside phosphorylase OS=Equus caballus OX=9796 GN=LOC100058767 PE=3 SV=1	A0A3Q2HRQ0	ENSECAG00000038332	ENSECAG00000038332	purine nucleoside phosphorylase	0	2	2	0
tr|F6YAH4|F6YAH4_HORSE Ankyrin repeat and FYVE domain containing 1 OS=Equus caballus OX=9796 GN=ANKFY1 PE=4 SV=3	F6YAH4	ENSECAG00000021771	ANKFY1	ankyrin repeat and FYVE domain containing 1	2	0	2	0
tr|F6ZDM5|F6ZDM5_HORSE Ribosomal protein S10 OS=Equus caballus OX=9796 GN=RPS10 PE=4 SV=3	F6ZDM5	ENSECAG00000006430	RPS10	ribosomal protein S10	0	2	2	0
tr|A0A3Q2HZJ8|A0A3Q2HZJ8_HORSE FABP domain-containing protein OS=Equus caballus OX=9796 GN=CRABP1 PE=3 SV=2	A0A3Q2HZJ8	ENSECAG00000030224	CRABP1	cellular retinoic acid binding protein 1	1	1	2	0
tr|A0A3Q2I4J7|A0A3Q2I4J7_HORSE Dynein light intermediate chain OS=Equus caballus OX=9796 GN=DYNC1LI2 PE=3 SV=1	A0A3Q2I4J7	ENSECAG00000020218	DYNC1LI2	dynein cytoplasmic 1 light intermediate chain 2	0	2	2	0
tr|F6YKH4|F6YKH4_HORSE 40S ribosomal protein S26 OS=Equus caballus OX=9796 GN=RPS26 PE=3 SV=1	F6YKH4	ENSECAG00000024268	RPS26	ribosomal protein S26	2	0	2	0
tr|F6ZMZ5|F6ZMZ5_HORSE Actin like 6A OS=Equus caballus OX=9796 GN=ACTL6A PE=3 SV=2	F6ZMZ5	ENSECAG00000013622	ACTL6A	actin like 6A	2	0	2	0
tr|A0A3Q2LFW4|A0A3Q2LFW4_HORSE Radial spoke head component 1 OS=Equus caballus OX=9796 GN=RSPH1 PE=4 SV=2	A0A3Q2LFW4	ENSECAG00000010466	RSPH1	radial spoke head component 1	0	2	2	0
tr|F6W011|F6W011_HORSE Dynein light chain OS=Equus caballus OX=9796 GN=DYNLL1 PE=3 SV=1	F6W011	ENSECAG00000008104	DYNLL1	dynein light chain LC8-type 1	1	1	2	0
tr|A0A5F5PEP9|A0A5F5PEP9_HORSE Ectonucleotide pyrophosphatase/phosphodiesterase 3 OS=Equus caballus OX=9796 GN=ENPP3 PE=4 SV=1	A0A5F5PEP9	ENSECAG00000007018	ENPP3	ectonucleotide pyrophosphatase/phosphodiesterase 3	0	2	2	0
tr|F6WL97|F6WL97_HORSE Cullin 4B OS=Equus caballus OX=9796 GN=CUL4B PE=3 SV=2	F6WL97	ENSECAG00000023670	CUL4B	cullin 4B	0	2	2	0
tr|F6U8Z5|F6U8Z5_HORSE Calcium binding protein 39 OS=Equus caballus OX=9796 GN=CAB39 PE=4 SV=2	F6U8Z5	ENSECAG00000015288	CAB39	calcium binding protein 39	2	0	2	0
tr|F6S4B7|F6S4B7_HORSE UBX domain protein 1 OS=Equus caballus OX=9796 GN=UBXN1 PE=4 SV=1	F6S4B7	ENSECAG00000017404	UBXN1	UBX domain protein 1	0	2	2	0
tr|A0A5F5PRB9|A0A5F5PRB9_HORSE Methylthioribulose-1-phosphate dehydratase OS=Equus caballus OX=9796 GN=APIP PE=3 SV=1	A0A5F5PRB9	ENSECAG00000006357	APIP	APAF1 interacting protein	0	2	2	0
tr|F6PPE5|F6PPE5_HORSE Adaptor protein, phosphotyrosine interacting with PH domain and leucine zipper 1 OS=Equus caballus OX=9796 GN=APPL1 PE=4 SV=2	F6PPE5	ENSECAG00000017473	APPL1	adaptor protein, phosphotyrosine interacting with PH domain and leucine zipper 1	0	2	2	0
tr|F6RFY6|F6RFY6_HORSE Chromosome 2 C1orf50 homolog OS=Equus caballus OX=9796 GN=C2H1orf50 PE=4 SV=2	F6RFY6	ENSECAG00000021435	C2H1orf50	chromosome 2 C1orf50 homolog	0	2	2	0
tr|A0A5F5PLG8|A0A5F5PLG8_HORSE Basic leucine zipper and W2 domains 1 OS=Equus caballus OX=9796 GN=BZW1 PE=4 SV=1	A0A5F5PLG8	ENSECAG00000011768	BZW1	basic leucine zipper and W2 domains 1	0	2	2	0
tr|A0A3Q2IDW4|A0A3Q2IDW4_HORSE Phenylalanyl-tRNA synthetase subunit alpha OS=Equus caballus OX=9796 GN=FARSA PE=4 SV=2	A0A3Q2IDW4	ENSECAG00000015139	FARSA	phenylalanyl-tRNA synthetase subunit alpha	1	1	2	0
tr|F7AGQ3|F7AGQ3_HORSE Threonine synthase like 2 OS=Equus caballus OX=9796 GN=THNSL2 PE=4 SV=1	F7AGQ3	ENSECAG00000013415	THNSL2	threonine synthase like 2	2	0	2	0
tr|A0A3Q2H514|A0A3Q2H514_HORSE Chloride intracellular channel protein OS=Equus caballus OX=9796 GN=CLIC4 PE=3 SV=1	A0A3Q2H514	ENSECAG00000016168	CLIC4	chloride intracellular channel 4	0	2	2	0
tr|A0A3Q2HBC1|A0A3Q2HBC1_HORSE SUMO1 activating enzyme subunit 1 OS=Equus caballus OX=9796 GN=SAE1 PE=4 SV=1	A0A3Q2HBC1	ENSECAG00000002087	SAE1	SUMO1 activating enzyme subunit 1	0	2	2	0
tr|F7CT58|F7CT58_HORSE Hexosaminidase D OS=Equus caballus OX=9796 GN=HEXD PE=4 SV=1	F7CT58	ENSECAG00000000366	HEXD	hexosaminidase D	2	0	2	0
tr|F6U860|F6U860_HORSE Sperm surface protein Sp17 OS=Equus caballus OX=9796 GN=SPA17 PE=4 SV=1	F6U860	ENSECAG00000020689	SPA17	sperm autoantigenic protein 17	2	0	2	0
tr|F7BDQ5|F7BDQ5_HORSE 3-hydroxybutyrate dehydrogenase 2 OS=Equus caballus OX=9796 GN=BDH2 PE=4 SV=1	F7BDQ5	ENSECAG00000010010	BDH2	3-hydroxybutyrate dehydrogenase 2	0	2	2	0
tr|F6ZP69|F6ZP69_HORSE Fructose-bisphosphate aldolase OS=Equus caballus OX=9796 GN=ALDOC PE=3 SV=3	F6ZP69	ENSECAG00000013037	ALDOC	aldolase, fructose-bisphosphate C	0	2	2	0
tr|A0A3Q2IC51|A0A3Q2IC51_HORSE Family with sequence similarity 49 member B OS=Equus caballus OX=9796 GN=CYRIB PE=4 SV=1	A0A3Q2IC51	ENSECAG00000023517	CYRIB	CYFIP related Rac1 interactor B	0	2	2	0
tr|F7DE06|F7DE06_HORSE Annexin OS=Equus caballus OX=9796 GN=ANXA11 PE=3 SV=2	F7DE06	ENSECAG00000019671	ANXA11	annexin A11	2	0	2	0
tr|A0A5F5PXG7|A0A5F5PXG7_HORSE Uncharacterized protein OS=Equus caballus OX=9796 GN=PTMS PE=4 SV=1	A0A5F5PXG7	ENSECAG00000042372	ENSECAG00000042372	parathymosin	2	0	2	0
tr|F6XAV1|F6XAV1_HORSE PAXX non-homologous end joining factor OS=Equus caballus OX=9796 GN=PAXX PE=4 SV=2	F6XAV1	ENSECAG00000009349	PAXX	PAXX non-homologous end joining factor	1	1	2	0
tr|A0A3Q2HKA3|A0A3Q2HKA3_HORSE Adaptor related protein complex 1 subunit beta 1 OS=Equus caballus OX=9796 GN=AP1B1 PE=4 SV=1	A0A3Q2HKA3	ENSECAG00000019246	AP1B1	adaptor related protein complex 1 subunit beta 1	0	2	2	0
tr|F7DAF6|F7DAF6_HORSE Inter-alpha-trypsin inhibitor heavy chain 2 OS=Equus caballus OX=9796 GN=ITIH2 PE=4 SV=2	F7DAF6	ENSECAG00000017637	ITIH2	inter-alpha-trypsin inhibitor heavy chain 2	0	2	2	0
tr|F6SAB2|F6SAB2_HORSE Microtubule associated protein RP/EB family member 1 OS=Equus caballus OX=9796 GN=MAPRE1 PE=4 SV=2	F6SAB2	ENSECAG00000010222	MAPRE1	microtubule associated protein RP/EB family member 1	0	2	2	0
tr|F6Y6W2|F6Y6W2_HORSE Ribosomal protein L24 OS=Equus caballus OX=9796 GN=RPL24 PE=4 SV=3	F6Y6W2	ENSECAG00000024095	RPL24	ribosomal protein L24	2	0	2	0
tr|A0A3Q2GUH6|A0A3Q2GUH6_HORSE Glutathione peroxidase OS=Equus caballus OX=9796 GN=GPX4 PE=3 SV=2	A0A3Q2GUH6	ENSECAG00000035469	GPX4	glutathione peroxidase 4	2	0	2	0
tr|F6Z5C4|F6Z5C4_HORSE Uncharacterized protein OS=Equus caballus OX=9796 GN=CALM1 PE=3 SV=2	F6Z5C4	ENSECAG00000009162	ENSECAG00000009162	calmodulin 1	0	2	2	0
tr|A0A3Q2HUZ2|A0A3Q2HUZ2_HORSE Uncharacterized protein OS=Equus caballus OX=9796 GN=PFDN1 PE=4 SV=1	A0A3Q2HUZ2	ENSECAG00000033043	ENSECAG00000033043	prefoldin subunit 1	0	2	2	0
tr|F6U4Y1|F6U4Y1_HORSE TNF alpha induced protein 8 OS=Equus caballus OX=9796 GN=TNFAIP8 PE=4 SV=2	F6U4Y1	ENSECAG00000023583	TNFAIP8	TNF alpha induced protein 8	2	0	2	0
tr|F7B7G7|F7B7G7_HORSE COP9 signalosome subunit 8 OS=Equus caballus OX=9796 GN=COPS8 PE=4 SV=1	F7B7G7	ENSECAG00000013601	COPS8	COP9 signalosome subunit 8	0	2	2	0
tr|F6URU4|F6URU4_HORSE Phenylalanyl-tRNA synthetase subunit beta OS=Equus caballus OX=9796 GN=FARSB PE=4 SV=2	F6URU4	ENSECAG00000023086	FARSB	phenylalanyl-tRNA synthetase subunit beta	0	2	2	0
tr|A0A3Q2H668|A0A3Q2H668_HORSE Aminopeptidase OS=Equus caballus OX=9796 GN=LOC111767504 PE=3 SV=1	A0A3Q2H668	ENSECAG00000036248	ENSECAG00000036248	aminopeptidase N-like	0	2	2	0
tr|F6ZBJ3|F6ZBJ3_HORSE AA_TRNA_LIGASE_II_ALA domain-containing protein OS=Equus caballus OX=9796 GN=LOC100052171 PE=4 SV=3	F6ZBJ3	ENSECAG00000009275	ENSECAG00000009275	alanyl-tRNA editing protein Aarsd1	2	0	2	0
tr|A0A3Q2HNI7|A0A3Q2HNI7_HORSE Shootin 1 OS=Equus caballus OX=9796 GN=SHTN1 PE=4 SV=1	A0A3Q2HNI7	ENSECAG00000007373	SHTN1	shootin 1	0	2	2	0
tr|F6RAT7|F6RAT7_HORSE Peptidylprolyl isomerase OS=Equus caballus OX=9796 GN=FKBP1A PE=4 SV=2	F6RAT7	ENSECAG00000017887	ENSECAG00000017887	FKBP prolyl isomerase 1A	0	2	2	0
tr|F6SZ35|F6SZ35_HORSE Proteasome subunit beta OS=Equus caballus OX=9796 GN=PSMB10 PE=3 SV=1	F6SZ35	ENSECAG00000012022	PSMB10	proteasome 20S subunit beta 10	2	0	2	0
tr|F7CTT2|F7CTT2_HORSE Interferon regulatory factor 3 OS=Equus caballus OX=9796 GN=IRF3 PE=4 SV=2	F7CTT2	ENSECAG00000018265	IRF3	interferon regulatory factor 3	1	1	2	0
tr|A0A3Q2H843|A0A3Q2H843_HORSE Cysteine rich protein 2 OS=Equus caballus OX=9796 GN=CRIP2 PE=4 SV=1	A0A3Q2H843	ENSECAG00000029783	CRIP2	cysteine rich protein 2	2	0	2	0
tr|A0A3Q2LIS9|A0A3Q2LIS9_HORSE Calcyclin binding protein OS=Equus caballus OX=9796 GN=CACYBP PE=4 SV=1	A0A3Q2LIS9	ENSECAG00000004919	CACYBP	calcyclin binding protein	0	2	2	0
tr|A0A3Q2H1A2|A0A3Q2H1A2_HORSE Pyridoxal phosphate homeostasis protein OS=Equus caballus OX=9796 GN=PLPBP PE=3 SV=2	A0A3Q2H1A2	ENSECAG00000009000	PLPBP	pyridoxal phosphate binding protein	0	2	2	0
tr|F6U592|F6U592_HORSE PDZ and LIM domain 1 OS=Equus caballus OX=9796 GN=PDLIM1 PE=4 SV=1	F6U592	ENSECAG00000020816	PDLIM1	PDZ and LIM domain 1	2	0	2	0
tr|F7CGI0|F7CGI0_HORSE Uncharacterized protein OS=Equus caballus OX=9796 GN=RPL34 PE=4 SV=2	F7CGI0	ENSECAG00000019719	ENSECAG00000019719	ribosomal protein L34	1	1	2	0
tr|F7E107|F7E107_HORSE Protein phosphatase 1 regulatory inhibitor subunit 1B OS=Equus caballus OX=9796 GN=PPP1R1B PE=4 SV=2	F7E107	ENSECAG00000020165	PPP1R1B	protein phosphatase 1 regulatory inhibitor subunit 1B	0	2	2	0
tr|F7CHW2|F7CHW2_HORSE G protein subunit alpha q OS=Equus caballus OX=9796 GN=GNAQ PE=4 SV=3	F7CHW2	ENSECAG00000018363	GNAQ	G protein subunit alpha q	0	2	2	0
tr|A0A3Q2GT62|A0A3Q2GT62_HORSE Histone H2A OS=Equus caballus OX=9796 GN=H2AC16 PE=3 SV=2	A0A3Q2GT62	ENSECAG00000040805	H2AC16	H2A clustered histone 16	0	2	2	0
tr|A0A3Q2H2I1|A0A3Q2H2I1_HORSE Hydroxymethylbilane synthase OS=Equus caballus OX=9796 GN=HMBS PE=3 SV=2	A0A3Q2H2I1	ENSECAG00000017593	HMBS	hydroxymethylbilane synthase	0	2	2	0
tr|A0A3Q2IC79|A0A3Q2IC79_HORSE Early endosome antigen 1 OS=Equus caballus OX=9796 GN=EEA1 PE=4 SV=1	A0A3Q2IC79	ENSECAG00000007262	EEA1	early endosome antigen 1	0	2	2	0
tr|F7DNT0|F7DNT0_HORSE Tubulin alpha chain OS=Equus caballus OX=9796 GN=TUBA4A PE=3 SV=1	F7DNT0	ENSECAG00000033788	TUBA4A	tubulin alpha 4a	2	0	2	0
tr|F6YZ44|F6YZ44_HORSE Heterogeneous nuclear ribonucleoprotein A1 OS=Equus caballus OX=9796 GN=HNRNPA1 PE=4 SV=1	F6YZ44	ENSECAG00000008676	HNRNPA1	heterogeneous nuclear ribonucleoprotein A1	0	2	2	0
tr|A0A3Q2HTB3|A0A3Q2HTB3_HORSE Septin 7 OS=Equus caballus OX=9796 GN=SEPTIN7 PE=3 SV=1	A0A3Q2HTB3	ENSECAG00000022693	SEPTIN7	septin 7	0	2	2	0
tr|A0A3Q2HMR3|A0A3Q2HMR3_HORSE Elongin B OS=Equus caballus OX=9796 GN=ELOB PE=4 SV=1	A0A3Q2HMR3	ENSECAG00000036462	ELOB	elongin B	1	1	2	0
tr|F6ZSB4|F6ZSB4_HORSE Tubulin alpha chain OS=Equus caballus OX=9796 GN=LOC100059285 PE=3 SV=2	F6ZSB4	ENSECAG00000030595	ENSECAG00000030595	tubulin alpha-1D chain	2	0	2	0
tr|F6U5T8|F6U5T8_HORSE Zinc finger C2HC-type containing 1A OS=Equus caballus OX=9796 GN=ZC2HC1A PE=4 SV=2	F6U5T8	ENSECAG00000020893	ZC2HC1A	zinc finger C2HC-type containing 1A	1	1	2	0
sp|P83704|APOA2_HORSE Apolipoprotein A-II OS=Equus caballus OX=9796 GN=APOA2 PE=1 SV=1	P83704	ENSECAG00000010163	APOA2	apolipoprotein A2	0	2	2	0
tr|A0A3Q2HL22|A0A3Q2HL22_HORSE Selenocysteine lyase OS=Equus caballus OX=9796 GN=SCLY PE=4 SV=2	A0A3Q2HL22	ENSECAG00000012094	SCLY	selenocysteine lyase	0	2	2	0
tr|A0A5F5PE88|A0A5F5PE88_HORSE Cyclin dependent kinase 6 OS=Equus caballus OX=9796 GN=CDK6 PE=3 SV=1	A0A5F5PE88	ENSECAG00000016512	CDK6	cyclin dependent kinase 6	0	2	2	0
tr|A0A3Q2HGK9|A0A3Q2HGK9_HORSE HD domain containing 3 OS=Equus caballus OX=9796 GN=HDDC3 PE=4 SV=1	A0A3Q2HGK9	ENSECAG00000017200	HDDC3	HD domain containing 3	1	1	2	0
tr|A0A3Q2IAS8|A0A3Q2IAS8_HORSE CD2 associated protein OS=Equus caballus OX=9796 GN=CD2AP PE=4 SV=1	A0A3Q2IAS8	ENSECAG00000018037	CD2AP	CD2 associated protein	0	2	2	0
tr|F6PWV1|F6PWV1_HORSE Histone H2B OS=Equus caballus OX=9796 GN=H2BC13 PE=3 SV=2	F6PWV1	ENSECAG00000038541	H2BC13	H2B clustered histone 13	0	2	2	0
tr|A0A5F5PPH2|A0A5F5PPH2_HORSE 40S ribosomal protein S24 OS=Equus caballus OX=9796 GN=RPS24 PE=3 SV=1	A0A5F5PPH2	ENSECAG00000016939	ENSECAG00000016939	ribosomal protein S24	0	2	2	0
tr|H9GZW3|H9GZW3_HORSE Small glutamine rich tetratricopeptide repeat containing alpha OS=Equus caballus OX=9796 GN=SGTA PE=4 SV=2	H9GZW3	ENSECAG00000010381	SGTA	small glutamine rich tetratricopeptide repeat containing alpha	2	0	2	0
tr|F7B5V4|F7B5V4_HORSE Aminoacyl tRNA synthetase complex interacting multifunctional protein 1 OS=Equus caballus OX=9796 GN=AIMP1 PE=4 SV=3	F7B5V4	ENSECAG00000006138	AIMP1	aminoacyl tRNA synthetase complex interacting multifunctional protein 1	1	1	2	0
tr|F7AJ54|F7AJ54_HORSE Inosine triphosphate pyrophosphatase OS=Equus caballus OX=9796 GN=ITPA PE=3 SV=2	F7AJ54	ENSECAG00000014049	ITPA	inosine triphosphatase	1	1	2	0
tr|A0A3Q2I377|A0A3Q2I377_HORSE Tubulin-specific chaperone A OS=Equus caballus OX=9796 GN=TBCA PE=3 SV=1	A0A3Q2I377	ENSECAG00000009383	TBCA	tubulin folding cofactor A	0	2	2	0
tr|F6TGA5|F6TGA5_HORSE RAB1B, member RAS oncogene family OS=Equus caballus OX=9796 GN=RAB1B PE=4 SV=1	F6TGA5	ENSECAG00000041646	RAB1B	RAB1B, member RAS oncogene family	0	2	2	0
tr|A0A3Q2GY82|A0A3Q2GY82_HORSE Nicotinamide phosphoribosyltransferase OS=Equus caballus OX=9796 GN=NAMPT PE=3 SV=1	A0A3Q2GY82	ENSECAG00000012484	NAMPT	nicotinamide phosphoribosyltransferase	0	2	2	0
tr|F7AAZ5|F7AAZ5_HORSE Retinal rod rhodopsin-sensitive cGMP 3',5'-cyclic phosphodiesterase subunit delta OS=Equus caballus OX=9796 GN=PDE6D PE=3 SV=3	F7AAZ5	ENSECAG00000018613	PDE6D	phosphodiesterase 6D	1	1	2	0
tr|A0A5F5PRV3|A0A5F5PRV3_HORSE Ubiquitin like modifier activating enzyme 6 OS=Equus caballus OX=9796 GN=UBA6 PE=4 SV=1	A0A5F5PRV3	ENSECAG00000012273	UBA6	ubiquitin like modifier activating enzyme 6	0	2	2	0
tr|F7DJP2|F7DJP2_HORSE Ubiquitin fold modifier 1 OS=Equus caballus OX=9796 GN=UFM1 PE=4 SV=2	F7DJP2	ENSECAG00000014564	UFM1	ubiquitin fold modifier 1	0	2	2	0
tr|F6TQR2|F6TQR2_HORSE Calreticulin OS=Equus caballus OX=9796 GN=CALR PE=3 SV=1	F6TQR2	ENSECAG00000008164	CALR	calreticulin	2	0	2	0
tr|A0A3Q2GW77|A0A3Q2GW77_HORSE Calponin OS=Equus caballus OX=9796 GN=CNN2 PE=3 SV=1	A0A3Q2GW77	ENSECAG00000032097	CNN2	calponin 2	0	2	2	0
tr|A0A5F5PNV8|A0A5F5PNV8_HORSE Serine/threonine-protein phosphatase OS=Equus caballus OX=9796 GN=PPP1CB PE=3 SV=1	A0A5F5PNV8	ENSECAG00000015953	PPP1CB	protein phosphatase 1 catalytic subunit beta	0	2	2	0
tr|F7AA29|F7AA29_HORSE Uncharacterized protein OS=Equus caballus OX=9796 GN=LOC100054719 PE=4 SV=1	F7AA29	ENSECAG00000018890	MDP1	magnesium-dependent phosphatase 1	2	0	2	0
tr|F7DBE9|F7DBE9_HORSE Dynein light intermediate chain OS=Equus caballus OX=9796 GN=DYNC1LI1 PE=3 SV=2	F7DBE9	ENSECAG00000010584	DYNC1LI1	dynein cytoplasmic 1 light intermediate chain 1	0	2	2	0
tr|F6WE31|F6WE31_HORSE Actin-related protein 2/3 complex subunit 3 OS=Equus caballus OX=9796 GN=ARPC3 PE=2 SV=1	F6WE31	ENSECAG00000020416	ARPC3	actin related protein 2/3 complex subunit 3	2	0	2	0
tr|F6XUJ2|F6XUJ2_HORSE ATP synthase subunit alpha OS=Equus caballus OX=9796 GN=ATP5F1A PE=3 SV=2	F6XUJ2	ENSECAG00000021561	ATP5F1A	ATP synthase F1 subunit alpha	1	0	1	0.0099
tr|F6R8E4|F6R8E4_HORSE Coiled-coil domain containing 170 OS=Equus caballus OX=9796 GN=CCDC170 PE=4 SV=2	F6R8E4	ENSECAG00000013130	CCDC170	coiled-coil domain containing 170	1	0	1	0.0099
tr|A0A3Q2KSJ2|A0A3Q2KSJ2_HORSE StAR related lipid transfer domain containing 5 OS=Equus caballus OX=9796 GN=STARD5 PE=4 SV=1	A0A3Q2KSJ2	ENSECAG00000021812	STARD5	StAR related lipid transfer domain containing 5	0	1	1	0.0098
tr|A0A3Q2I4B8|A0A3Q2I4B8_HORSE Synaptic Ras GTPase activating protein 1 OS=Equus caballus OX=9796 GN=SYNGAP1 PE=4 SV=1	A0A3Q2I4B8	ENSECAG00000020868	SYNGAP1	synaptic Ras GTPase activating protein 1	0	1	1	0.0096
tr|A0A3Q2IAI3|A0A3Q2IAI3_HORSE Fascin actin-bundling protein 1 OS=Equus caballus OX=9796 GN=FSCN1 PE=4 SV=1	A0A3Q2IAI3	ENSECAG00000008056	FSCN1	fascin actin-bundling protein 1	0	1	1	0.0092
tr|F6ZB62|F6ZB62_HORSE Cytochrome P450 family 26 subfamily A member 1 OS=Equus caballus OX=9796 GN=CYP26A1 PE=3 SV=2	F6ZB62	ENSECAG00000022244	CYP26A1	cytochrome P450 family 26 subfamily A member 1	1	0	1	0.0091
tr|F6R2E1|F6R2E1_HORSE DEAD-box helicase 19B OS=Equus caballus OX=9796 GN=DDX19B PE=4 SV=2	F6R2E1	ENSECAG00000017635	ENSECAG00000017635	ATP-dependent RNA helicase DDX19A	0	1	1	0.009
tr|A0A3Q2I006|A0A3Q2I006_HORSE V-type proton ATPase subunit G OS=Equus caballus OX=9796 GN=ATP6V1G2 PE=3 SV=1	A0A3Q2I006	ENSECAG00000039366	ATP6V1G2	ATPase H+ transporting V1 subunit G2	0	1	1	0.009
tr|F6RGP1|F6RGP1_HORSE Non-specific serine/threonine protein kinase OS=Equus caballus OX=9796 GN=AKT2 PE=4 SV=2	F6RGP1	ENSECAG00000008005	AKT2	AKT serine/threonine kinase 2	0	1	1	0.009
tr|A0A3Q2LMX0|A0A3Q2LMX0_HORSE Erythrocyte membrane protein band 4.1 like 2 OS=Equus caballus OX=9796 GN=EPB41L2 PE=4 SV=2	A0A3Q2LMX0	ENSECAG00000012838	EPB41L2	erythrocyte membrane protein band 4.1 like 2	0	1	1	0.009
tr|F6Q2D5|F6Q2D5_HORSE Rhophilin Rho GTPase binding protein 2 OS=Equus caballus OX=9796 GN=RHPN2 PE=4 SV=2	F6Q2D5	ENSECAG00000010312	RHPN2	rhophilin Rho GTPase binding protein 2	1	0	1	0.0086
tr|F6WFA7|F6WFA7_HORSE Kynurenine formamidase OS=Equus caballus OX=9796 GN=AFMID PE=3 SV=2	F6WFA7	ENSECAG00000012095	AFMID	arylformamidase	0	1	1	0.0084
tr|A0A3Q2H176|A0A3Q2H176_HORSE Lysophospholipase 2 OS=Equus caballus OX=9796 GN=LYPLA2 PE=4 SV=1	A0A3Q2H176	ENSECAG00000010211	LYPLA2	lysophospholipase 2	0	1	1	0.0084
tr|F6QA97|F6QA97_HORSE SIN3 transcription regulator family member A OS=Equus caballus OX=9796 GN=SIN3A PE=4 SV=3	F6QA97	ENSECAG00000024605	SIN3A	SIN3 transcription regulator family member A	1	0	1	0.0083
tr|F7DJK5|F7DJK5_HORSE TP53RK binding protein OS=Equus caballus OX=9796 GN=TPRKB PE=3 SV=2	F7DJK5	ENSECAG00000007070	TPRKB	TP53RK binding protein	1	0	1	0.0083
tr|A0A3Q2L7D1|A0A3Q2L7D1_HORSE Gephyrin OS=Equus caballus OX=9796 GN=GPHN PE=4 SV=1	A0A3Q2L7D1	ENSECAG00000005795	GPHN	gephyrin	0	1	1	0.0083
tr|A0A5F5PSR4|A0A5F5PSR4_HORSE Titin OS=Equus caballus OX=9796 GN=TTN PE=4 SV=1	A0A5F5PSR4	ENSECAG00000042020	TTN	titin	0	1	1	0.008
tr|A0A3Q2HE43|A0A3Q2HE43_HORSE Uncharacterized protein OS=Equus caballus OX=9796 GN=FUS PE=4 SV=2	A0A3Q2HE43	ENSECAG00000036779	ENSECAG00000036779	FUS RNA binding protein	0	1	1	0.0072
tr|F6WKM3|F6WKM3_HORSE Cortactin OS=Equus caballus OX=9796 GN=CTTN PE=4 SV=3	F6WKM3	ENSECAG00000021450	CTTN	cortactin	0	1	1	0.0071
tr|A0A3Q2KLB0|A0A3Q2KLB0_HORSE Carboxypeptidase A4 OS=Equus caballus OX=9796 GN=CPA4 PE=4 SV=1	A0A3Q2KLB0	ENSECAG00000018730	CPA4	carboxypeptidase A4	0	1	1	0.0069
tr|F6RN81|F6RN81_HORSE RPA1 related single stranded DNA binding protein, X-linked OS=Equus caballus OX=9796 GN=RADX PE=4 SV=1	F6RN81	ENSECAG00000012340	RADX	RPA1 related single stranded DNA binding protein, X-linked	0	1	1	0.0068
tr|A0A3Q2H7Z7|A0A3Q2H7Z7_HORSE Sirtuin 2 OS=Equus caballus OX=9796 GN=SIRT2 PE=4 SV=1	A0A3Q2H7Z7	ENSECAG00000023223	SIRT2	sirtuin 2	0	1	1	0.0068
tr|A0A3Q2H752|A0A3Q2H752_HORSE Zinc finger protein 516 OS=Equus caballus OX=9796 GN=ZNF516 PE=4 SV=1	A0A3Q2H752	ENSECAG00000003761	ZNF516	zinc finger protein 516	0	1	1	0.0068
tr|F6Z1E2|F6Z1E2_HORSE Cilia and flagella associated protein 54 OS=Equus caballus OX=9796 GN=CFAP54 PE=4 SV=3	F6Z1E2	ENSECAG00000009697	CFAP54	cilia and flagella associated protein 54	1	0	1	0.0066
tr|A0A3Q2HA32|A0A3Q2HA32_HORSE L antigen family member 3 OS=Equus caballus OX=9796 GN=LAGE3 PE=4 SV=2	A0A3Q2HA32	ENSECAG00000038130	LAGE3	L antigen family member 3	1	0	1	0.0065
tr|F6X2E1|F6X2E1_HORSE Peptidyl-prolyl cis-trans isomerase OS=Equus caballus OX=9796 GN=PPIB PE=3 SV=2	F6X2E1	ENSECAG00000017164	PPIB	peptidylprolyl isomerase B	1	0	1	0.0065
tr|F6VBL0|F6VBL0_HORSE N-glycanase 1 OS=Equus caballus OX=9796 GN=NGLY1 PE=4 SV=2	F6VBL0	ENSECAG00000023123	NGLY1	N-glycanase 1	1	0	1	0.0062
tr|F7DJ23|F7DJ23_HORSE Ubiquitin carboxyl-terminal hydrolase 1-like protein OS=Equus caballus OX=9796 GN=USP12 PE=2 SV=2	F7DJ23	ENSECAG00000006779	USP12	ubiquitin specific peptidase 12	0	1	1	0.0062
tr|A0A3Q2LKA5|A0A3Q2LKA5_HORSE Potassium voltage-gated channel subfamily B member 2 OS=Equus caballus OX=9796 GN=KCNB2 PE=3 SV=2	A0A3Q2LKA5	ENSECAG00000016407	KCNB2	potassium voltage-gated channel subfamily B member 2	1	0	1	0.0061
tr|F7DUG8|F7DUG8_HORSE Caseinolytic mitochondrial matrix peptidase chaperone subunit OS=Equus caballus OX=9796 GN=CLPX PE=4 SV=2	F7DUG8	ENSECAG00000016127	CLPX	caseinolytic mitochondrial matrix peptidase chaperone subunit X	1	0	1	0.0061
tr|A0A3Q2GWG4|A0A3Q2GWG4_HORSE Impact RWD domain protein OS=Equus caballus OX=9796 GN=IMPACT PE=4 SV=1	A0A3Q2GWG4	ENSECAG00000020098	IMPACT	impact RWD domain protein	0	1	1	0.006
tr|A0A5F5PKI2|A0A5F5PKI2_HORSE PH domain and leucine rich repeat protein phosphatase 2 OS=Equus caballus OX=9796 GN=PHLPP2 PE=4 SV=1	A0A5F5PKI2	ENSECAG00000012186	PHLPP2	PH domain and leucine rich repeat protein phosphatase 2	0	1	1	0.006
tr|F7CUE7|F7CUE7_HORSE Solute carrier family 35 member G2 OS=Equus caballus OX=9796 GN=SLC35G2 PE=4 SV=1	F7CUE7	ENSECAG00000005651	SLC35G2	solute carrier family 35 member G2	1	0	1	0.006
tr|A0A3Q2HYL9|A0A3Q2HYL9_HORSE Amidophosphoribosyltransferase OS=Equus caballus OX=9796 GN=PPAT PE=3 SV=1	A0A3Q2HYL9	ENSECAG00000023644	PPAT	phosphoribosyl pyrophosphate amidotransferase	0	1	1	0.0059
tr|A0A5F5PU83|A0A5F5PU83_HORSE Eukaryotic translation initiation factor 3 subunit J OS=Equus caballus OX=9796 GN=EIF3J PE=3 SV=1	A0A5F5PU83	ENSECAG00000008716	EIF3J	eukaryotic translation initiation factor 3 subunit J	0	1	1	0.0059
tr|F7B1S5|F7B1S5_HORSE BRO1 domain and CAAX motif containing OS=Equus caballus OX=9796 GN=BROX PE=4 SV=2	F7B1S5	ENSECAG00000018547	BROX	BRO1 domain and CAAX motif containing	0	1	1	0.0059
tr|F6QQ32|F6QQ32_HORSE HtrA serine peptidase 4 OS=Equus caballus OX=9796 GN=HTRA4 PE=4 SV=3	F6QQ32	ENSECAG00000012377	HTRA4	HtrA serine peptidase 4	0	1	1	0.0056
tr|F6TPY8|F6TPY8_HORSE Chromosome segregation 1 like OS=Equus caballus OX=9796 GN=CSE1L PE=4 SV=2	F6TPY8	ENSECAG00000015543	CSE1L	chromosome segregation 1 like	0	1	1	0.0056
tr|A0A3Q2H4Z3|A0A3Q2H4Z3_HORSE Vacuolar protein sorting 4 homolog B OS=Equus caballus OX=9796 GN=VPS4B PE=3 SV=1	A0A3Q2H4Z3	ENSECAG00000022158	VPS4B	vacuolar protein sorting 4 homolog B	0	1	1	0.0055
tr|F7B9Q9|F7B9Q9_HORSE Protein kinase C and casein kinase substrate in neurons 2 OS=Equus caballus OX=9796 GN=PACSIN2 PE=4 SV=3	F7B9Q9	ENSECAG00000011667	PACSIN2	protein kinase C and casein kinase substrate in neurons 2	0	1	1	0.0054
tr|A0A3Q2I060|A0A3Q2I060_HORSE Flotillin OS=Equus caballus OX=9796 GN=FLOT2 PE=3 SV=1	A0A3Q2I060	ENSECAG00000012055	FLOT2	flotillin 2	0	1	1	0.0052
tr|A0A3Q2HP57|A0A3Q2HP57_HORSE Insulin like growth factor 2 receptor OS=Equus caballus OX=9796 GN=IGF2R PE=4 SV=1	A0A3Q2HP57	ENSECAG00000019509	IGF2R	insulin like growth factor 2 receptor	0	1	1	0.0052
tr|A0A3Q2KSQ5|A0A3Q2KSQ5_HORSE LIM zinc-binding domain-containing protein OS=Equus caballus OX=9796 GN=CRIP1 PE=4 SV=1	A0A3Q2KSQ5	ENSECAG00000031569	ENSECAG00000031569	cysteine rich protein 1	1	0	1	0.005
tr|F6SA86|F6SA86_HORSE Glycogen synthase kinase 3 beta OS=Equus caballus OX=9796 GN=GSK3B PE=3 SV=2	F6SA86	ENSECAG00000024935	GSK3B	glycogen synthase kinase 3 beta	0	1	1	0.005
tr|F7A0N0|F7A0N0_HORSE Spermatogenesis associated serine rich 2 like OS=Equus caballus OX=9796 GN=SPATS2L PE=4 SV=3	F7A0N0	ENSECAG00000018564	SPATS2L	spermatogenesis associated serine rich 2 like	0	1	1	0.0048
tr|A0A3Q2I9N2|A0A3Q2I9N2_HORSE Membrane integral NOTCH2 associated receptor 1 OS=Equus caballus OX=9796 GN=MINAR1 PE=4 SV=1	A0A3Q2I9N2	ENSECAG00000010353	MINAR1	membrane integral NOTCH2 associated receptor 1	0	1	1	0.0045
tr|A0A5F5PUE2|A0A5F5PUE2_HORSE Kininogen 1 OS=Equus caballus OX=9796 GN=KNG1 PE=4 SV=1	A0A5F5PUE2	ENSECAG00000014646	KNG1	kininogen 1	0	1	1	0.0043
tr|A0A3Q2ICE8|A0A3Q2ICE8_HORSE Ubiquitin conjugating enzyme E2 D3 OS=Equus caballus OX=9796 GN=UBE2D3 PE=3 SV=2	A0A3Q2ICE8	ENSECAG00000020678	UBE2D3	ubiquitin conjugating enzyme E2 D3	0	1	1	0.004
tr|F6UU57|F6UU57_HORSE Histone H3 OS=Equus caballus OX=9796 GN=HIST2H3C PE=3 SV=2	F6UU57	ENSECAG00000039811	H3C14	H3 clustered histone 14	0	1	1	0.004
tr|F6PZ47|F6PZ47_HORSE Staphylococcal nuclease domain-containing protein OS=Equus caballus OX=9796 GN=SND1 PE=4 SV=2	F6PZ47	ENSECAG00000011451	SND1	staphylococcal nuclease and tudor domain containing 1	0	1	1	0.0039
tr|F7B0X3|F7B0X3_HORSE Coiled-coil domain containing 6 OS=Equus caballus OX=9796 GN=CCDC6 PE=4 SV=1	F7B0X3	ENSECAG00000006268	CCDC6	coiled-coil domain containing 6	1	0	1	0.0038
tr|A0A5F5PZJ5|A0A5F5PZJ5_HORSE Uncharacterized protein OS=Equus caballus OX=9796 GN=HMGN1 PE=4 SV=1	A0A5F5PZJ5	ENSECAG00000019029	ENSECAG00000019029	high mobility group nucleosome binding domain 1	1	0	1	0.0036
tr|A0A5F5PP71|A0A5F5PP71_HORSE Nicotinamide N-methyltransferase OS=Equus caballus OX=9796 GN=NNMT PE=4 SV=1	A0A5F5PP71	ENSECAG00000042589	NNMT	nicotinamide N-methyltransferase	1	0	1	0.0036
tr|F6Z4N9|F6Z4N9_HORSE Eukaryotic translation initiation factor 3 subunit C OS=Equus caballus OX=9796 GN=EIF3C PE=3 SV=2	F6Z4N9	ENSECAG00000008746	ENSECAG00000008746	eukaryotic translation initiation factor 3 subunit C	1	0	1	0.0034
tr|A0A5F5PUY6|A0A5F5PUY6_HORSE DEAD-box helicase 1 OS=Equus caballus OX=9796 GN=DDX1 PE=4 SV=1	A0A5F5PUY6	ENSECAG00000016396	DDX1	DEAD-box helicase 1	0	1	1	0.0034
tr|F6R5I3|F6R5I3_HORSE Diacylglycerol kinase OS=Equus caballus OX=9796 GN=DGKA PE=3 SV=2	F6R5I3	ENSECAG00000011968	DGKA	diacylglycerol kinase alpha	0	1	1	0.0034
tr|F7AQM1|F7AQM1_HORSE Family with sequence similarity 151 member B OS=Equus caballus OX=9796 GN=FAM151B PE=4 SV=2	F7AQM1	ENSECAG00000013808	FAM151B	family with sequence similarity 151 member B	1	0	1	0.0033
tr|A0A5F5PLP9|A0A5F5PLP9_HORSE ADP-ribosylarginine hydrolase OS=Equus caballus OX=9796 GN=ADPRH PE=3 SV=1	A0A5F5PLP9	ENSECAG00000023958	ADPRH	ADP-ribosylarginine hydrolase	0	1	1	0.0033
tr|F6PQH3|F6PQH3_HORSE Solute carrier family 44 member 4 OS=Equus caballus OX=9796 GN=SLC44A4 PE=3 SV=3	F6PQH3	ENSECAG00000009701	SLC44A4	solute carrier family 44 member 4	1	0	1	0.0033
tr|A0A3Q2LP46|A0A3Q2LP46_HORSE Cytochrome P450 family 2 subfamily U member 1 OS=Equus caballus OX=9796 GN=CYP2U1 PE=4 SV=2	A0A3Q2LP46	ENSECAG00000021232	CYP2U1	cytochrome P450 family 2 subfamily U member 1	0	1	1	0.0032
tr|A0A3Q2HEP2|A0A3Q2HEP2_HORSE Tudor and KH domain containing OS=Equus caballus OX=9796 GN=TDRKH PE=4 SV=2	A0A3Q2HEP2	ENSECAG00000013096	TDRKH	tudor and KH domain containing	0	1	1	0.0032
tr|F6X4Y8|F6X4Y8_HORSE Density-regulated protein OS=Equus caballus OX=9796 GN=DENR PE=3 SV=2	F6X4Y8	ENSECAG00000021824	DENR	density regulated re-initiation and release factor	1	0	1	0.0032
tr|A0A3Q2IA77|A0A3Q2IA77_HORSE CD101 molecule OS=Equus caballus OX=9796 GN=CD101 PE=4 SV=1	A0A3Q2IA77	ENSECAG00000017048	CD101	CD101 molecule	0	1	1	0.0032
tr|A0A3Q2LTX7|A0A3Q2LTX7_HORSE RAP1 GTPase activating protein 2 OS=Equus caballus OX=9796 GN=RAP1GAP2 PE=4 SV=1	A0A3Q2LTX7	ENSECAG00000020278	RAP1GAP2	RAP1 GTPase activating protein 2	0	1	1	0.0032
tr|F6XNM9|F6XNM9_HORSE MSL complex subunit 3 OS=Equus caballus OX=9796 GN=MSL3 PE=4 SV=2	F6XNM9	ENSECAG00000016699	MSL3	MSL complex subunit 3	0	1	1	0.0031
tr|A0A3Q2HLA0|A0A3Q2HLA0_HORSE Galactokinase 2 OS=Equus caballus OX=9796 GN=GALK2 PE=4 SV=1	A0A3Q2HLA0	ENSECAG00000017631	GALK2	galactokinase 2	0	1	1	0.0031
tr|F7D6U2|F7D6U2_HORSE ISG15 ubiquitin like modifier OS=Equus caballus OX=9796 GN=ISG15 PE=4 SV=3	F7D6U2	ENSECAG00000001324	ISG15	ISG15 ubiquitin like modifier	1	0	1	0.0031
tr|F6PU05|F6PU05_HORSE Eukaryotic translation termination factor 1 OS=Equus caballus OX=9796 GN=ETF1 PE=4 SV=2	F6PU05	ENSECAG00000013041	ETF1	eukaryotic translation termination factor 1	1	0	1	0.0031
tr|F6QAP9|F6QAP9_HORSE Proline rich coiled-coil 1 OS=Equus caballus OX=9796 GN=PRRC1 PE=4 SV=2	F6QAP9	ENSECAG00000024659	PRRC1	proline rich coiled-coil 1	1	0	1	0.0031
tr|F7DC79|F7DC79_HORSE Ankyrin repeat and sterile alpha motif domain containing 1A OS=Equus caballus OX=9796 GN=ANKS1A PE=4 SV=3	F7DC79	ENSECAG00000019918	ANKS1A	ankyrin repeat and sterile alpha motif domain containing 1A	0	1	1	0.0031
tr|A0A3Q2H9C5|A0A3Q2H9C5_HORSE DEAD-box helicase 17 OS=Equus caballus OX=9796 GN=DDX17 PE=3 SV=2	A0A3Q2H9C5	ENSECAG00000025110	DDX17	DEAD-box helicase 17	0	1	1	0.0031
tr|F6YQC6|F6YQC6_HORSE Catenin alpha 1 OS=Equus caballus OX=9796 GN=CTNNA1 PE=4 SV=2	F6YQC6	ENSECAG00000023991	CTNNA1	catenin alpha 1	1	0	1	0.0031
tr|A0A3Q2HQQ5|A0A3Q2HQQ5_HORSE Low-density lipoprotein receptor-related protein OS=Equus caballus OX=9796 GN=LRP5 PE=3 SV=1	A0A3Q2HQQ5	ENSECAG00000013180	LRP5	LDL receptor related protein 5	0	1	1	0.0031
tr|A0A3Q2IG74|A0A3Q2IG74_HORSE Uncharacterized protein OS=Equus caballus OX=9796 GN=PODXL PE=4 SV=1	A0A3Q2IG74	ENSECAG00000028562	ENSECAG00000028562	podocalyxin like	0	1	1	0.0031
tr|F6SD16|F6SD16_HORSE 3-hydroxy-3-methylglutaryl coenzyme A synthase OS=Equus caballus OX=9796 GN=HMGCS1 PE=3 SV=1	F6SD16	ENSECAG00000008637	HMGCS1	3-hydroxy-3-methylglutaryl-CoA synthase 1	0	1	1	0.0031
tr|F6TNI8|F6TNI8_HORSE Nudix hydrolase 16 OS=Equus caballus OX=9796 GN=NUDT16 PE=4 SV=2	F6TNI8	ENSECAG00000016250	NUDT16	nudix hydrolase 16	1	0	1	0.0031
tr|F7AU23|F7AU23_HORSE Glucosamine (UDP-N-acetyl)-2-epimerase/N-acetylmannosamine kinase OS=Equus caballus OX=9796 GN=GNE PE=4 SV=2	F7AU23	ENSECAG00000014124	GNE	glucosamine (UDP-N-acetyl)-2-epimerase/N-acetylmannosamine kinase	0	1	1	0.0031
tr|F7CE01|F7CE01_HORSE Pre-mRNA processing factor 19 OS=Equus caballus OX=9796 GN=PRPF19 PE=4 SV=1	F7CE01	ENSECAG00000007322	PRPF19	pre-mRNA processing factor 19	1	0	1	0.0031
sp|P62327|TYB4_HORSE Thymosin beta-4 OS=Equus caballus OX=9796 GN=TMSB4 PE=1 SV=2	P62327	ENSECAG00000009190	TMSB4X	thymosin beta 4, X-linked	1	0	1	0.0031
tr|F6R3P2|F6R3P2_HORSE Uncharacterized protein OS=Equus caballus OX=9796 GN=GGCT PE=4 SV=1	F6R3P2	ENSECAG00000017845	ENSECAG00000017845	gamma-glutamylcyclotransferase	0	1	1	0.0031
tr|F6U1I2|F6U1I2_HORSE ENAH actin regulator OS=Equus caballus OX=9796 GN=ENAH PE=4 SV=3	F6U1I2	ENSECAG00000022447	ENAH	ENAH actin regulator	0	1	1	0.003
tr|F6SQE6|F6SQE6_HORSE Cyclin dependent kinase inhibitor 2C OS=Equus caballus OX=9796 GN=CDKN2C PE=4 SV=1	F6SQE6	ENSECAG00000004817	CDKN2C	cyclin dependent kinase inhibitor 2C	1	0	1	0.003
tr|F6WGL8|F6WGL8_HORSE Protein disulfide-isomerase OS=Equus caballus OX=9796 GN=PDIA4 PE=3 SV=3	F6WGL8	ENSECAG00000008848	PDIA4	protein disulfide isomerase family A member 4	0	1	1	0.003
tr|A0A3Q2HXN8|A0A3Q2HXN8_HORSE Pseudouridine synthase 1 OS=Equus caballus OX=9796 GN=PUS1 PE=4 SV=1	A0A3Q2HXN8	ENSECAG00000006965	PUS1	pseudouridine synthase 1	0	1	1	0.0029
tr|A0A3Q2I225|A0A3Q2I225_HORSE DnaJ heat shock protein family (Hsp40) member C8 OS=Equus caballus OX=9796 GN=DNAJC8 PE=4 SV=1	A0A3Q2I225	ENSECAG00000012708	DNAJC8	DnaJ heat shock protein family (Hsp40) member C8	0	1	1	0.0028
tr|A0A3Q2HIQ2|A0A3Q2HIQ2_HORSE Uncharacterized protein OS=Equus caballus OX=9796 GN=GK PE=3 SV=1	A0A3Q2HIQ2	ENSECAG00000003599	ENSECAG00000003599	glycerol kinase	0	1	1	0.0028
tr|F6PTM3|F6PTM3_HORSE Calcium/calmodulin dependent protein kinase II delta OS=Equus caballus OX=9796 GN=CAMK2D PE=4 SV=3	F6PTM3	ENSECAG00000024339	CAMK2D	calcium/calmodulin dependent protein kinase II delta	0	1	1	0.0028
tr|F6UY34|F6UY34_HORSE Acidic residue methyltransferase 1 OS=Equus caballus OX=9796 GN=ARMT1 PE=4 SV=2	F6UY34	ENSECAG00000015349	ARMT1	acidic residue methyltransferase 1	0	1	1	0.0027
tr|A0A5F5PV80|A0A5F5PV80_HORSE Protein farnesyltransferase subunit beta OS=Equus caballus OX=9796 GN=CHURC1 PE=3 SV=1	A0A5F5PV80	ENSECAG00000013277	ENSECAG00000013277	churchill domain containing 1	0	1	1	0.0025
tr|A0A5F5PE94|A0A5F5PE94_HORSE Coronin OS=Equus caballus OX=9796 GN=CORO1C PE=3 SV=1	A0A5F5PE94	ENSECAG00000019147	CORO1C	coronin 1C	0	1	1	0.0024
tr|A0A5F5PLT3|A0A5F5PLT3_HORSE GMP reductase OS=Equus caballus OX=9796 GN=GMPR2 PE=3 SV=1	A0A5F5PLT3	ENSECAG00000019714	GMPR2	guanosine monophosphate reductase 2	0	1	1	0.0023
tr|A0A3Q2HRS1|A0A3Q2HRS1_HORSE Myosin light chain kinase OS=Equus caballus OX=9796 GN=MYLK PE=4 SV=1	A0A3Q2HRS1	ENSECAG00000015387	MYLK	myosin light chain kinase	0	1	1	0.0023
tr|F6W711|F6W711_HORSE LanC like 2 OS=Equus caballus OX=9796 GN=LANCL2 PE=4 SV=2	F6W711	ENSECAG00000022762	LANCL2	LanC like 2	1	0	1	0.0023
tr|F7BC94|F7BC94_HORSE Hypoxia up-regulated 1 OS=Equus caballus OX=9796 GN=HYOU1 PE=4 SV=2	F7BC94	ENSECAG00000013080	HYOU1	hypoxia up-regulated 1	0	1	1	0.0023
tr|F6WTW0|F6WTW0_HORSE Signal transducer and activator of transcription OS=Equus caballus OX=9796 GN=STAT6 PE=3 SV=1	F6WTW0	ENSECAG00000008705	STAT6	signal transducer and activator of transcription 6	1	0	1	0.0023
tr|F6REL2|F6REL2_HORSE Endothelial differentiation related factor 1 OS=Equus caballus OX=9796 GN=EDF1 PE=4 SV=2	F6REL2	ENSECAG00000012630	EDF1	endothelial differentiation related factor 1	0	1	1	0.0022
tr|A0A3Q2L321|A0A3Q2L321_HORSE Coatomer subunit beta OS=Equus caballus OX=9796 GN=COPB1 PE=4 SV=1	A0A3Q2L321	ENSECAG00000021898	COPB1	COPI coat complex subunit beta 1	0	1	1	0.0022
tr|F6ZN44|F6ZN44_HORSE Mannose-6-phosphate isomerase OS=Equus caballus OX=9796 GN=MPI PE=3 SV=2	F6ZN44	ENSECAG00000011033	MPI	mannose phosphate isomerase	0	1	1	0.0022
tr|A0A5F5PR87|A0A5F5PR87_HORSE Cold inducible RNA binding protein OS=Equus caballus OX=9796 GN=CIRBP PE=4 SV=1	A0A5F5PR87	ENSECAG00000028247	CIRBP	cold inducible RNA binding protein	0	1	1	0.0021
tr|F7B497|F7B497_HORSE Coatomer subunit alpha OS=Equus caballus OX=9796 GN=COPA PE=4 SV=2	F7B497	ENSECAG00000021818	COPA	COPI coat complex subunit alpha	0	1	1	0.0021
tr|F7DE75|F7DE75_HORSE NSF attachment protein alpha OS=Equus caballus OX=9796 GN=NAPA PE=4 SV=3	F7DE75	ENSECAG00000006959	NAPA	NSF attachment protein alpha	0	1	1	0.0021
sp|P00917|CAH1_HORSE Carbonic anhydrase 1 OS=Equus caballus OX=9796 GN=CA1 PE=1 SV=3	P00917	ENSECAG00000009144	CA1	Carbonic anhydrase 1	0	1	1	0.0021
tr|F6PMV3|F6PMV3_HORSE Elastin microfibril interfacer 3 OS=Equus caballus OX=9796 GN=EMILIN3 PE=4 SV=2	F6PMV3	ENSECAG00000010749	EMILIN3	elastin microfibril interfacer 3	0	1	1	0.0021
tr|A0A5F5PXD0|A0A5F5PXD0_HORSE N-acetylneuraminate synthase OS=Equus caballus OX=9796 GN=NANS PE=4 SV=1	A0A5F5PXD0	ENSECAG00000016772	NANS	N-acetylneuraminate synthase	1	0	1	0.0021
tr|A0A3Q2HY86|A0A3Q2HY86_HORSE Clathrin heavy chain OS=Equus caballus OX=9796 GN=CLTCL1 PE=3 SV=2	A0A3Q2HY86	ENSECAG00000033498	CLTCL1	clathrin heavy chain like 1	1	0	1	0.0021
sp|P80010|PLMN_HORSE Plasminogen (Fragment) OS=Equus caballus OX=9796 GN=PLG PE=1 SV=1	P80010	ENSECAG00000024397	PLG	plasminogen	0	1	1	0.0021
tr|A0A3Q2HTP6|A0A3Q2HTP6_HORSE Mitogen-activated protein kinase kinase 6 OS=Equus caballus OX=9796 GN=MAP2K6 PE=3 SV=1	A0A3Q2HTP6	ENSECAG00000010077	MAP2K6	mitogen-activated protein kinase kinase 6	0	1	1	0.002
tr|A0A3Q2GTB7|A0A3Q2GTB7_HORSE Ubiquitin protein ligase E3 component n-recognin 4 OS=Equus caballus OX=9796 GN=UBR4 PE=4 SV=1	A0A3Q2GTB7	ENSECAG00000024397	UBR4	ubiquitin protein ligase E3 component n-recognin 4	0	1	1	0.002
tr|F6YDK2|F6YDK2_HORSE G1 to S phase transition 1 OS=Equus caballus OX=9796 GN=GSPT1 PE=4 SV=3	F6YDK2	ENSECAG00000021195	GSPT1	G1 to S phase transition 1	1	0	1	0.0019
tr|F7DDP6|F7DDP6_HORSE Farnesyltransferase, CAAX box, alpha OS=Equus caballus OX=9796 GN=FNTA PE=4 SV=2	F7DDP6	ENSECAG00000019829	FNTA	farnesyltransferase, CAAX box, alpha	1	0	1	0.0019
sp|P00443|SODC_HORSE Superoxide dismutase [Cu-Zn] OS=Equus caballus OX=9796 GN=SOD1 PE=1 SV=2	P00443	ENSECAG00000008958	SOD1	superoxide dismutase 1	0	1	1	0.0019
tr|F7DS36|F7DS36_HORSE Chloride nucleotide-sensitive channel 1A OS=Equus caballus OX=9796 GN=CLNS1A PE=4 SV=2	F7DS36	ENSECAG00000015043	CLNS1A	chloride nucleotide-sensitive channel 1A	0	1	1	0.0019
tr|A0A3Q2HWB3|A0A3Q2HWB3_HORSE Protein kinase cAMP-activated catalytic subunit beta OS=Equus caballus OX=9796 GN=PRKACB PE=3 SV=1	A0A3Q2HWB3	ENSECAG00000022585	PRKACB	protein kinase cAMP-activated catalytic subunit beta	0	1	1	0.0019
tr|F6UUR3|F6UUR3_HORSE Phosphoserine phosphatase OS=Equus caballus OX=9796 GN=PSPH PE=4 SV=2	F6UUR3	ENSECAG00000020880	PSPH	phosphoserine phosphatase	1	0	1	0.0019
tr|F7C1L3|F7C1L3_HORSE Cilia and flagella associated protein 20 OS=Equus caballus OX=9796 GN=CFAP20 PE=4 SV=3	F7C1L3	ENSECAG00000011027	CFAP20	cilia and flagella associated protein 20	1	0	1	0.0017
tr|A0A5F5PP79|A0A5F5PP79_HORSE Uncharacterized protein OS=Equus caballus OX=9796 GN=RPL39 PE=3 SV=1	A0A5F5PP79	ENSECAG00000043752	RPL39	ribosomal protein L39	1	0	1	0.0017
tr|F6XN96|F6XN96_HORSE Cell division cycle and apoptosis regulator 1 OS=Equus caballus OX=9796 GN=CCAR1 PE=4 SV=2	F6XN96	ENSECAG00000016291	CCAR1	cell division cycle and apoptosis regulator 1	0	1	1	0.0017
tr|F6T5Q6|F6T5Q6_HORSE Serine/threonine kinase receptor associated protein OS=Equus caballus OX=9796 GN=STRAP PE=4 SV=1	F6T5Q6	ENSECAG00000022958	STRAP	serine/threonine kinase receptor associated protein	1	0	1	0.0017
tr|A0A3Q2H452|A0A3Q2H452_HORSE Septin 9 OS=Equus caballus OX=9796 GN=SEPTIN9 PE=3 SV=1	A0A3Q2H452	ENSECAG00000020246	SEPTIN9	septin 9	0	1	1	0.0017
tr|F7BKE1|F7BKE1_HORSE Serpin family F member 1 OS=Equus caballus OX=9796 GN=SERPINF1 PE=3 SV=1	F7BKE1	ENSECAG00000022279	SERPINF1	serpin family F member 1	1	0	1	0.0017
tr|A0A3Q2I5S5|A0A3Q2I5S5_HORSE Small nuclear ribonucleoprotein E OS=Equus caballus OX=9796 GN=SNRPE PE=3 SV=2	A0A3Q2I5S5	ENSECAG00000030680	SNRPE	small nuclear ribonucleoprotein polypeptide E	1	0	1	0.0017
tr|F6YGW2|F6YGW2_HORSE BCL2 associated X, apoptosis regulator OS=Equus caballus OX=9796 GN=BAX PE=4 SV=2	F6YGW2	ENSECAG00000016635	BAX	BCL2 associated X, apoptosis regulator	1	0	1	0.0015
tr|A0A5F5PJZ7|A0A5F5PJZ7_HORSE TRAF family member associated NFKB activator OS=Equus caballus OX=9796 GN=TANK PE=4 SV=1	A0A5F5PJZ7	ENSECAG00000019097	TANK	TRAF family member associated NFKB activator	0	1	1	0.0015
tr|A0A3Q2GT03|A0A3Q2GT03_HORSE Syndecan binding protein OS=Equus caballus OX=9796 GN=SDCBP PE=4 SV=1	A0A3Q2GT03	ENSECAG00000015053	SDCBP	syndecan binding protein	0	1	1	0.0015
tr|F6R635|F6R635_HORSE Down-regulator of transcription 1 OS=Equus caballus OX=9796 GN=DR1 PE=4 SV=1	F6R635	ENSECAG00000010209	DR1	down-regulator of transcription 1	1	0	1	0.0015
tr|F7DPU7|F7DPU7_HORSE Protein phosphatase methylesterase 1 OS=Equus caballus OX=9796 GN=PPME1 PE=3 SV=2	F7DPU7	ENSECAG00000010756	PPME1	protein phosphatase methylesterase 1	0	1	1	0.0015
tr|F6TKW6|F6TKW6_HORSE GMP reductase OS=Equus caballus OX=9796 GN=GMPR PE=3 SV=3	F6TKW6	ENSECAG00000022923	GMPR	guanosine monophosphate reductase	1	0	1	0.0015
tr|A0A3Q2I7X7|A0A3Q2I7X7_HORSE Ubiquitin like modifier activating enzyme 3 OS=Equus caballus OX=9796 GN=UBA3 PE=4 SV=1	A0A3Q2I7X7	ENSECAG00000009659	UBA3	ubiquitin like modifier activating enzyme 3	0	1	1	0.0015
tr|F6Z3E6|F6Z3E6_HORSE RAB11 family interacting protein 1 OS=Equus caballus OX=9796 GN=RAB11FIP1 PE=4 SV=3	F6Z3E6	ENSECAG00000016134	RAB11FIP1	RAB11 family interacting protein 1	1	0	1	0.0015
tr|F7ADS0|F7ADS0_HORSE WD repeat domain 54 OS=Equus caballus OX=9796 GN=WDR54 PE=4 SV=3	F7ADS0	ENSECAG00000018783	WDR54	WD repeat domain 54	0	1	1	0.0015
tr|A0A3Q2HD44|A0A3Q2HD44_HORSE Thiamine pyrophosphokinase OS=Equus caballus OX=9796 GN=TPK1 PE=3 SV=1	A0A3Q2HD44	ENSECAG00000003882	TPK1	thiamin pyrophosphokinase 1	0	1	1	0.0015
tr|F6PZ21|F6PZ21_HORSE Multivesicular body subunit 12A OS=Equus caballus OX=9796 GN=MVB12A PE=4 SV=1	F6PZ21	ENSECAG00000010140	MVB12A	multivesicular body subunit 12A	1	0	1	0.0015
tr|A0A3Q2I592|A0A3Q2I592_HORSE ATPase family AAA domain containing 3A OS=Equus caballus OX=9796 GN=ATAD3A PE=4 SV=1	A0A3Q2I592	ENSECAG00000028977	ATAD3A	ATPase family AAA domain-containing protein 3	0	1	1	0.0014
tr|A0A3Q2HDQ6|A0A3Q2HDQ6_HORSE Senataxin OS=Equus caballus OX=9796 GN=SETX PE=4 SV=1	A0A3Q2HDQ6	ENSECAG00000012019	SETX	senataxin	0	1	1	0.0013
tr|H9H036|H9H036_HORSE Ribosomal protein L28 OS=Equus caballus OX=9796 GN=RPL28 PE=4 SV=3	H9H036	ENSECAG00000026938	RPL28	ribosomal protein L28	1	0	1	0.0011
tr|A0A3Q2LLW9|A0A3Q2LLW9_HORSE Calcium-transporting ATPase OS=Equus caballus OX=9796 GN=ATP2C2 PE=3 SV=1	A0A3Q2LLW9	ENSECAG00000005796	ATP2C2	ATPase secretory pathway Ca2+ transporting 2	0	1	1	0.0011
tr|F6VVG6|F6VVG6_HORSE Eukaryotic translation initiation factor 3 subunit D OS=Equus caballus OX=9796 GN=EIF3D PE=3 SV=1	F6VVG6	ENSECAG00000022413	EIF3D	eukaryotic translation initiation factor 3 subunit D	1	0	1	0.0011
tr|F6TRI4|F6TRI4_HORSE HRas proto-oncogene, GTPase OS=Equus caballus OX=9796 GN=HRAS PE=4 SV=2	F6TRI4	ENSECAG00000008473	HRAS	HRas proto-oncogene, GTPase	0	1	1	0.001
tr|F7CPI8|F7CPI8_HORSE Proteasome 26S subunit, non-ATPase 9 OS=Equus caballus OX=9796 GN=PSMD9 PE=4 SV=2	F7CPI8	ENSECAG00000020230	PSMD9	proteasome 26S subunit, non-ATPase 9	0	1	1	0.001
tr|A0A3Q2H2W1|A0A3Q2H2W1_HORSE Golgi associated, gamma adaptin ear containing, ARF binding protein 1 OS=Equus caballus OX=9796 GN=GGA1 PE=4 SV=1	A0A3Q2H2W1	ENSECAG00000013492	GGA1	golgi associated, gamma adaptin ear containing, ARF binding protein 1	0	1	1	0.001
tr|A0A3Q2H1C8|A0A3Q2H1C8_HORSE NudC domain containing 3 OS=Equus caballus OX=9796 GN=NUDCD3 PE=4 SV=1	A0A3Q2H1C8	ENSECAG00000022535	NUDCD3	NudC domain containing 3	0	1	1	0.001
tr|A0A3Q2I484|A0A3Q2I484_HORSE Lysophospholipase 1 OS=Equus caballus OX=9796 GN=LYPLA1 PE=4 SV=1	A0A3Q2I484	ENSECAG00000016530	LYPLA1	lysophospholipase 1	0	1	1	0.001
tr|F6QJ86|F6QJ86_HORSE Uncharacterized protein OS=Equus caballus OX=9796 GN=PPP1R2 PE=4 SV=2	F6QJ86	ENSECAG00000018050	ENSECAG00000018050	protein phosphatase 1 regulatory inhibitor subunit 2	1	0	1	0.001
tr|F7D5C0|F7D5C0_HORSE Elongin C OS=Equus caballus OX=9796 GN=ELOC PE=3 SV=3	F7D5C0	ENSECAG00000000064	ELOC	elongin C	1	0	1	0.001
tr|F6S6C9|F6S6C9_HORSE FAS-associated death domain protein OS=Equus caballus OX=9796 GN=FADD PE=4 SV=2	F6S6C9	ENSECAG00000021437	FADD	Fas associated via death domain	1	0	1	0.001
tr|F7D7B2|F7D7B2_HORSE Diablo IAP-binding mitochondrial protein OS=Equus caballus OX=9796 GN=DIABLO PE=4 SV=3	F7D7B2	ENSECAG00000020255	DIABLO	diablo IAP-binding mitochondrial protein	0	1	1	0.001
tr|A0A3Q2H2G0|A0A3Q2H2G0_HORSE CDP-L-ribitol pyrophosphorylase A OS=Equus caballus OX=9796 GN=CRPPA PE=4 SV=1	A0A3Q2H2G0	ENSECAG00000036217	CRPPA	CDP-L-ribitol pyrophosphorylase A	0	1	1	0.001
tr|A0A3Q2H6S9|A0A3Q2H6S9_HORSE NCK associated protein 1 OS=Equus caballus OX=9796 GN=NCKAP1 PE=4 SV=1	A0A3Q2H6S9	ENSECAG00000021389	NCKAP1	NCK associated protein 1	0	1	1	0.001
tr|F7C113|F7C113_HORSE Heterogeneous nuclear ribonucleoprotein H1 OS=Equus caballus OX=9796 GN=HNRNPH1 PE=4 SV=2	F7C113	ENSECAG00000014429	HNRNPH1	heterogeneous nuclear ribonucleoprotein H1	0	1	1	0.0008
tr|A0A3Q2LPQ6|A0A3Q2LPQ6_HORSE Rabaptin, RAB GTPase binding effector protein 2 OS=Equus caballus OX=9796 GN=RABEP2 PE=4 SV=1	A0A3Q2LPQ6	ENSECAG00000020116	RABEP2	rabaptin, RAB GTPase binding effector protein 2	0	1	1	0.0008
tr|F6WXE0|F6WXE0_HORSE BRISC and BRCA1 A complex member 1 OS=Equus caballus OX=9796 GN=BABAM1 PE=4 SV=3	F6WXE0	ENSECAG00000017099	BABAM1	BRISC and BRCA1 A complex member 1	1	0	1	0.0007
tr|A0A3Q2H5I5|A0A3Q2H5I5_HORSE AMP deaminase OS=Equus caballus OX=9796 GN=AMPD2 PE=3 SV=2	A0A3Q2H5I5	ENSECAG00000025055	AMPD2	adenosine monophosphate deaminase 2	0	1	1	0.0007
tr|A0A5F5Q056|A0A5F5Q056_HORSE Translation machinery associated 7 homolog OS=Equus caballus OX=9796 GN=TMA7 PE=4 SV=1	A0A5F5Q056	ENSECAG00000043666	ENSECAG00000043666	coiled-coil domain-containing protein 72	1	0	1	0.0007
tr|F6ZAQ9|F6ZAQ9_HORSE Vesicle trafficking 1 OS=Equus caballus OX=9796 GN=VTA1 PE=4 SV=1	F6ZAQ9	ENSECAG00000005198	VTA1	vesicle trafficking 1	0	1	1	0.0007
tr|A0A3Q2I903|A0A3Q2I903_HORSE Eukaryotic translation initiation factor 3 subunit L OS=Equus caballus OX=9796 GN=EIF3L PE=3 SV=1	A0A3Q2I903	ENSECAG00000015150	EIF3L	eukaryotic translation initiation factor 3 subunit L	0	1	1	0.0007
tr|F6WG72|F6WG72_HORSE Penta-EF-hand domain containing 1 OS=Equus caballus OX=9796 GN=PEF1 PE=4 SV=2	F6WG72	ENSECAG00000021283	PEF1	penta-EF-hand domain containing 1	1	0	1	0.0007
tr|F7CII9|F7CII9_HORSE Stathmin OS=Equus caballus OX=9796 GN=STMN2 PE=3 SV=1	F7CII9	ENSECAG00000018134	STMN2	stathmin 2	1	0	1	0.0007
tr|A0A3Q2HF08|A0A3Q2HF08_HORSE Methionine adenosyltransferase 2 subunit beta OS=Equus caballus OX=9796 GN=MAT2B PE=3 SV=1	A0A3Q2HF08	ENSECAG00000021219	MAT2B	methionine adenosyltransferase 2B	0	1	1	0.0007
tr|F6ZP76|F6ZP76_HORSE Actin-related protein 2/3 complex subunit 5 OS=Equus caballus OX=9796 GN=ARPC5L PE=3 SV=3	F6ZP76	ENSECAG00000009791	ARPC5L	actin related protein 2/3 complex subunit 5 like	1	0	1	0.0007
tr|A0A3Q2I1T1|A0A3Q2I1T1_HORSE Actinin alpha 2 OS=Equus caballus OX=9796 GN=ACTN2 PE=4 SV=1	A0A3Q2I1T1	ENSECAG00000009009	ACTN2	actinin alpha 2	0	1	1	0.0007
tr|F6RGN2|F6RGN2_HORSE Fatty acid binding protein 5 OS=Equus caballus OX=9796 GN=FABP5 PE=3 SV=2	F6RGN2	ENSECAG00000008270	FABP5	fatty acid binding protein 5	0	1	1	0.0007
tr|F6UJN2|F6UJN2_HORSE Programmed cell death 6 OS=Equus caballus OX=9796 GN=PDCD6 PE=4 SV=3	F6UJN2	ENSECAG00000021111	PDCD6	programmed cell death 6	0	1	1	0.0007
tr|F6WBB0|F6WBB0_HORSE Family with sequence similarity 114 member A1 OS=Equus caballus OX=9796 GN=FAM114A1 PE=4 SV=3	F6WBB0	ENSECAG00000016060	FAM114A1	family with sequence similarity 114 member A1	1	0	1	0.0007
tr|F6TZ46|F6TZ46_HORSE Small nuclear ribonucleoprotein Sm D3 OS=Equus caballus OX=9796 GN=SNRPD3 PE=3 SV=1	F6TZ46	ENSECAG00000023316	SNRPD3	small nuclear ribonucleoprotein D3 polypeptide	0	1	1	0.0007
tr|F6ZXE0|F6ZXE0_HORSE Chromosome 7 C11orf58 homolog OS=Equus caballus OX=9796 GN=C7H11orf58 PE=4 SV=2	F6ZXE0	ENSECAG00000011778	C7H11orf58	chromosome 7 C11orf58 homolog	0	1	1	0.0007
tr|F6Z9M2|F6Z9M2_HORSE Protein phosphatase 3 regulatory subunit B, alpha OS=Equus caballus OX=9796 GN=PPP3R1 PE=4 SV=1	F6Z9M2	ENSECAG00000009627	PPP3R1	protein phosphatase 3 regulatory subunit B, alpha	0	1	1	0.0007
tr|F6Z904|F6Z904_HORSE RAB5A, member RAS oncogene family OS=Equus caballus OX=9796 GN=RAB5A PE=4 SV=1	F6Z904	ENSECAG00000019062	RAB5A	RAB5A, member RAS oncogene family	1	0	1	0.0007
tr|F7C3B4|F7C3B4_HORSE Exportin 7 OS=Equus caballus OX=9796 GN=XPO7 PE=4 SV=2	F7C3B4	ENSECAG00000023304	XPO7	exportin 7	0	1	1	0.0007
tr|A0A5F5PLU6|A0A5F5PLU6_HORSE Protein arginine methyltransferase 1 OS=Equus caballus OX=9796 GN=PRMT1 PE=3 SV=1	A0A5F5PLU6	ENSECAG00000024076	PRMT1	protein arginine methyltransferase 1	0	1	1	0.0007
tr|F6WLX9|F6WLX9_HORSE RNA-splicing ligase RtcB homolog OS=Equus caballus OX=9796 GN=RTCB PE=2 SV=1	F6WLX9	ENSECAG00000023998	RTCB	RNA 2',3'-cyclic phosphate and 5'-OH ligase	1	0	1	0.0007
tr|F7AJL6|F7AJL6_HORSE Ribosomal protein S29 OS=Equus caballus OX=9796 GN=RPS29 PE=4 SV=3	F7AJL6	ENSECAG00000011782	RPS29	ribosomal protein S29	1	0	1	0.0007
tr|F6ZU69|F6ZU69_HORSE Solute carrier family 34 member 2 OS=Equus caballus OX=9796 GN=SLC34A2 PE=4 SV=2	F6ZU69	ENSECAG00000013315	SLC34A2	solute carrier family 34 member 2	0	1	1	0.0007
tr|F6W3U2|F6W3U2_HORSE Ig-like domain-containing protein OS=Equus caballus OX=9796 GN=LOC100630636 PE=4 SV=2	F6W3U2	ENSECAG00000021090	ENSECAG00000021090	immunoglobulin lambda constant 3	1	0	1	0.0007
tr|F6SFR8|F6SFR8_HORSE Prefoldin subunit 6 OS=Equus caballus OX=9796 GN=PFDN6 PE=4 SV=1	F6SFR8	ENSECAG00000026908	PFDN6	prefoldin subunit 6	0	1	1	0.0004
tr|F6Y2D5|F6Y2D5_HORSE Arginyl aminopeptidase OS=Equus caballus OX=9796 GN=RNPEP PE=4 SV=2	F6Y2D5	ENSECAG00000023740	RNPEP	arginyl aminopeptidase	0	1	1	0.0002
tr|F7CY04|F7CY04_HORSE Malignant T-cell-amplified sequence OS=Equus caballus OX=9796 GN=MCTS1 PE=3 SV=2	F7CY04	ENSECAG00000014597	MCTS1	MCTS1 re-initiation and release factor	0	1	1	0.0002
tr|A0A5F5PG57|A0A5F5PG57_HORSE Eukaryotic translation initiation factor 4 gamma 3 OS=Equus caballus OX=9796 GN=EIF4G3 PE=4 SV=1	A0A5F5PG57	ENSECAG00000011147	EIF4G3	eukaryotic translation initiation factor 4 gamma 3	0	1	1	0.0001
tr|A0A3Q2H0S5|A0A3Q2H0S5_HORSE TP53 regulating kinase OS=Equus caballus OX=9796 GN=TP53RK PE=4 SV=1	A0A3Q2H0S5	ENSECAG00000038590	TP53RK	TP53 regulating kinase	1	0	1	0.0001
tr|F6XUQ9|F6XUQ9_HORSE Rho-associated protein kinase OS=Equus caballus OX=9796 GN=ROCK1 PE=3 SV=1	F6XUQ9	ENSECAG00000021002	ROCK1	Rho associated coiled-coil containing protein kinase 1	0	1	1	0.0001
tr|A0A3Q2H7N6|A0A3Q2H7N6_HORSE Mitochondrial fission 1 protein OS=Equus caballus OX=9796 GN=FIS1 PE=3 SV=1	A0A3Q2H7N6	ENSECAG00000013191	FIS1	fission, mitochondrial 1	1	0	1	0.0001
tr|F6VV66|F6VV66_HORSE Family with sequence similarity 98 member B OS=Equus caballus OX=9796 GN=FAM98B PE=4 SV=2	F6VV66	ENSECAG00000006704	FAM98B	family with sequence similarity 98 member B	0	1	1	0.0001
tr|F6T937|F6T937_HORSE Small ubiquitin-related modifier OS=Equus caballus OX=9796 GN=SUMO3 PE=3 SV=3	F6T937	ENSECAG00000021271	SUMO3	small ubiquitin like modifier 3	0	1	1	0.0001
tr|F7B827|F7B827_HORSE PEST proteolytic signal containing nuclear protein OS=Equus caballus OX=9796 GN=PCNP PE=4 SV=1	F7B827	ENSECAG00000009987	PCNP	PEST proteolytic signal containing nuclear protein	1	0	1	0.0001
tr|A0A3Q2HBF4|A0A3Q2HBF4_HORSE Translocation associated membrane protein 1 like 1 OS=Equus caballus OX=9796 GN=TRAM1L1 PE=4 SV=2	A0A3Q2HBF4	ENSECAG00000002313	TRAM1L1	translocation associated membrane protein 1 like 1	1	0	1	0.0001
tr|A0A3Q2H094|A0A3Q2H094_HORSE Cytoplasmic FMR1-interacting protein OS=Equus caballus OX=9796 GN=CYFIP1 PE=3 SV=1	A0A3Q2H094	ENSECAG00000012143	CYFIP1	cytoplasmic FMR1 interacting protein 1	0	1	1	0.0001
tr|F7BHG1|F7BHG1_HORSE Peptidylprolyl isomerase OS=Equus caballus OX=9796 GN=FKBP5 PE=4 SV=2	F7BHG1	ENSECAG00000011304	FKBP5	FKBP prolyl isomerase 5	1	0	1	0.0001
tr|F6W2Q3|F6W2Q3_HORSE Uncharacterized protein OS=Equus caballus OX=9796 GN=ARPIN PE=4 SV=2	F6W2Q3	ENSECAG00000023388	ENSECAG00000023388	actin related protein 2/3 complex inhibitor	1	0	1	0.0001
tr|F6ZR94|F6ZR94_HORSE Glucosylceramidase beta 3 OS=Equus caballus OX=9796 GN=GBA3 PE=3 SV=1	F6ZR94	ENSECAG00000014346	GBA3	glucosylceramidase beta 3	0	1	1	0.0001
tr|F6R6R8|F6R6R8_HORSE Tyrosine-protein phosphatase non-receptor type OS=Equus caballus OX=9796 GN=PTPN11 PE=3 SV=2	F6R6R8	ENSECAG00000024560	PTPN11	protein tyrosine phosphatase non-receptor type 11	0	1	1	0.0001
tr|A0A3Q2HIC5|A0A3Q2HIC5_HORSE Abl interactor 1 OS=Equus caballus OX=9796 GN=ABI1 PE=4 SV=2	A0A3Q2HIC5	ENSECAG00000015467	ABI1	abl interactor 1	0	1	1	0.0001
tr|A0A5F5PG70|A0A5F5PG70_HORSE WW domain binding protein 2 OS=Equus caballus OX=9796 GN=WBP2 PE=4 SV=1	A0A5F5PG70	ENSECAG00000022369	WBP2	WW domain binding protein 2	0	1	1	0.0001
tr|F7B3L3|F7B3L3_HORSE Ribosomal protein L27a OS=Equus caballus OX=9796 GN=RPL27A PE=3 SV=3	F7B3L3	ENSECAG00000022469	RPL27A	ribosomal protein L27a	1	0	1	0.0001
tr|A0A3Q2HI41|A0A3Q2HI41_HORSE G protein subunit alpha 11 OS=Equus caballus OX=9796 GN=GNA11 PE=4 SV=1	A0A3Q2HI41	ENSECAG00000023654	GNA11	G protein subunit alpha 11	0	1	1	0
tr|A0A5F5PJ03|A0A5F5PJ03_HORSE Uncharacterized protein OS=Equus caballus OX=9796 GN=PTMA PE=4 SV=1	A0A5F5PJ03	ENSECAG00000042692	ENSECAG00000042692	prothymosin, alpha	0	1	1	0
tr|A0A3Q2H033|A0A3Q2H033_HORSE Glyoxalase domain containing 4 OS=Equus caballus OX=9796 GN=GLOD4 PE=4 SV=2	A0A3Q2H033	ENSECAG00000024418	GLOD4	glyoxalase domain containing 4	1	0	1	0
tr|A0A5F5PW18|A0A5F5PW18_HORSE Serpin family F member 2 OS=Equus caballus OX=9796 GN=SERPINF2 PE=3 SV=1	A0A5F5PW18	ENSECAG00000021794	SERPINF2	serpin family F member 2	1	0	1	0
tr|F6VQ14|F6VQ14_HORSE Uncharacterized protein OS=Equus caballus OX=9796 GN=RPLP1 PE=3 SV=2	F6VQ14	ENSECAG00000008542	ENSECAG00000008542	ribosomal protein lateral stalk subunit P1	0	1	1	0
tr|A0A5F5PND8|A0A5F5PND8_HORSE Dynamin 1 like OS=Equus caballus OX=9796 GN=DNM1L PE=3 SV=1	A0A5F5PND8	ENSECAG00000021929	DNM1L	dynamin 1 like	0	1	1	0
tr|F6RYA7|F6RYA7_HORSE RAD23 homolog A, nucleotide excision repair protein OS=Equus caballus OX=9796 GN=RAD23A PE=4 SV=3	F6RYA7	ENSECAG00000024607	RAD23A	RAD23 homolog A, nucleotide excision repair protein	1	0	1	0
tr|A0A5F5PSN2|A0A5F5PSN2_HORSE Glutathione S-transferase OS=Equus caballus OX=9796 GN=LOC100146315 PE=3 SV=1	A0A5F5PSN2	ENSECAG00000039093	ENSECAG00000039093	glutathione S-transferase A1	0	1	1	0
tr|F7AAK7|F7AAK7_HORSE Actin gamma 1 OS=Equus caballus OX=9796 GN=ACTG1 PE=3 SV=1	F7AAK7	ENSECAG00000018600	ACTG1	actin gamma 1	0	1	1	0
tr|F6XXB5|F6XXB5_HORSE Eukaryotic translation initiation factor 3 subunit G OS=Equus caballus OX=9796 GN=EIF3G PE=3 SV=3	F6XXB5	ENSECAG00000021436	EIF3G	eukaryotic translation initiation factor 3 subunit G	1	0	1	0
tr|A0A3Q2L541|A0A3Q2L541_HORSE Purine rich element binding protein A OS=Equus caballus OX=9796 GN=PURA PE=4 SV=1	A0A3Q2L541	ENSECAG00000035184	PURA	purine rich element binding protein A	1	0	1	0
tr|A0A3Q2HID9|A0A3Q2HID9_HORSE Family with sequence similarity 120A OS=Equus caballus OX=9796 GN=FAM120A PE=4 SV=1	A0A3Q2HID9	ENSECAG00000011076	FAM120A	family with sequence similarity 120A	0	1	1	0
tr|F7B570|F7B570_HORSE Actin-related protein 2/3 complex subunit 5 OS=Equus caballus OX=9796 GN=ARPC5 PE=3 SV=3	F7B570	ENSECAG00000019128	ARPC5	actin related protein 2/3 complex subunit 5	1	0	1	0
tr|F7C5F1|F7C5F1_HORSE Retinoic acid receptor responder 2 OS=Equus caballus OX=9796 GN=RARRES2 PE=4 SV=2	F7C5F1	ENSECAG00000014799	RARRES2	retinoic acid receptor responder 2	1	0	1	0
tr|F6PYW4|F6PYW4_HORSE Protein phosphatase, Mg2+/Mn2+ dependent 1J OS=Equus caballus OX=9796 GN=PPM1J PE=4 SV=2	F6PYW4	ENSECAG00000007948	PPM1J	protein phosphatase, Mg2+/Mn2+ dependent 1J	0	1	1	0
tr|A0A3Q2GVU8|A0A3Q2GVU8_HORSE Annexin OS=Equus caballus OX=9796 GN=ANXA2 PE=3 SV=2	A0A3Q2GVU8	ENSECAG00000012670	ANXA2	annexin A2	1	0	1	0
tr|F6ZIY3|F6ZIY3_HORSE Switching B cell complex subunit SWAP70 OS=Equus caballus OX=9796 GN=SWAP70 PE=4 SV=2	F6ZIY3	ENSECAG00000022426	SWAP70	switching B cell complex subunit SWAP70	0	1	1	0
tr|A0A3Q2I5K2|A0A3Q2I5K2_HORSE Myristoylated alanine rich protein kinase C substrate OS=Equus caballus OX=9796 GN=MARCKS PE=4 SV=1	A0A3Q2I5K2	ENSECAG00000003398	MARCKS	myristoylated alanine rich protein kinase C substrate	0	1	1	0
tr|F6YEV8|F6YEV8_HORSE Barrier to autointegration factor 1 OS=Equus caballus OX=9796 GN=BANF1 PE=4 SV=1	F6YEV8	ENSECAG00000024311	BANF1	BAF nuclear assembly factor 1	1	0	1	0
tr|A0A3Q2LFN8|A0A3Q2LFN8_HORSE Calcium regulated heat stable protein 1 OS=Equus caballus OX=9796 GN=CARHSP1 PE=4 SV=2	A0A3Q2LFN8	ENSECAG00000019386	CARHSP1	calcium regulated heat stable protein 1	1	0	1	0
tr|F7BLG9|F7BLG9_HORSE Programmed cell death 5 OS=Equus caballus OX=9796 GN=PDCD5 PE=4 SV=2	F7BLG9	ENSECAG00000019406	PDCD5	programmed cell death 5	0	1	1	0
tr|F6X9T7|F6X9T7_HORSE Guanidinoacetate N-methyltransferase OS=Equus caballus OX=9796 GN=GAMT PE=3 SV=2	F6X9T7	ENSECAG00000009689	GAMT	guanidinoacetate N-methyltransferase	1	0	1	0
tr|A0A5F5PRK4|A0A5F5PRK4_HORSE Protein phosphatase 6 regulatory subunit 1 OS=Equus caballus OX=9796 GN=PPP6R1 PE=4 SV=1	A0A5F5PRK4	ENSECAG00000015843	PPP6R1	protein phosphatase 6 regulatory subunit 1	0	1	1	0
tr|A0A5F5PK00|A0A5F5PK00_HORSE BCL2 related protein A1 OS=Equus caballus OX=9796 GN=BCL2A1 PE=4 SV=1	A0A5F5PK00	ENSECAG00000000107	BCL2A1	BCL2 related protein A1	0	1	1	0
tr|F6ZWC7|F6ZWC7_HORSE Uncharacterized protein OS=Equus caballus OX=9796 GN=C10H19orf33 PE=4 SV=2	F6ZWC7	ENSECAG00000013303	ENSECAG00000013303	chromosome 10 C19orf33 homolog	1	0	1	0
tr|A0A3Q2GTZ8|A0A3Q2GTZ8_HORSE Costars domain-containing protein OS=Equus caballus OX=9796 GN=ABRACL PE=4 SV=2	A0A3Q2GTZ8	ENSECAG00000029003	ENSECAG00000029003	ABRA C-terminal like	1	0	1	0
tr|F7E0H3|F7E0H3_HORSE Tubulin beta chain OS=Equus caballus OX=9796 GN=TUBB PE=3 SV=2	F7E0H3	ENSECAG00000020234	TUBB	tubulin beta class I	0	1	1	0
tr|F6ZUA1|F6ZUA1_HORSE Crystallin mu OS=Equus caballus OX=9796 GN=CRYM PE=4 SV=1	F6ZUA1	ENSECAG00000013362	CRYM	crystallin mu	1	0	1	0
tr|F7AD02|F7AD02_HORSE Proliferation and apoptosis adaptor protein 15 OS=Equus caballus OX=9796 GN=PEA15 PE=4 SV=2	F7AD02	ENSECAG00000019187	PEA15	proliferation and apoptosis adaptor protein 15	1	0	1	0
tr|A0A3Q2H7R9|A0A3Q2H7R9_HORSE Capping actin protein, gelsolin like OS=Equus caballus OX=9796 GN=CAPG PE=4 SV=1	A0A3Q2H7R9	ENSECAG00000015128	CAPG	capping actin protein, gelsolin like	0	1	1	0
tr|F7AQA4|F7AQA4_HORSE Dihydropyrimidine dehydrogenase [NADP(+)] OS=Equus caballus OX=9796 GN=DPYD PE=3 SV=2	F7AQA4	ENSECAG00000010881	DPYD	dihydropyrimidine dehydrogenase	1	0	1	0
tr|F6SZD6|F6SZD6_HORSE PITH domain containing 1 OS=Equus caballus OX=9796 GN=PITHD1 PE=4 SV=3	F6SZD6	ENSECAG00000017545	PITHD1	PITH domain containing 1	1	0	1	0
tr|A0A5F5PHY6|A0A5F5PHY6_HORSE Fructosamine 3 kinase related protein OS=Equus caballus OX=9796 GN=FN3KRP PE=4 SV=1	A0A5F5PHY6	ENSECAG00000013625	FN3KRP	fructosamine 3 kinase related protein	0	1	1	0
tr|A0A3Q2KSD9|A0A3Q2KSD9_HORSE SEC14 like lipid binding 3 OS=Equus caballus OX=9796 GN=SEC14L3 PE=4 SV=2	A0A3Q2KSD9	ENSECAG00000039616	SEC14L3	SEC14-like protein 4	0	1	1	0
tr|F6THG1|F6THG1_HORSE RAB35, member RAS oncogene family OS=Equus caballus OX=9796 GN=RAB35 PE=4 SV=3	F6THG1	ENSECAG00000002380	RAB35	RAB35, member RAS oncogene family	0	1	1	0
tr|F7CCC0|F7CCC0_HORSE THAP domain containing 4 OS=Equus caballus OX=9796 GN=THAP4 PE=4 SV=2	F7CCC0	ENSECAG00000000252	THAP4	THAP domain containing 4	0	1	1	0
tr|A0A3Q2LCR2|A0A3Q2LCR2_HORSE Glucose-6-phosphate isomerase OS=Equus caballus OX=9796 GN=GPI PE=3 SV=2	A0A3Q2LCR2	ENSECAG00000018093	GPI	glucose-6-phosphate isomerase	1	0	1	0
tr|A0A3Q2HWR4|A0A3Q2HWR4_HORSE TNF receptor associated protein 1 OS=Equus caballus OX=9796 GN=TRAP1 PE=3 SV=1	A0A3Q2HWR4	ENSECAG00000019121	TRAP1	TNF receptor associated protein 1	0	1	1	0
tr|F7A1W7|F7A1W7_HORSE Apolipoprotein C2 OS=Equus caballus OX=9796 GN=APOC2 PE=4 SV=3	F7A1W7	ENSECAG00000014224	APOC2	apolipoprotein C2	1	0	1	0
tr|F6ZRP5|F6ZRP5_HORSE BCL2 associated athanogene 6 OS=Equus caballus OX=9796 GN=BAG6 PE=4 SV=3	F6ZRP5	ENSECAG00000013260	BAG6	BAG cochaperone 6	1	0	1	0
tr|K9K4B2|K9K4B2_HORSE Ras-related protein Rab-8B-like protein OS=Equus caballus OX=9796 GN=RAB8B PE=2 SV=1	K9K4B2	ENSECAG00000036923	RAB8B	RAB8B, member RAS oncogene family	1	0	1	0
tr|A0A3Q2HX96|A0A3Q2HX96_HORSE Uncharacterized protein OS=Equus caballus OX=9796 GN=ACOT4 PE=4 SV=1	A0A3Q2HX96	ENSECAG00000009756	ACOT4	acyl-CoA thioesterase 4	0	1	1	0
tr|A0A3Q2GTP1|A0A3Q2GTP1_HORSE SH3 domain containing GRB2 like, endophilin B1 OS=Equus caballus OX=9796 GN=SH3GLB1 PE=4 SV=2	A0A3Q2GTP1	ENSECAG00000009160	SH3GLB1	SH3 domain containing GRB2 like, endophilin B1	0	1	1	0
tr|F6YPM0|F6YPM0_HORSE Capping protein regulator and myosin 1 linker 1 OS=Equus caballus OX=9796 GN=CARMIL1 PE=4 SV=2	F6YPM0	ENSECAG00000024334	CARMIL1	capping protein regulator and myosin 1 linker 1	0	1	1	0
tr|F7DX98|F7DX98_HORSE Protein kinase cAMP-dependent type I regulatory subunit alpha OS=Equus caballus OX=9796 GN=PRKAR1A PE=2 SV=1	F7DX98	ENSECAG00000000737	PRKAR1A	protein kinase cAMP-dependent type I regulatory subunit alpha	1	0	1	0
sp|P02791|FRIL_HORSE Ferritin light chain OS=Equus caballus OX=9796 GN=FTL PE=1 SV=4	P02791	ENSECAG00000029371	FTL	ferritin light chain	1	0	1	0
tr|A0A3Q2LT38|A0A3Q2LT38_HORSE Nudix hydrolase 9 OS=Equus caballus OX=9796 GN=NUDT9 PE=4 SV=1	A0A3Q2LT38	ENSECAG00000019556	NUDT9	nudix hydrolase 9	0	1	1	0
tr|F7DXY0|F7DXY0_HORSE Uncharacterized protein OS=Equus caballus OX=9796 GN=GGT1 PE=4 SV=2	F7DXY0	ENSECAG00000000097	ENSECAG00000000097	gamma-glutamyltransferase 1	1	0	1	0
tr|F7CFY5|F7CFY5_HORSE S-adenosylmethionine synthase OS=Equus caballus OX=9796 GN=MAT2A PE=3 SV=2	F7CFY5	ENSECAG00000007391	MAT2A	methionine adenosyltransferase 2A	0	1	1	0
tr|F7BQK9|F7BQK9_HORSE ADP ribosylation factor interacting protein 1 OS=Equus caballus OX=9796 GN=ARFIP1 PE=4 SV=2	F7BQK9	ENSECAG00000022286	ARFIP1	ADP ribosylation factor interacting protein 1	0	1	1	0
tr|F7B1C1|F7B1C1_HORSE Secernin 3 OS=Equus caballus OX=9796 GN=SCRN3 PE=4 SV=3	F7B1C1	ENSECAG00000018530	SCRN3	secernin 3	0	1	1	0
tr|H9H039|H9H039_HORSE Vacuolar protein sorting 25 homolog OS=Equus caballus OX=9796 GN=VPS25 PE=4 SV=3	H9H039	ENSECAG00000026807	VPS25	vacuolar protein sorting 25 homolog	1	0	1	0
tr|F7BP16|F7BP16_HORSE U6 snRNA-associated Sm-like protein LSm2 OS=Equus caballus OX=9796 GN=LSM2 PE=3 SV=3	F7BP16	ENSECAG00000018791	LSM2	LSM2 homolog, U6 small nuclear RNA and mRNA degradation associated	1	0	1	0
tr|A0A5F5PJ55|A0A5F5PJ55_HORSE Transgelin OS=Equus caballus OX=9796 GN=TAGLN3 PE=3 SV=1	A0A5F5PJ55	ENSECAG00000009793	TAGLN3	transgelin 3	0	1	1	0
tr|F7C959|F7C959_HORSE Enolase 3 OS=Equus caballus OX=9796 GN=ENO3 PE=2 SV=1	F7C959	ENSECAG00000020400	ENO3	enolase 3	0	1	1	0
tr|F6RFP4|F6RFP4_HORSE Ecm29 proteasome adaptor and scaffold OS=Equus caballus OX=9796 GN=ECPAS PE=4 SV=2	F6RFP4	ENSECAG00000020519	ECPAS	Ecm29 proteasome adaptor and scaffold	0	1	1	0
tr|A0A3Q2ID60|A0A3Q2ID60_HORSE Afamin OS=Equus caballus OX=9796 GN=AFM PE=4 SV=2	A0A3Q2ID60	ENSECAG00000022497	AFM	afamin	0	1	1	0
tr|F7BYJ1|F7BYJ1_HORSE Aldo_ket_red domain-containing protein OS=Equus caballus OX=9796 GN=LOC100070528 PE=4 SV=2	F7BYJ1	ENSECAG00000031302	ENSECAG00000031302	aldo-keto reductase family 1 member C23-like protein	0	1	1	0
tr|A0A3Q2I0E0|A0A3Q2I0E0_HORSE RAB14, member RAS oncogene family OS=Equus caballus OX=9796 GN=RAB14 PE=4 SV=2	A0A3Q2I0E0	ENSECAG00000011518	RAB14	RAB14, member RAS oncogene family	0	1	1	0
tr|F6YFQ3|F6YFQ3_HORSE AP complex subunit beta OS=Equus caballus OX=9796 GN=AP2B1 PE=3 SV=2	F6YFQ3	ENSECAG00000009033	AP2B1	adaptor related protein complex 2 subunit beta 1	0	1	1	0
tr|F6SF73|F6SF73_HORSE Adipogenesis associated Mth938 domain containing OS=Equus caballus OX=9796 GN=AAMDC PE=4 SV=3	F6SF73	ENSECAG00000010625	AAMDC	adipogenesis associated Mth938 domain containing	0	1	1	0
tr|A0A5F5PFG7|A0A5F5PFG7_HORSE Protein disulfide isomerase family A member 6 OS=Equus caballus OX=9796 GN=PDIA6 PE=3 SV=1	A0A5F5PFG7	ENSECAG00000022717	PDIA6	protein disulfide isomerase family A member 6	0	1	1	0
tr|A0A5F5PXP3|A0A5F5PXP3_HORSE Phosphatidylinositol-5-phosphate 4-kinase type 2 gamma OS=Equus caballus OX=9796 GN=PIP4K2C PE=4 SV=1	A0A5F5PXP3	ENSECAG00000013449	PIP4K2C	phosphatidylinositol-5-phosphate 4-kinase type 2 gamma	1	0	1	0
tr|F6ZBI6|F6ZBI6_HORSE Jupiter microtubule associated homolog 2 OS=Equus caballus OX=9796 GN=JPT2 PE=4 SV=3	F6ZBI6	ENSECAG00000026941	JPT2	Jupiter microtubule associated homolog 2	1	0	1	0
tr|A0A3Q2I9F9|A0A3Q2I9F9_HORSE Eukaryotic translation initiation factor 3 subunit M OS=Equus caballus OX=9796 GN=EIF3M PE=3 SV=1	A0A3Q2I9F9	ENSECAG00000022640	EIF3M	eukaryotic translation initiation factor 3 subunit M	0	1	1	0
sp|O77691|S10A6_HORSE Protein S100-A6 OS=Equus caballus OX=9796 GN=S100A6 PE=3 SV=1	O77691	ENSECAG00000008401	S100A6	S100 calcium binding protein A6	1	0	1	0
tr|A0A5F5PVG5|A0A5F5PVG5_HORSE Eukaryotic translation initiation factor 4E OS=Equus caballus OX=9796 GN=EIF4E PE=3 SV=1	A0A5F5PVG5	ENSECAG00000006472	EIF4E	eukaryotic translation initiation factor 4E	0	1	1	0
tr|F6W6Z4|F6W6Z4_HORSE NAD(P)H quinone dehydrogenase 1 OS=Equus caballus OX=9796 GN=NQO1 PE=4 SV=2	F6W6Z4	ENSECAG00000020378	NQO1	NAD(P)H quinone dehydrogenase 1	0	1	1	0
tr|F6XLG0|F6XLG0_HORSE Purine nucleoside phosphorylase OS=Equus caballus OX=9796 GN=LOC100058767 PE=3 SV=2	F6XLG0	ENSECAG00000038332	ENSECAG00000038332	purine nucleoside phosphorylase	1	0	1	0
tr|F7BQQ6|F7BQQ6_HORSE Polysaccharide biosynthesis domain containing 1 OS=Equus caballus OX=9796 GN=PBDC1 PE=4 SV=2	F7BQQ6	ENSECAG00000009882	PBDC1	polysaccharide biosynthesis domain containing 1	1	0	1	0
tr|A0A3Q2HLN3|A0A3Q2HLN3_HORSE Heat shock protein family A (Hsp70) member 4 like OS=Equus caballus OX=9796 GN=HSPA4L PE=4 SV=1	A0A3Q2HLN3	ENSECAG00000009877	HSPA4L	heat shock protein family A (Hsp70) member 4 like	0	1	1	0
sp|P15437|AL1A1_HORSE Retinal dehydrogenase 1 OS=Equus caballus OX=9796 GN=ALDH1A1 PE=1 SV=2	P15437	ENSECAG00000009877	ALDH1A1	aldehyde dehydrogenase 1 family member A 1	1	0	1	0
tr|F6V407|F6V407_HORSE IST1 factor associated with ESCRT-III OS=Equus caballus OX=9796 GN=IST1 PE=4 SV=1	F6V407	ENSECAG00000022855	IST1	IST1 factor associated with ESCRT-III	0	1	1	0
tr|F7D7T6|F7D7T6_HORSE Heat shock protein family A (Hsp70) member 1 like OS=Equus caballus OX=9796 GN=HSPA1L PE=3 SV=3	F7D7T6	ENSECAG00000000841	HSPA1L	heat shock 70 kDa protein 1-like	1	0	1	0
tr|A0A3Q2ID61|A0A3Q2ID61_HORSE WNK lysine deficient protein kinase 1 OS=Equus caballus OX=9796 GN=WNK1 PE=4 SV=1	A0A3Q2ID61	ENSECAG00000023501	WNK1	WNK lysine deficient protein kinase 1	0	1	1	0
tr|F6VZY5|F6VZY5_HORSE Vasodilator stimulated phosphoprotein OS=Equus caballus OX=9796 GN=VASP PE=3 SV=3	F6VZY5	ENSECAG00000007818	VASP	vasodilator stimulated phosphoprotein	1	0	1	0
sp|P01958|HBA_HORSE Hemoglobin subunit alpha OS=Equus caballus OX=9796 GN=HBA PE=1 SV=2	P01958	ENSECAG00000032728	HBA	hemoglobin, alpha 1	1	0	1	0
tr|F6T775|F6T775_HORSE Embryonic ectoderm development OS=Equus caballus OX=9796 GN=EED PE=4 SV=1	F6T775	ENSECAG00000016295	EED	embryonic ectoderm development	1	0	1	0
tr|F7CZK0|F7CZK0_HORSE SUMO-activating enzyme subunit 2 OS=Equus caballus OX=9796 GN=UBA2 PE=3 SV=2	F7CZK0	ENSECAG00000000048	UBA2	ubiquitin like modifier activating enzyme 2	0	1	1	0
tr|F6R0W4|F6R0W4_HORSE Eukaryotic translation initiation factor 6 OS=Equus caballus OX=9796 GN=EIF6 PE=2 SV=2	F6R0W4	ENSECAG00000010701	EIF6	eukaryotic translation initiation factor 6	1	0	1	0
tr|F6PTY9|F6PTY9_HORSE Ribosomal protein L21 OS=Equus caballus OX=9796 GN=RPL21 PE=4 SV=1	F6PTY9	ENSECAG00000010661	RPL21	ribosomal protein L21	0	1	1	0
tr|F6V6L8|F6V6L8_HORSE IQ motif containing GTPase activating protein 2 OS=Equus caballus OX=9796 GN=IQGAP2 PE=4 SV=2	F6V6L8	ENSECAG00000004274	IQGAP2	IQ motif containing GTPase activating protein 2	0	1	1	0
tr|F6WVD1|F6WVD1_HORSE Ribosomal protein S28 OS=Equus caballus OX=9796 GN=RPS28 PE=3 SV=1	F6WVD1	ENSECAG00000017256	RPS28	ribosomal protein S28	1	0	1	0
tr|F7BWG5|F7BWG5_HORSE Tetraspanin OS=Equus caballus OX=9796 GN=CD81 PE=3 SV=3	F7BWG5	ENSECAG00000024654	CD81	CD81 molecule	0	1	1	0
tr|F7B994|F7B994_HORSE Aldo_ket_red domain-containing protein OS=Equus caballus OX=9796 GN=LOC100146563 PE=4 SV=2	F7B994	ENSECAG00000006082	ENSECAG00000006082	aflatoxin B1 aldehyde reductase member 3	0	1	1	0
tr|F6ZF09|F6ZF09_HORSE 40S ribosomal protein S12 OS=Equus caballus OX=9796 PE=3 SV=2	F6ZF09	ENSECAG00000006417	ENSECAG00000006417	40S ribosomal protein S12	1	0	1	0
tr|F7CT91|F7CT91_HORSE Cofilin 2 OS=Equus caballus OX=9796 GN=CFL2 PE=3 SV=2	F7CT91	ENSECAG00000000511	CFL2	cofilin 2	1	0	1	0
tr|A0A3Q2HZW1|A0A3Q2HZW1_HORSE Heat shock protein family A (Hsp70) member 2 OS=Equus caballus OX=9796 GN=HSPA2 PE=3 SV=1	A0A3Q2HZW1	ENSECAG00000029421	HSPA2	heat shock protein family A (Hsp70) member 2	1	0	1	0
tr|F6V881|F6V881_HORSE Vitronectin OS=Equus caballus OX=9796 GN=VTN PE=4 SV=3	F6V881	ENSECAG00000015904	VTN	vitronectin	1	0	1	0
tr|A0A3Q2HJM2|A0A3Q2HJM2_HORSE Synaptophysin like 1 OS=Equus caballus OX=9796 GN=SYPL1 PE=4 SV=1	A0A3Q2HJM2	ENSECAG00000009695	SYPL1	synaptophysin like 1	0	1	1	0
tr|A0A3Q2HRM1|A0A3Q2HRM1_HORSE WAS/WASL interacting protein family member 3 OS=Equus caballus OX=9796 GN=WIPF3 PE=4 SV=1	A0A3Q2HRM1	ENSECAG00000022875	WIPF3	WAS/WASL interacting protein family member 3	0	1	1	0
tr|F6ZQ56|F6ZQ56_HORSE Prostaglandin E synthase 3 OS=Equus caballus OX=9796 GN=PTGES3 PE=4 SV=3	F6ZQ56	ENSECAG00000013127	PTGES3	prostaglandin E synthase 3	0	1	1	0
tr|F6Z295|F6Z295_HORSE Vacuolar-sorting protein SNF8 OS=Equus caballus OX=9796 GN=SNF8 PE=3 SV=1	F6Z295	ENSECAG00000022092	SNF8	SNF8 subunit of ESCRT-II	1	0	1	0
tr|F6R3T6|F6R3T6_HORSE Trans-L-3-hydroxyproline dehydratase OS=Equus caballus OX=9796 GN=L3HYPDH PE=4 SV=2	F6R3T6	ENSECAG00000017914	L3HYPDH	trans-L-3-hydroxyproline dehydratase	1	0	1	0
tr|F6U2W9|F6U2W9_HORSE EH domain containing 1 OS=Equus caballus OX=9796 GN=EHD1 PE=3 SV=3	F6U2W9	ENSECAG00000011638	EHD1	EH domain containing 1	1	0	1	0
tr|A0A3Q2HC22|A0A3Q2HC22_HORSE Carbonyl reductase 3 OS=Equus caballus OX=9796 GN=CBR3 PE=3 SV=1	A0A3Q2HC22	ENSECAG00000034330	CBR3	carbonyl reductase	1	0	1	0
tr|F6ZRE9|F6ZRE9_HORSE ASPSCR1 tether for SLC2A4, UBX domain containing OS=Equus caballus OX=9796 GN=ASPSCR1 PE=4 SV=2	F6ZRE9	ENSECAG00000011608	ASPSCR1	ASPSCR1 tether for SLC2A4, UBX domain containing	0	1	1	0
tr|F6Z555|F6Z555_HORSE U6 snRNA-associated Sm-like protein LSm8 OS=Equus caballus OX=9796 GN=LSM8 PE=3 SV=3	F6Z555	ENSECAG00000024025	LSM8	LSM8 homolog, U6 small nuclear RNA associated	1	0	1	0
tr|A0A3Q2LAC6|A0A3Q2LAC6_HORSE Adipogenesis associated Mth938 domain containing OS=Equus caballus OX=9796 GN=AAMDC PE=4 SV=1	A0A3Q2LAC6	ENSECAG00000010625	AAMDC	adipogenesis associated Mth938 domain containing	0	1	1	0
tr|F6X992|F6X992_HORSE F-box protein 7 OS=Equus caballus OX=9796 GN=FBXO7 PE=4 SV=3	F6X992	ENSECAG00000009510	FBXO7	F-box protein 7	1	0	1	0
tr|A0A3Q2HQ65|A0A3Q2HQ65_HORSE Protein kinase C OS=Equus caballus OX=9796 GN=PRKCA PE=3 SV=1	A0A3Q2HQ65	ENSECAG00000006771	PRKCA	protein kinase C alpha	0	1	1	0
tr|F7CZW9|F7CZW9_HORSE Serpin family G member 1 OS=Equus caballus OX=9796 GN=SERPING1 PE=3 SV=2	F7CZW9	ENSECAG00000010963	SERPING1	serpin family G member 1	1	0	1	0
tr|F6RC09|F6RC09_HORSE Vacuolar protein sorting-associated protein 35 OS=Equus caballus OX=9796 GN=VPS35 PE=3 SV=3	F6RC09	ENSECAG00000004911	VPS35	VPS35 retromer complex component	1	0	1	0
tr|A0A3Q2I3U9|A0A3Q2I3U9_HORSE Uncharacterized protein OS=Equus caballus OX=9796 GN=LOC111769804 PE=4 SV=1	A0A3Q2I3U9	ENSECAG00000036819	ENSECAG00000036819	calcyphosin-like protein	0	1	1	0
tr|A0A3Q2HSG5|A0A3Q2HSG5_HORSE Uncharacterized protein OS=Equus caballus OX=9796 GN=RPL37A PE=3 SV=2	A0A3Q2HSG5	ENSECAG00000030892	ENSECAG00000030892	ribosomal protein L37a	1	0	1	0
tr|F7BU09|F7BU09_HORSE Uncharacterized protein OS=Equus caballus OX=9796 GN=LOC100059533 PE=4 SV=1	F7BU09	ENSECAG00000020136	ENSECAG00000020136	glutathione S-transferase P	1	0	1	0
tr|F6SGY9|F6SGY9_HORSE RNA transcription, translation and transport factor OS=Equus caballus OX=9796 GN=RTRAF PE=4 SV=3	F6SGY9	ENSECAG00000012600	RTRAF	RNA transcription, translation and transport factor	1	0	1	0
tr|F7B821|F7B821_HORSE Protein disulfide-isomerase OS=Equus caballus OX=9796 GN=P4HB PE=3 SV=2	F7B821	ENSECAG00000009583	P4HB	prolyl 4-hydroxylase subunit beta	0	1	1	0
tr|F6RGX7|F6RGX7_HORSE Aminoadipate-semialdehyde dehydrogenase-phosphopantetheinyl transferase OS=Equus caballus OX=9796 GN=AASDHPPT PE=4 SV=2	F6RGX7	ENSECAG00000013032	AASDHPPT	aminoadipate-semialdehyde dehydrogenase-phosphopantetheinyl transferase	0	1	1	0
tr|A0A3Q2LHT1|A0A3Q2LHT1_HORSE LDL receptor related protein 2 OS=Equus caballus OX=9796 GN=LRP2 PE=4 SV=1	A0A3Q2LHT1	ENSECAG00000000435	LRP2	LDL receptor related protein 2	0	1	1	0
tr|F6UIC2|F6UIC2_HORSE 3'(2'), 5'-bisphosphate nucleotidase 1 OS=Equus caballus OX=9796 GN=BPNT1 PE=4 SV=1	F6UIC2	ENSECAG00000021210	BPNT1	3'(2'), 5'-bisphosphate nucleotidase 1	0	1	1	0
tr|F6R1D6|F6R1D6_HORSE Eukaryotic translation initiation factor 3 subunit E OS=Equus caballus OX=9796 GN=EIF3E PE=3 SV=1	F6R1D6	ENSECAG00000000236	EIF3E	eukaryotic translation initiation factor 3 subunit E	1	0	1	0
tr|A0A3Q2I997|A0A3Q2I997_HORSE Guanine nucleotide-binding protein subunit gamma OS=Equus caballus OX=9796 GN=GNG12 PE=3 SV=1	A0A3Q2I997	ENSECAG00000032167	GNG12	G protein subunit gamma 12	1	0	1	0
tr|F6VSN9|F6VSN9_HORSE Protein disulfide-isomerase OS=Equus caballus OX=9796 GN=PDIA3 PE=3 SV=2	F6VSN9	ENSECAG00000020252	PDIA3	protein disulfide isomerase family A member 3	1	0	1	0
tr|A0A3Q2KWQ4|A0A3Q2KWQ4_HORSE Costars domain-containing protein OS=Equus caballus OX=9796 GN=ABRACL PE=4 SV=1	A0A3Q2KWQ4	ENSECAG00000029003	ENSECAG00000029003	ABRA C-terminal like	1	0	1	0
tr|A0A3Q2GXZ5|A0A3Q2GXZ5_HORSE Cystatin domain-containing protein OS=Equus caballus OX=9796 GN=LOC100050760 PE=3 SV=2	A0A3Q2GXZ5	ENSECAG00000032188	ENSECAG00000032188	cystatin-B	1	0	1	0
tr|F6VUA4|F6VUA4_HORSE Ubiquitin associated protein 2 like OS=Equus caballus OX=9796 GN=UBAP2L PE=4 SV=2	F6VUA4	ENSECAG00000005014	UBAP2L	ubiquitin associated protein 2 like	0	1	1	0
sp|P60708|ACTB_HORSE Actin, cytoplasmic 1 OS=Equus caballus OX=9796 GN=ACTB PE=2 SV=1	P60708	ENSECAG00000015935	ACTB	actin beta	0	1	1	0
tr|A0A0B4J1B8|A0A0B4J1B8_HORSE SH3 domain-binding glutamic acid-rich-like protein OS=Equus caballus OX=9796 GN=SH3BGRL3 PE=3 SV=1	A0A0B4J1B8	ENSECAG00000011837	SH3BGRL3	SH3 domain binding glutamate rich protein like 3	0	1	1	0
tr|A0A3Q2GST2|A0A3Q2GST2_HORSE Uncharacterized protein OS=Equus caballus OX=9796 GN=TPD52L2 PE=4 SV=2	A0A3Q2GST2	ENSECAG00000021789	ENSECAG00000021789	TPD52 like 2	0	1	1	0
tr|A0A5F5PSR8|A0A5F5PSR8_HORSE SERPIN domain-containing protein OS=Equus caballus OX=9796 GN=LOC100065068 PE=3 SV=1	A0A5F5PSR8	ENSECAG00000010532	SPI2	alpha-1-antiproteinase 2-like	0	1	1	0
tr|F6R8R0|F6R8R0_HORSE Serine/threonine-protein phosphatase OS=Equus caballus OX=9796 GN=PPP1CA PE=3 SV=2	F6R8R0	ENSECAG00000010532	PPP1CA	protein phosphatase 1 catalytic subunit alpha	1	0	1	0
tr|A0A5F5PNA2|A0A5F5PNA2_HORSE Fructose-bisphosphatase 1 OS=Equus caballus OX=9796 GN=FBP1 PE=3 SV=1	A0A5F5PNA2	ENSECAG00000021586	FBP1	fructose-bisphosphatase 1	0	1	1	0
tr|A0A5F5PVE2|A0A5F5PVE2_HORSE Glutathione S-transferase OS=Equus caballus OX=9796 GN=GSTA3 PE=3 SV=1	A0A5F5PVE2	ENSECAG00000030691	GSTA3	glutathione S-transferase alpha 3	1	0	1	0
tr|F7D3H6|F7D3H6_HORSE RAS like proto-oncogene B OS=Equus caballus OX=9796 GN=RALB PE=4 SV=2	F7D3H6	ENSECAG00000014701	RALB	RAS like proto-oncogene B	1	0	1	0
tr|F6RMH7|F6RMH7_HORSE Lysophospholipase like 1 OS=Equus caballus OX=9796 GN=LYPLAL1 PE=4 SV=1	F6RMH7	ENSECAG00000012523	LYPLAL1	lysophospholipase like 1	1	0	1	0
tr|F6TLH4|F6TLH4_HORSE Secretory carrier-associated membrane protein OS=Equus caballus OX=9796 GN=SCAMP2 PE=3 SV=2	F6TLH4	ENSECAG00000015415	SCAMP2	secretory carrier membrane protein 2	1	0	1	0
tr|A0A3Q2HTX7|A0A3Q2HTX7_HORSE Phosphatidylinositol-5-phosphate 4-kinase type 2 gamma OS=Equus caballus OX=9796 GN=PIP4K2C PE=4 SV=1	A0A3Q2HTX7	ENSECAG00000013449	PIP4K2C	phosphatidylinositol-5-phosphate 4-kinase type 2 gamma	0	1	1	0
tr|F6WGX6|F6WGX6_HORSE Keratin 77 OS=Equus caballus OX=9796 GN=KRT77 PE=3 SV=3	F6WGX6	ENSECAG00000008673	KRT77	keratin 77	1	0	1	0
tr|F6TBR8|F6TBR8_HORSE Fermitin family member 2 OS=Equus caballus OX=9796 GN=FERMT2 PE=4 SV=2	F6TBR8	ENSECAG00000020305	FERMT2	fermitin family member 2	0	1	1	0
tr|A0A5F5PYS6|A0A5F5PYS6_HORSE 40S ribosomal protein S27 OS=Equus caballus OX=9796 GN=RPS27L PE=3 SV=1	A0A5F5PYS6	ENSECAG00000013269	ENSECAG00000013269	ribosomal protein S27 like	0	1	1	0
tr|F6SMV4|F6SMV4_HORSE Dynein axonemal heavy chain 9 OS=Equus caballus OX=9796 GN=DNAH9 PE=4 SV=3	F6SMV4	ENSECAG00000025159	DNAH9	dynein axonemal heavy chain 9	0	1	1	0
tr|A0A5F5PYA4|A0A5F5PYA4_HORSE F-box and WD repeat domain containing 9 OS=Equus caballus OX=9796 GN=FBXW9 PE=4 SV=1	A0A5F5PYA4	ENSECAG00000005017	FBXW9	F-box and WD repeat domain containing 9	0	1	1	0
tr|F6UL81|F6UL81_HORSE Ubiquitin conjugating enzyme E2 I OS=Equus caballus OX=9796 GN=UBE2I PE=3 SV=2	F6UL81	ENSECAG00000015831	UBE2I	ubiquitin conjugating enzyme E2 I	1	0	1	0
tr|A0A3Q2LIC8|A0A3Q2LIC8_HORSE Heterogeneous nuclear ribonucleoprotein D like OS=Equus caballus OX=9796 GN=HNRNPDL PE=4 SV=2	A0A3Q2LIC8	ENSECAG00000022692	HNRNPDL	heterogeneous nuclear ribonucleoprotein D like	0	1	1	0
tr|A0A5F5PYS7|A0A5F5PYS7_HORSE Keratin 1 OS=Equus caballus OX=9796 GN=KRT1 PE=3 SV=1	A0A5F5PYS7	ENSECAG00000022233	KRT1	keratin 1	0	1	1	0
tr|F7AL87|F7AL87_HORSE USO1 vesicle transport factor OS=Equus caballus OX=9796 GN=USO1 PE=4 SV=2	F7AL87	ENSECAG00000013245	USO1	USO1 vesicle transport factor	0	1	1	0
tr|F7AHF3|F7AHF3_HORSE Actin beta like 2 OS=Equus caballus OX=9796 GN=ACTBL2 PE=3 SV=1	F7AHF3	ENSECAG00000004482	ACTBL2	actin beta like 2	1	0	1	0
tr|A0A3Q2H875|A0A3Q2H875_HORSE Hemoglobin subunit alpha OS=Equus caballus OX=9796 GN=HBA PE=3 SV=1	A0A3Q2H875	ENSECAG00000032728	HBA	hemoglobin, alpha 1	0	1	1	0
tr|A0A3Q2HJE7|A0A3Q2HJE7_HORSE Cystatin domain-containing protein OS=Equus caballus OX=9796 GN=LOC100050835 PE=3 SV=1	A0A3Q2HJE7	ENSECAG00000034000	ENSECAG00000034000	cystatin-B	1	0	1	0
tr|A0A3Q2I3R0|A0A3Q2I3R0_HORSE RPL36A-HNRNPH2 readthrough OS=Equus caballus OX=9796 GN=RPL36A-HNRNPH2 PE=3 SV=1	A0A3Q2I3R0	ENSECAG00000015464	RPL36A-HNRNPH2	ribosomal protein L36a	0	1	1	0
tr|F6YTG8|F6YTG8_HORSE Mannosidase alpha class 2C member 1 OS=Equus caballus OX=9796 GN=MAN2C1 PE=4 SV=3	F6YTG8	ENSECAG00000021864	MAN2C1	mannosidase alpha class 2C member 1	0	1	1	0
tr|F6Q698|F6Q698_HORSE Major vault protein OS=Equus caballus OX=9796 GN=MVP PE=4 SV=1	F6Q698	ENSECAG00000025091	MVP	major vault protein	0	1	1	0
tr|F6R5B2|F6R5B2_HORSE High mobility group box 2 OS=Equus caballus OX=9796 GN=HMGB2 PE=4 SV=2	F6R5B2	ENSECAG00000010132	HMGB2	high mobility group box 2	1	0	1	0
tr|A0A3Q2HFV0|A0A3Q2HFV0_HORSE Programmed cell death 6 interacting protein OS=Equus caballus OX=9796 GN=PDCD6IP PE=4 SV=1	A0A3Q2HFV0	ENSECAG00000004691	PDCD6IP	programmed cell death 6 interacting protein	0	1	1	0
tr|F6WM25|F6WM25_HORSE Uncharacterized protein OS=Equus caballus OX=9796 GN=AQP1 PE=3 SV=1	F6WM25	ENSECAG00000008979	ENSECAG00000008979	aquaporin 1 (Colton blood group)	1	0	1	0
tr|A0A3Q2I158|A0A3Q2I158_HORSE Eukaryotic translation initiation factor 4A3 OS=Equus caballus OX=9796 GN=EIF4A3 PE=3 SV=1	A0A3Q2I158	ENSECAG00000015925	EIF4A3	eukaryotic translation initiation factor 4A3	1	0	1	0
tr|A0A5F5PQK1|A0A5F5PQK1_HORSE MOB kinase activator 1B OS=Equus caballus OX=9796 GN=MOB1B PE=4 SV=1	A0A5F5PQK1	ENSECAG00000023795	MOB1B	MOB kinase activator 1B	0	1	1	0
tr|A0A5F5PL79|A0A5F5PL79_HORSE Histidyl-tRNA synthetase OS=Equus caballus OX=9796 GN=HARS1 PE=4 SV=1	A0A5F5PL79	ENSECAG00000021986	HARS1	histidyl-tRNA synthetase 1	0	1	1	0
tr|A0A3Q2GZ77|A0A3Q2GZ77_HORSE Polyadenylate-binding protein OS=Equus caballus OX=9796 GN=PABPC4 PE=3 SV=1	A0A3Q2GZ77	ENSECAG00000009396	PABPC4	poly(A) binding protein cytoplasmic 4	0	1	1	0
tr|A0A3Q2H8B8|A0A3Q2H8B8_HORSE G protein subunit alpha 12 OS=Equus caballus OX=9796 GN=GNA12 PE=4 SV=1	A0A3Q2H8B8	ENSECAG00000020160	GNA12	G protein subunit alpha 12	0	1	1	0
tr|A0A3Q2I4K8|A0A3Q2I4K8_HORSE Nuclear receptor binding protein 1 OS=Equus caballus OX=9796 GN=NRBP1 PE=4 SV=1	A0A3Q2I4K8	ENSECAG00000007795	NRBP1	nuclear receptor binding protein 1	0	1	1	0
tr|F6QUD4|F6QUD4_HORSE WASP family member 2 OS=Equus caballus OX=9796 GN=WASF2 PE=4 SV=2	F6QUD4	ENSECAG00000010268	WASF2	WASP family member 2	0	1	1	0
tr|F6S0P5|F6S0P5_HORSE ADP ribosylation factor 4 OS=Equus caballus OX=9796 GN=ARF4 PE=3 SV=1	F6S0P5	ENSECAG00000005229	ARF4	ADP ribosylation factor 4	0	1	1	0
tr|A0A3Q2HAK8|A0A3Q2HAK8_HORSE Kynurenine aminotransferase 3 OS=Equus caballus OX=9796 GN=KYAT3 PE=4 SV=1	A0A3Q2HAK8	ENSECAG00000023747	KYAT3	kynurenine aminotransferase 3	0	1	1	0
tr|F6SGJ7|F6SGJ7_HORSE Cullin 1 OS=Equus caballus OX=9796 GN=CUL1 PE=3 SV=1	F6SGJ7	ENSECAG00000009606	CUL1	cullin 1	1	0	1	0
tr|F6Y9J6|F6Y9J6_HORSE Phosphorylase kinase catalytic subunit gamma 2 OS=Equus caballus OX=9796 GN=PHKG2 PE=3 SV=2	F6Y9J6	ENSECAG00000002306	PHKG2	phosphorylase kinase catalytic subunit gamma 2	1	0	1	0
tr|A0A3Q2GT90|A0A3Q2GT90_HORSE O-GlcNAcase OS=Equus caballus OX=9796 GN=OGA PE=4 SV=1	A0A3Q2GT90	ENSECAG00000018731	OGA	O-GlcNAcase	0	1	1	0
tr|A0A3Q2HBV4|A0A3Q2HBV4_HORSE 3'(2'), 5'-bisphosphate nucleotidase 1 OS=Equus caballus OX=9796 GN=BPNT1 PE=4 SV=1	A0A3Q2HBV4	ENSECAG00000021210	BPNT1	3'(2'), 5'-bisphosphate nucleotidase 1	1	0	1	0
tr|A0A3Q2HWB5|A0A3Q2HWB5_HORSE Programmed cell death 6 interacting protein OS=Equus caballus OX=9796 GN=PDCD6IP PE=4 SV=1	A0A3Q2HWB5	ENSECAG00000004691	PDCD6IP	programmed cell death 6 interacting protein	1	0	1	0
tr|A0A3Q2HTN1|A0A3Q2HTN1_HORSE Four and a half LIM domains 1 OS=Equus caballus OX=9796 GN=FHL1 PE=4 SV=2	A0A3Q2HTN1	ENSECAG00000025020	FHL1	four and a half LIM domains 1	0	1	1	0
tr|F6Z0A9|F6Z0A9_HORSE Rac family small GTPase 1 OS=Equus caballus OX=9796 GN=RAC1 PE=4 SV=3	F6Z0A9	ENSECAG00000009727	RAC1	Rac family small GTPase 1	0	1	1	0
tr|F7A4K0|F7A4K0_HORSE WD repeat domain 77 OS=Equus caballus OX=9796 GN=WDR77 PE=4 SV=2	F7A4K0	ENSECAG00000018629	WDR77	WD repeat domain 77	1	0	1	0
tr|A0A3Q2LMR5|A0A3Q2LMR5_HORSE Copine 3 OS=Equus caballus OX=9796 GN=CPNE3 PE=4 SV=1	A0A3Q2LMR5	ENSECAG00000021241	CPNE3	copine 3	0	1	1	0
tr|A0A3Q2HB19|A0A3Q2HB19_HORSE Centrosomal protein 162 OS=Equus caballus OX=9796 GN=CEP162 PE=4 SV=1	A0A3Q2HB19	ENSECAG00000022698	CEP162	centrosomal protein 162	0	1	1	0
tr|F7D785|F7D785_HORSE Prune exopolyphosphatase 1 OS=Equus caballus OX=9796 GN=PRUNE1 PE=4 SV=3	F7D785	ENSECAG00000000743	PRUNE1	prune exopolyphosphatase 1	0	1	1	0
tr|A0A5F5PU06|A0A5F5PU06_HORSE Alpha-2-macroglobulin OS=Equus caballus OX=9796 GN=A2M PE=4 SV=1	A0A5F5PU06	ENSECAG00000012558	A2M	alpha-2-macroglobulin	0	1	1	0
tr|F7BL38|F7BL38_HORSE Mucin 1, cell surface associated OS=Equus caballus OX=9796 GN=MUC1 PE=4 SV=2	F7BL38	ENSECAG00000006646	MUC1	mucin 1, cell surface associated	1	0	1	0
tr|F6ZKA8|F6ZKA8_HORSE DLG associated protein 4 OS=Equus caballus OX=9796 GN=DLGAP4 PE=4 SV=1	F6ZKA8	ENSECAG00000011582	DLGAP4	DLG associated protein 4	0	1	1	0
tr|A0A3Q2H474|A0A3Q2H474_HORSE Charged multivesicular body protein 1A OS=Equus caballus OX=9796 GN=CHMP1A PE=4 SV=1	A0A3Q2H474	ENSECAG00000033210	CHMP1A	charged multivesicular body protein 1A	0	1	1	0
tr|F6UGL6|F6UGL6_HORSE Polypyrimidine tract binding protein 1 OS=Equus caballus OX=9796 GN=PTBP1 PE=4 SV=2	F6UGL6	ENSECAG00000018845	PTBP1	polypyrimidine tract binding protein 1	0	1	1	0
tr|A0A3Q2H613|A0A3Q2H613_HORSE Uncharacterized protein OS=Equus caballus OX=9796 GN=LOC100051754 PE=4 SV=1	A0A3Q2H613	ENSECAG00000038550	ENSECAG00000038550	prothymosin alpha	1	0	1	0
tr|F6YG60|F6YG60_HORSE 40S ribosomal protein S30 OS=Equus caballus OX=9796 GN=FAU PE=3 SV=2	F6YG60	ENSECAG00000021956	FAU	FAU ubiquitin like and ribosomal protein S30 fusion	1	0	1	0
tr|A0A3Q2GUW7|A0A3Q2GUW7_HORSE Importin 9 OS=Equus caballus OX=9796 GN=IPO9 PE=4 SV=1	A0A3Q2GUW7	ENSECAG00000024368	IPO9	importin 9	0	1	1	0
tr|F6R2I7|F6R2I7_HORSE GCN1 activator of EIF2AK4 OS=Equus caballus OX=9796 GN=GCN1 PE=4 SV=2	F6R2I7	ENSECAG00000016996	GCN1	GCN1 activator of EIF2AK4	0	1	1	0
tr|F6W4R2|F6W4R2_HORSE Angiotensinogen OS=Equus caballus OX=9796 GN=AGT PE=3 SV=3	F6W4R2	ENSECAG00000015711	AGT	angiotensinogen	0	1	1	0
tr|A0A3Q2HRP7|A0A3Q2HRP7_HORSE Phosphoinositide phospholipase C OS=Equus caballus OX=9796 GN=PLCD1 PE=4 SV=1	A0A3Q2HRP7	ENSECAG00000023703	PLCD1	phospholipase C delta 1	0	1	1	0
