# Supplementary material for: The Proteome of Equine Oviductal Fluid Varies Before and After Ovulation: A Comparative Study
Source: Front Vet Sci. 2021 Aug 5;8:694247. doi: 10.3389/fvets.2021.694247 (PMC8375304; doi:10.3389/fvets.2021.694247)
Supplement: Supplementary file 2 [file Table_2.XLSX]

## Sheet: Enrichment analysis
Supplementary Table 2A. Enrichment analysis of the identified proteins (691) from equine oviductal fluid. The enrichment analysis was performed using the Functional Annotation Tool provided by DAVID Bioinformatics (https://david.ncifcrf.gov/tools.jsp). All the proteins (1173) identified in oviductal fluid (see Supplementary Table 1) were examined with DAVID software and 691 unique proteins were i…
Category	Term ID	Term name	Count	%	p value	Fold Enrichment	FDR Benjamini	Proteins
GOTERM_CC_DIRECT	GO:0070062	extracellular exosome	375	54.2692	1.12303e-146	3.77941	4.25628e-144	F6UIC2, F6VST9, Q9N1U8, L7MSF8, F7CTR2, F6VTV5, F6XSN2, F7AS57, F6ZQE2, F6SHH7, F7BT61, F6RCA8, F6PZ47, F6QXN5, F6ZPC6, F6R7J2, F6YAH4, F7DMB6, F7DTP2, Q867C9, F7C555, O97508, F7CSQ5, F7CTS5, F6Z6Q7, F6XGY6, F7DF55, F7BE95, B7XH73, F6WKC9, F7DTQ9, F7BLG9, F7BCV1, F7B232, F6X782, F6UQU2, F6X4S0, F6W3T1, F6W6Z4, F7C0M6, F7BKE1, F6XS05, Q6X9Z0, F6YGW2, F6RZP8, F6ZDM5, F7AMM0, F7D301, F7DU34, Q6X9Y4,…
GOTERM_CC_DIRECT	GO:0005737	cytoplasm	200	28.9436	7.96264e-18	1.76539	5.02973e-16	F6UIC2, F6ZBW3, F6Q698, F6VST9, A2Q127, F6TBY6, Q4JIJ8, Q4JIJ9, F7DBL3, F7DXG8, F7DNT0, F7AZD1, L7MS69, F6ZPR2, F6RET3, Q2QLB2, F6UL81, F7DGV1, F6URU4, L7MSF8, F7AS57, F7AJ54, L7MSH0, F7BK45, F6TY61, F7BAA0, F7BT61, F6V6L8, L7MRV8, F7C3B4, F6U2G2, F6PZ47, L7MS70, F6SER6, F7DMB6, F6S9J8, Q867C9, F6ZJG1, F7CSQ5, F7CTS5, F6QUY7, F7AGQ3, F6UCZ2, F6R449, F6XGY6, F7DF55, F7BE95, L7MRS3, B7XH73, L7MS48,…
GOTERM_CC_DIRECT	GO:0005634	nucleus	127	18.3792	0.00268481	1.2692	0.0299277	F6S0P5, F6SHH7, F7CHW2, F6TRI4, F7DNT0, F6ZSB4, F6SSK7, F7DWN5, F6XCF2, A2Q0Z0, F7D3H6, F7E0H3, F7DNM6
GOTERM_MF_DIRECT	GO:0044822	poly(A) RNA binding	111	16.0637	9.40689e-23	2.70023	5.07031e-20	F6ZBW3, L7MRM5, K9K2D4, F6RX11, F6RHB3, F6Q698, F6YWS5, A2Q127, F6XA25, F7DXG8, F7B3L3, F6R1D6, F6URU4, F7CDJ8, F7AS57, F6QN16, F7DZD7, F7AXI9, P02561, L7MSH0, F6YPN7, F6TSK0, L7MRN1, P05619, L7MRV8, Q0QEV1, F6PZ47, F6YJR6, A2Q0Z1, F7C555, L7MTA0, F7DS56, F7CSQ5, F7CTS5, F6R449, L7MSM8, F7C1X7, F6XGY6, F7DB59, L7MRS3, F6R2I7, F7D5D9, B7XH73, L7MS48, D2KAT3, C6L1K2, F6QJC7, C6L1J6, F7E4G6, F7C5G3,…
KEGG_PATHWAY	ecb01100	Metabolic pathways	105	15.1954	5.0476e-05	1.43633	0.00089595	F6PWV1, F6TBY6, F7DBL3, L7MS69, F7D9J2, F7DGV1, F7B5P1, F6W0E0, F6TYW4, F6UT17, F6ZQE2, F6W2I4, F6YPN7, F6VEA3, F7B9Q9, L7MRV8, F6ZE54, F7DWN5, F6RH25, F6S243, F6W739, F6WB94, F6RHD5, F6Z6Q7, F7DC79, D7PPM2, F6QJC7, F7A4K0, F7E4G6, F6TBR8, F7BHG1, F7E2S8, F7DBE9, F7A266, F6ZRP5, F6UQU2, P00443, F7C0M6, F6UNW8, F6WJB5, F7DCI1, Q6X9Z0, F7AG92, F6Q808, F7B7G7, F7DTB6, Q8MJ96, F6Z295, F6XFG0, F6Q2D5,…
GOTERM_CC_DIRECT	GO:0016020	membrane	104	15.0507	1.10916e-22	2.84557	1.40124e-20	F6TXZ9, F6V9Q3, F6Y739, F6X7U7, F6RX11, F7DBJ7, B8K1X7, F7BA94, F6Q4A3, F7CDJ8, F7AJL6, P55832, F6WVD1, F6YG60, F6ZAR3, F7BLU1, F6Z1Z7, F6PQD3, F7CY04, F7DW15, F6ZDM5, F6XLM5, F7DU34, F6YKH4, Q6X9Y4, F7DS56, F6YZX2, F6ZKQ8
GOTERM_CC_DIRECT	GO:0005829	cytosol	102	14.7612	4.57921e-19	2.57668	3.47104e-17	F6S0P5, F7AL87, F6W711, F6WA57, F7CVF5, F7DA17, F7BBJ0, L7MS69, O77691, Q9N1U8, F7CTR2, F7DJK5, F6X485, F7BK45, F6W7K2, F6VCE9, F6YZ13, F7B9Q9, F6RCA8, F6YZJ4, F6R7J2, F6YAH4, F6SER6, F6XTY0, A2Q0Z1, A2Q0Z0, F6RC09, O97508, F6V407, F6S4R4, F6WFA7, L7MRC1, F6T5Q6, L7MRC0, F7CFY5, F6WN90, F7CE68, F6U5F4, F6SXQ9, D7PPM2, F7A4K0, F7BLG9, F6VBL0, F7E2S8, F7BYY4, F7DW69, P00443, F7C0M6, F6T2L8, F6YGW2,…
GOTERM_CC_DIRECT	GO:0005654	nucleoplasm	88	12.7352	0.000142657	1.48493	0.00252954	F6ZIZ2, L7MSH0, F6YPN7, F6ZYC2, F6WN90, L7MRQ6, F6UXK2, L7MR87, F7CMB4, F6S5E7, F6S9J8, F6URU4, F6ZJG1, F6WZB7, F7BTP3
GOTERM_MF_DIRECT	GO:0005524	ATP binding	84	12.1563	0.00010615	1.50979	0.00953579	L7MRC1, F6Z904, L7MRC0, F6WA92, F7CHW2, F6Z0A9, F6QLC6, F7DNT0, F6ZSB4, F7BBJ0, F6SXQ9, F6XCF2, K9K202, F6YDK2, F7D3H6, F7DNM6, F7A2U2, F6TRI4, F6ZPC6, F6QF52, F7DWN5, A2Q0Z0, F7D301, F6THG1, F7E0H3
UP_KEYWORDS		Nucleotide-binding	73	10.5644	3.63279e-09	2.08582	7.62886e-08	F6XPL9, F6XUJ2, F6S0P5, F7AAK7, F6YWS5, F6QVQ3, F6VST9, L7MS68, F7CHW2, L7MRQ2, F7DNT0, F7C1A8, F6R5I3, L7MS69, F6RET3, F6XCF2, F6UL81, F6RGP1, F6XSN2, F6X843, F7BWW6, F6X485, F7DZD7, F6W0E0, F7AJ54, F6ZQE2, F6UW37, F6YPN7, P60708, F6SHH7, F6TRI4, F6PTM3, F6YZJ4, Q9GKX8, F7DWN5, K9K451, F6WLX9, F7DMB6, F6Z9A2, F6WSA6, F6S9J8, F6XTY0, A2Q0Z1, Q9GKX7, F6R9E2, A2Q0Z0, L7MSC5, F7AX81, Q867C9, F7AUW2,…
UP_KEYWORDS		Cytoplasm	69	9.98553	7.44084e-36	6.37753	1.40632e-33	F6ZBW3, L7MRM5, K9K2D4, F6VST9, B8K1X7, F7BRA4, F7DNT0, L7MS69, O77691, Q9N1U8, F6R1D6, Q2QLB2, F7B1H5, Q08IE6, F6XSN2, F7CKH3, P02561, F7AJ54, F6ZQE2, F6VEA3, F7BT61, F6R8T8, P05619, F7DMB6, A2Q0Z1, A2Q0Z0, F7AX81, Q867C9, O97508, F6WFA7, F6Z6Q7, A8BQB4, F6ZSB4, D7PPM2, L7MS48, F7DHZ1, F6Z688, P00443, Q8MKD1, F6XS05, F6R6R8, F6TE92, F7E2D1, F6XXB5, P00559, F7AMM0, F6T471, F6YDH6, F7E0H3, K9K2L5,…
GOTERM_CC_DIRECT	GO:0005925	focal adhesion	66	9.55137	3.06742e-26	4.70724	5.81277e-24	F6ZBW3, F7AAK7, F6WA57, F6TBY6, F7CVF5, F7DXG8, L7MS27, F6YQC6, F7DA17, F6YIK2, Q2QLB2, F6Q4A3, K9K202, F7CDJ8, F6XEB4, F7AJL6, F6X485, F6TQR2, F6WKM3, F6W354, F6RKM7, P02561, A6P3D6, F6SRP7, P60708, F6U1I2, F7E3Y7, F7B9Q9, L7MS34, F6U2G2, Q0QEV1, F6WB41, F6Y1E7, F6YJR6, F6Z1Z7, F7DW15, F6ZT60, F6XNY6, F6XTY0, A2Q0Z1, F6XLM5, F7AUW2, F6UUX5, F6UQP3, F7DS56, F6ZT22, F6PN89, F7B821, F7DBJ7, F7BPT4,…
GOTERM_CC_DIRECT	GO:0005739	mitochondrion	58	8.39363	0.000681525	1.5689	0.00993453	F6XPL9, F6S0P5, L7MSK4, L7MRC1, F6Z904, L7MRC0, F6WA92, F7CHW2, F7BF53, K9K4D8, F6Z0A9, F6QLC6, F7DNT0, F6ZSB4, F6SXQ9, F6SSK7, F6XCF2, K9K202, F7D3H6, F6YDK2, L7MSF8, L7MTB3, F7DNM6, F7BBM5, F6TGA5, F6PYW4, F7A2U2, F6SHH7, F6TRI4, F6TNI8, F6ZPC6, F6QF52, F7DWN5, A2Q0Z0, F7D301, F6U2W9, F6THG1, F7E0H3
UP_KEYWORDS		ATP-binding	57	8.24891	7.71152e-07	2.01438	1.32498e-05	F7BH02, P02561, F7BGS8, F6ZBW3, F7CT91, Q28372, F6WWW7, F6WA57, F6WE31, F7CL80, F7DXG8, Q2QLA8, F7E2D1, F6WKV8, F7AGA5, F6XTY0, F6UJ33, F7DHZ1, F6SJ41, P62327, L7MTA0, F6X485
KEGG_PATHWAY	ecb03010	Ribosome	50	7.23589	1.53373e-26	6.11392	3.26684e-24	F6Y739, F6V9Q3, F6RX11, F7CGI0, B8K1X7, F7B3L3, F7AYR2, F7DCZ5, F6YIK2, F6ZEL5, F6Q4A3, F6ULU9, F7CDJ8, F7AJL6, H9H036, P55832, F6RKM7, F6PTY9, F6TSK0, F6WVD1, F6RMA4, Q0QEV1, F6WB41, F6ZAR3, F6YJR6, F6Z1Z7, F7DW15, F6XNY6, F6XLM5, F6UUX5, F6YKH4, F7DS56, F6Y6W2, F6ZKQ8, F6ZX61, F6TXZ9, F6YBX0, F6X7U7, F7DBJ7, F7BA94, F6VQ14, F7BFM4, F6T2L8, F6YBQ6, F7D8K7, F6YG60, F6YC23, F7BLU1, F6PQD3, F6T1A4,…
GOTERM_MF_DIRECT	GO:0003735	structural constituent of ribosome	47	6.80174	7.01324e-21	5.2157	1.89007e-18	F6UQI3, F6YWS5, F6R449, F6WGT1, F7DF55, F6PY78, L7MS06, F7BRA4, F7DG14, L7MS26, D2KAT3, F7C1A8, F6WL01, F7C5G3, F7CUX8, F6Z688, F6S5X4, F7AS57, F6TV65, F6W2I4, F7C9D8, F6WJB5, F6VEA3, F7ANR3, F6WX78, L7MRP3, F6YYB1, F6SZ35, F6UMB8, F6TCI4, F6Z8V2
GOTERM_CC_DIRECT	GO:0005730	nucleolus	47	6.80174	6.32889e-05	1.852	0.00133258	F6WJB5, F6R449, F6YWS5, F6PY78, D2KAT3, F7C1A8
UP_KEYWORDS		Hydrolase	43	6.22287	0.000654743	1.72527	0.00562484	F7E419, F7DE06, F6S9R7, F6ZAK1, L7MS27, Q8HZM6
GOTERM_BP_DIRECT	GO:0006412	translation	41	5.93343	1.44324e-17	5.01106	2.63969e-14	F6YBX0, F7CGI0, F7B3L3, F7AYR2, F7DCZ5, F6YIK2, F6ULU9, F6VQ14, H9H036, F6RKM7, F6PTY9, F7BFM4, F6TSK0, F7D8K7, F6YBQ6, Q0QEV1, F6WB41, F6RMA4, F6YC23, F6YJR6, F6T1A4, F6XNY6, F6QDH0, F6UUX5, F6VX41, F6Y6W2, Q6X9Y8, F6ZX61
KEGG_PATHWAY	ecb01130	Biosynthesis of antibiotics	41	5.93343	4.78509e-11	3.2037	3.39741e-09	F7A9G6, F6UIC2, F7DDP6, F7CZV6, F7D9J2, F6UL42, F7D917, F7D7Z9, Q0QEQ7, F6YV40, F6UGK7, F6ULM3, F6TYW4, F6UW37, Q9TUX5, L7MRN1, F6R8T8, F6ZE54, F6R7J2, B3IVM0, Q0QF32, K9K451, B3IVM2, F7C959, B3IVM1, F7DMB6, B3IVM3, Q867C9, F7C555, L7MRI9, F6ZP69, F6Q3R5, L7MRS3, B7XH73, C6L1K2, F6U0H9, F7DMG5, C6L1J6, F7DW21, F6U5R1, F6W3T1, F6XJN4, F6W3M5, F7D1R1, F6UUR3, F7CL92, F7CBN0, Q0QET0, F6YTD3, F6TZS9,…
GOTERM_CC_DIRECT	GO:0043209	myelin sheath	36	5.20984	1.43437e-17	5.83542	7.76607e-16	F6XUJ2, F7A9G6, F6Y4J0, F7AAK7, L7MS68, F7BF53, F7E1X2, L7MS69, F6Z8W0, F7D9J2, K9K202, F7BWW6, F6TYW4, F6SHH7, F6ZE54, B3IVM0, Q0QF32, B3IVM2, B3IVM1, F7BAY6, B3IVM3, Q9GKX7, A2Q0Z1, F7AX81, F7AUW2, F6UCL7, F6S243, F6U2W9, F7BPT4, F7DE75, F7BFT1, F7A5E3, F6VSN9, F6ZSB4, D7PPM2, F6SXQ9, F6ZW92, F7D8R5, L7MTB0, F6ZFH9, P00443, F6PUX2, F6W3M5, F6Z4J4, F6ZC75, P35747, L7MS18, F7A2U2, F6V3D5, F6UH83,…
UP_KEYWORDS		Phosphoprotein	31	4.48625	7.63534e-15	5.75383	2.88616e-13	F6ZBW3, K9K2D4, Q28372, L7MS27, F6XE64, L7MS69, F6R1D6, F6WTW0, P01958, Q08IE6, F6R0W4, K9K205, P27425, F7CKH3, P02561, Q9TV90, L7MRJ3, P80010, F6VVG6, Q6EAS3, Q9GKX8, Q6EAS2, Q6EAS5, K9K451, F6WKV8, F7BAY6, F7DMB6, Q9GKX7, A2Q0Z1, A2Q0Z0, L7MSC5, P62327, F7C7V1, Q867C9, F7AUW2, L7MTA0, F7ATU8, L7MRG1, F6RDD3, Q29482, A8BQB4, F7DTE4, Q8HZM6, D7PPM2, F7DPE1, F7DHZ1, P00004, P00443, F7D4V9, P35747,…
GOTERM_MF_DIRECT	GO:0005525	GTP binding	30	4.34153	0.000204105	2.10887	0.0137516	Q9N1U8, F6WGL8, F7DTP2, O97508, F6VSN9, F7ALV0, F7B821
UP_KEYWORDS		Ribonucleoprotein	28	4.0521	4.22501e-18	8.41094	2.66176e-16	F6Y739, F6V9Q3, F6YZ44, F6X7U7, B8K1X7, F7B3L3, F6YIK2, F7BA94, F6Q4A3, F6ULU9, F7CDJ8, F6VQ14, P55832, F6Q4Q1, F7BFM4, L7MRV8, K9KBK0, F7D8K7, F6RMA4, Q0QEV1, F7BLU1, F6YJR6, F6Z1Z7, F7DW15, F6T1A4, K9K211, F6XNY6, F6QDH0, F6XLM5, F6UUX5, F7DU34, F6YKH4, Q6X9Y4, F7DS56, F6ZX61, Q6X9Y8
KEGG_PATHWAY	ecb04810	Regulation of actin cytoskeleton	28	4.0521	0.000145565	2.19861	0.00221467	F6X756, A2Q127, A2Q0Z0, F7C215, F6UNR3
KEGG_PATHWAY	ecb04144	Endocytosis	28	4.0521	0.00202041	1.86107	0.0226498	F6X756, A2Q127, A2Q0Z0, Q4JIJ8, Q4JIJ9, F6SN52, F7C215, F6UNR3
KEGG_PATHWAY	ecb03050	Proteasome	27	3.90738	7.57613e-21	9.82952	8.06857e-19	F6Y739, F6V9Q3, F6RX11, F7CGI0, B8K1X7, F7B3L3, F7AYR2, F7DCZ5, F6YIK2, F6Q4A3, F6ULU9, F7CDJ8, F7AJL6, H9H036, P55832, F6RKM7, F6PTY9, F6TSK0, F6WVD1, F6RMA4, Q0QEV1, F6WB41, F6ZAR3, F6YJR6, F6Z1Z7, F7DW15, F6XNY6, F6XLM5, F6UUX5, F6YKH4, F7DS56, F6Y6W2, F6ZX61, F6YBX0, F6X7U7, F7DBJ7, F7BA94, F6VQ14, F7BFM4, F6T2L8, F6YBQ6, F7D8K7, F6YG60, F6YC23, F7BLU1, F6PQD3, F6T1A4, F6ZDM5, F6QDH0, F7DU34,…
GOTERM_CC_DIRECT	GO:0048471	perinuclear region of cytoplasm	27	3.90738	0.00134512	1.96499	0.0175793	F6V407, L7MSI0, F6WWW7, F6Z904, F6WA92, F6WE31, F6ZAQ9, F7BF53, K9K4D8, F6QLC6, F6SXQ9, F6ZP76, C0SW05, K9K202, F6X782, F7D7T6, F7DW69, F6Y014, F6X0P8, F7B570, F7A2U2, F6PZ21, L7MS34, F6TRI4, F6YFQ3, Q2QLA8, F6SNB5, F7CVC4, F6Z295, F6WKV8, A2Q0Z1, F6RC09, F7D301, F6SMR2, F7AUW2, L7MTA0, F6U2W9, F6THG1
UP_KEYWORDS		Ribosomal protein	26	3.76266	4.80231e-19	10.0605	4.53818e-17	F6Y739, F6V9Q3, F6X7U7, B8K1X7, F7B3L3, F6YIK2, F7BA94, F6Q4A3, F6ULU9, F7CDJ8, F6VQ14, P55832, F7BFM4, F7D8K7, F6RMA4, Q0QEV1, F7BLU1, F6YJR6, F6Z1Z7, F7DW15, F6T1A4, F6XNY6, F6QDH0, F6XLM5, F6UUX5, F7DU34, F6YKH4, Q6X9Y4, F7DS56, F6ZX61, Q6X9Y8
UP_KEYWORDS		Acetylation	26	3.76266	1.22915e-17	8.99352	5.80773e-16	F6ZBW3, L7MRM5, K9K2D4, Q28372, A2Q127, L7MS27, L7MS69, O77691, Q9N1U8, F6R1D6, P01958, Q08IE6, F7CKH3, P02561, F7AJ54, L7MRJ3, P60708, P05619, F6WXH5, F7ALV0, Q9GKX8, K9K451, F6WKV8, F7DMB6, Q9GKX7, A2Q0Z1, A2Q0Z0, L7MSC5, P62327, F7C7V1, Q867C9, F7AUW2, L7MTA0, O97508, L7MRG1, P02791, F6RDD3, Q8HZM6, D7PPM2, L7MS48, F7DHZ1, P00004, P00443, F6T3Y8, F7D4V9, F7D1R1, P02062, P15437, Q2QLA8, F7E2D1,…
KEGG_PATHWAY	ecb01200	Carbon metabolism	26	3.76266	5.15822e-09	3.89234	2.74675e-07	F6ZQE2, L7MS18, L7MSI6, Q29482, F6Z6Q7, F6V3D5, F7CG77, F6UH83, L7MS69, Q9GKX8, A2Q0Z1, Q9GKX7, L7MSC5, F7AX81, F7AUW2, F6XSN2, F6TQR2
UP_KEYWORDS		Oxidoreductase	25	3.61795	5.09078e-06	2.91195	6.01349e-05	L7MRS3, B7XH73, C6L1K2, F7CZV6, C6L1J6, F6YV40, F6W3T1, F6ULM3, F6W3M5, F7D1R1, Q9TUX5, L7MRN1, F7CBN0, F6ZE54, Q0QET0, F6YTD3, F6TZS9, B3IVM0, K9K451, B3IVM2, F7C959, B3IVM1, F7DMB6, B3IVM3, P00559, Q9N1V3, F7AMM0, Q9N1V2, Q867C9, F6RI26, F6ZP69
GOTERM_CC_DIRECT	GO:0022627	cytosolic small ribosomal subunit	24	3.47323	2.09854e-22	14.2643	1.98837e-20	F6XUJ2, F7AL87, K9K2D4, F6RX11, F6RHB3, L7MS68, F7E1X2, L7MS69, F7B3L3, Q9N1U8, Q2QLB2, F6R1D6, F6UL81, Q08IE6, F7CDJ8, F6XEB4, F6REL2, F6X485, F6QN16, F6TYW4, F6TSK0, F6YBS7, L7MRV8, F6PZ47, F6S9J8, F6XTY0, A2Q0Z1, A2Q0Z0, F7AX81, O97508, F6SAB2, F6ZKQ8, F7CTS5, F6Z555, F6QXW2, F6QUY7, L7MRC1, F6T5Q6, L7MRC0, F6Z6Q7, F6SLA3, F6XGY6, F6VSN9, F6R2I7, F6QJC7, F7E4G6, F6VUA4, F7DBE9, F6ZFH9, F6UQU2,…
GOTERM_CC_DIRECT	GO:0022625	cytosolic large ribosomal subunit	24	3.47323	4.29632e-17	9.50957	2.03538e-15	F6Y739, F6V9Q3, F6YBX0, F6X7U7, F6RX11, F7CGI0, F7DBJ7, B8K1X7, F7B3L3, F7AYR2, F7BA94, F6Q4A3, F6ULU9, F7CDJ8, F7AJL6, H9H036, P55832, F6PTY9, F7BFM4, F6WVD1, F6T2L8, F6YBQ6, F7D8K7, F6RMA4, Q0QEV1, F6YG60, F6ZAR3, F6YC23, F7BLU1, F6YJR6, F6PQD3, F6Z1Z7, F7DW15, F6T1A4, F6XNY6, A2Q0Z0, F6QDH0, F6XLM5, F6UUX5, F7DU34, F6VX41, F6YKH4, Q6X9Y4, F7DS56, F6YZX2, F6Y6W2, F6ZX61, Q6X9Y8
GOTERM_CC_DIRECT	GO:0072562	blood microparticle	21	3.03907	2.3991e-11	6.51199	1.01029e-09	A6P3C5, F7DAF6, F7DL17, Q29482, F7AAK7, F7DTV1, P68121, F7A5E3, F6X1I8, F7CTJ3, F6RM73, F6W4R2, F6XEB4, P01016, F7CYR1, F6VJR6, F6PH38, F7DW69, F6PUX2, F6V881, P83704, F6PQ46, P35747, F6Z2L5, F6QX36, F7CZW9, F7BAY6, A2Q0Z1, F6WT76, F7AUW2, Q9N1X0, P39091
GOTERM_MF_DIRECT	GO:0003924	GTPase activity	21	3.03907	2.92768e-05	2.92123	0.00315603	F6XUJ2, F6UIC2, F6ZB62, F6QVQ3, L7MS68, L7MRU7, F7DL71, F7CZV6, F7D9J2, F6TNX4, F7D917, L7MSF8, F7CTR2, F6VTV5, F7B5P1, F7CKH3, F6X9T7, F7AXI9, F6TYW4, F7AJ54, F6W7K2, F6VCE9, F7DXY0, F7BT61, F6R8T8, L7MRN1, F6ZE54, F6R7J2, Q6EAS3, Q6EAS2, Q6EAS5, F7C959, F7DMB6, F6WSA6, F6R9E2, F6YYG9, Q867C9, F7C555, F7AU23, F6WFA7, F6RHD5, A8BQB4, F7DB59, F7CFY5, F6WN90, L7MRS3, F7CE68, F6U5F4, B7XH73, C6L1K2,…
UP_KEYWORDS		Protease	21	3.03907	0.00137657	2.20933	0.0104069	L7MRJ3, F6R1D6, K9K2D4, F6XXB5, F7C7V1, F6VVG6, F6XE64, F7ATU8
KEGG_PATHWAY	ecb04141	Protein processing in endoplasmic reticulum	21	3.03907	0.00326165	2.02643	0.0330825	F6PQD3, F6ZDM5, F6XLM5, F6WVD1, B8K1X7, F6YZX2, F6ZAR3
GOTERM_BP_DIRECT	GO:0006457	protein folding	20	2.89436	9.27782e-08	4.3728	8.48457e-05	F6W2I4, F6WL01, F6WX78, L7MRP3, F7CUX8, F7DF55, F6YYB1, F6SZ35, F6Z8V2
GOTERM_MF_DIRECT	GO:0000287	magnesium ion binding	20	2.89436	0.000195477	2.63374	0.0137516	F6ZQE2, L7MS18, F6YZ44, L7MSI6, F6Z6Q7, L7MRV8, F6V3D5, F7CG77, F6UH83, K9K211, F7AX81, F6XSN2, F7C0M6
UP_KEYWORDS		Protein biosynthesis	18	2.60492	9.91797e-10	6.52277	2.34312e-08	L7MRJ3, K9K2D4, F6X756, F6YPN7, A2Q127, Q4JIJ8, F7DE88, Q4JIJ9, F6WN90, F6VVG6, F6XE64, F6UXK2, F6R1D6, F6XXB5, F6S9J8, A2Q0Z0, F6R0W4, F7C7V1, K9K205, F6SN52, F7C215, F7CTS5, F7ATU8, F6UNR3
KEGG_PATHWAY	ecb01230	Biosynthesis of amino acids	18	2.60492	1.30771e-06	4.00462	4.64237e-05	F7A9G6, H9H007, F6ZB62, L7MRS3, D7PPM2, B7XH73, C6L1K2, F7DMG5, F7CZV6, C6L1J6, F7B1H5, F7D917, F7CVL4, Q0QEQ7, F6YV40, P00443, F6W3T1, F7CKH3, F6UGK7, F6TYW4, F6PQ46, Q9TUX5, F7BT61, L7MRN1, P15437, F6WXH5, F7AMX0, F6UC66, Q0QET0, F6R7J2, Q0QF32, Q8MIP0, F6TKW6, Q6W8P9, F6YYG9, F6RI26, F6RXD9, L7MRG9, F7DTP2, F6YDH6, Q9N1X0
KEGG_PATHWAY	ecb00480	Glutathione metabolism	17	2.4602	1.93501e-08	5.55743	8.24314e-07	F6SQ49, F6R3P2, F6Z2I7, F6VSN2, F7DXY0, F7BAA0, L7MS22, F6SA20, F6R7J2, E5G727, F7DMG5, F7E2E0, F7BU09, F6WSA6, F7D917, F6YYG9, F7DTP2, F6PQ71, Q0QEQ7, F7BKK5
KEGG_PATHWAY	ecb05132	Salmonella infection	17	2.4602	2.58655e-05	3.40393	0.000500851	F6QN16, F7DFN5, F6ZQE2, L7MS18, F6X0P8, L7MSI6, F6RHB3, F6Z6Q7, F7DG31, F6XGY6, F6V3D5, F7CG77, F7DNT0, F6UH83, F6XCF2, F7D8R5, L7MRT3, F6Z9A2, F7AX81, F6XSN2, F7CNL3, F6VQZ8, F6WDD0, F7E0H3
GOTERM_BP_DIRECT	GO:0050821	protein stabilization	17	2.4602	2.71245e-05	3.44865	0.0055123	F6X3K0, F7E4G6, Q6X9Z0, K9K202, F7A2U2, F6Z0A9, F7E0H3, F6ZSB4, H9H036, F6SXQ9
GOTERM_CC_DIRECT	GO:0005874	microtubule	16	2.31548	2.76754e-05	3.64196	0.00065556	F6ZQE2, L7MS18, L7MSI6, F6Z6Q7, F7AX81, F6XSN2, F6V3D5, F7CG77, F6UH83, F6X277
KEGG_PATHWAY	ecb05100	Bacterial invasion of epithelial cells	16	2.31548	7.44402e-05	3.28584	0.00121967	F6VEA3, F7ANR3, F6TCI4, F6Z688, L7MS06, F7BRA4
UP_KEYWORDS		Proteasome	15	2.17077	1.90302e-14	15.5657	5.13815e-13	F6TV65, F6W2I4, F6VEA3, F7ANR3, F6WX78, L7MRP3, F6WGT1, F7DF55, F6YYB1, F6SZ35, L7MS06, F7BRA4, L7MS26, F6WL01, F7CUX8, F6TCI4, F6Z688, F6Z8V2
UP_KEYWORDS		Actin-binding	15	2.17077	2.76934e-06	4.69103	3.73861e-05	F6VSN2, F7DXY0, F7BAA0, A2Q127, D7PPM2, F6R7J2, E5G727, F7DMG5, F7DTP2, F6PQ71, Q0QEQ7, F6YDH6, F7C215, F7BKK5, P00443
KEGG_PATHWAY	ecb00010	Glycolysis / Gluconeogenesis	15	2.17077	1.06835e-05	4.07249	0.000253747	F6YK14, F6QF52, F7CY04, L7MRJ3, F6R1D6, K9K2D4, F6XXB5, F7C7V1, F6VVG6, F6XE64, F7ATU8, F6X4Y8
UP_KEYWORDS		Threonine protease	14	2.02605	1.34442e-14	17.7564	4.23492e-13	F6TV65, F6W2I4, F6VEA3, F7ANR3, F6WX78, L7MRP3, F7DF55, F6YYB1, F6SZ35, L7MS06, F7BRA4, F6WL01, F7CUX8, F6TCI4, F6Z688, F6Z8V2
GOTERM_MF_DIRECT	GO:0004298	threonine-type endopeptidase activity	14	2.02605	1.71929e-12	13.1687	3.08899e-10	F6TV65, F6W2I4, F6VEA3, F7ANR3, F6WX78, L7MRP3, F7DF55, F6YYB1, F6SZ35, L7MS06, F7BRA4, F6WL01, F7CUX8, F6TCI4, F6Z688, F6Z8V2
UP_KEYWORDS		Magnesium	14	2.02605	4.02981e-05	3.9952	0.000380817	Q28372, F7AAK7, F7BPT4, F6WE31, K9K4D8, L7MRQ2, F6Z0A9, F7A5E3, F7DXG8, F6SXQ9, F6ZSZ5, F6ZP76, F7BME5, F6QUD4, K9K202, F7DHZ1, F6SJ41, F6X782, F6T3Y8, F7C0M6, F6PUX2, F6W0E0, F6XUQ9, F7CT91, F7B570, F6U2I2, F6R8R0, P60708, F6U1I2, F7A2U2, F6V6L8, F6YBS7, L7MS34, F6TRI4, F6U2G2, F6Y6I7, F7E2D1, F6Y044, F6ZT60, F6U2D8, F6UJ33, P62327, F6ZT22
GOTERM_CC_DIRECT	GO:0030027	lamellipodium	14	2.02605	0.000675053	3.02577	0.00993453	F6WVS9, F6ZTJ6, F7CMY7, F6UIC2, L7MRU7, F7C407, F6RET3, F7BKA2, K9K387, F6RGX7, F6URU4, Q0QEQ7, F6W3M5, L7MSH0, F7BXF9, F6UUR3, F6TNI8, F7D9G5, F6R7J2, F6WTJ7, B3IVM0, B3IVM2, F7C959, B3IVM1, B3IVM3, F6WSA6, F6SZG4, F6T4X6
KEGG_PATHWAY	ecb04666	Fc gamma R-mediated phagocytosis	14	2.02605	0.00190762	2.66975	0.0225735	F7C9D8, F6S4B7, F6WGT1, F7BWW6, F7AS57, L7MS26
UP_KEYWORDS		Ligase	13	1.88133	9.03523e-06	4.94643	0.000100451	F6ZQE2, L7MS18, F6Z6Q7, F7AX81, F6XSN2, F6V3D5, F6UH83
KEGG_PATHWAY	ecb00520	Amino sugar and nucleotide sugar metabolism	13	1.88133	2.06916e-05	4.43064	0.000440731	F6RHB3, F7AAK7, F6WE31, F6XGY6, L7MRQ2, F7A5E3, F6Z0A9, F6SXQ9, F6ZP76, F6QUD4, K9K202, F6SJ41, F7DBE9, F6X782, F6T3Y8, F6VQZ8, F7C0M6, F6QN16, F7BH02, F6XUQ9, F7BGS8, F7B570, P60708, F7A2U2, L7MS34, L7MRT3, F6UJ33, F6WDD0
UP_KEYWORDS		Chaperone	12	1.73661	7.11034e-09	10.1465	1.34386e-07	F7A9G6, F6Q3R5, F6U0H9, F7DMG5, F7D9J2, F6TNX4, F7D917, Q0QEQ7, F6YV40, F6U5R1, F6ULM3, F6W3M5, F6TYW4, F7D1R1, F6UUR3, Q9TUX5, F6XS05, F6ZE54, Q0QET0, F6YTD3, F6R7J2, F6TZS9, B3IVM0, Q0QF32, K9K451, B3IVM2, F7C959, B3IVM1, F7DMB6, B3IVM3, P00559, Q9N1V3, F7AMM0, Q9N1V2, F6RXD9, L7MRG9, Q867C9, F7C5T6, F6RL46, F6ZP69
UP_KEYWORDS		Cytoskeleton	12	1.73661	3.4011e-06	5.95557	4.28539e-05	L7MSH0, F6YPN7, L7MSM8, F6WN90, L7MRQ6, F6UXK2, K9K2Z6, L7MR87, F7CMB4, F6S9J8, F6URU4, F7B5V4, F6WZB7
GOTERM_MF_DIRECT	GO:0003743	translation initiation factor activity	12	1.73661	8.32423e-06	5.3872	0.00112169	F7BEM5, F7B8D4, F6YTD3, F6TZS9, F6ZN44, F7DMB6, Q9N1V3, Q9N1V2, F7AMM0, Q867C9, F6VTV5, F6PYC6, F6ULM3, F6ZP69
GOTERM_BP_DIRECT	GO:0045454	cell redox homeostasis	12	1.73661	0.000114473	4.14265	0.0161055	L7MRJ3, F6R1D6, K9K2D4, F6XXB5, F7C7V1, F6VVG6, F7CTS5, F6XE64, F7ATU8
GOTERM_CC_DIRECT	GO:0008180	COP9 signalosome	11	1.5919	4.0793e-07	8.11592	1.28838e-05	F6ZQE2, L7MS18, L7MSI6, F6Z6Q7, F7AX81, F6XSN2, F6V3D5, F7CG77, F6UH83
KEGG_PATHWAY	ecb00030	Pentose phosphate pathway	11	1.5919	2.55707e-06	6.52605	7.78081e-05	L7MSH0, F6UW37, F6YPN7, F6QVQ3, L7MSM8, F7C6F2, F6WN90, F6SZN6, L7MRQ6, F6UXK2, K9K2Z6, F6WLX9, L7MR87, F7CMB4, F6WSA6, F6S9J8, F6R9E2, F6URU4, F7B5V4, F6WZB7
GOTERM_CC_DIRECT	GO:0044297	cell body	11	1.5919	2.89936e-06	6.72462	7.84899e-05	F6ZQE2, L7MS18, L7MSI6, F6Z6Q7, F7AX81, F6XSN2, F6V3D5, F7CG77, F6UH83
GOTERM_BP_DIRECT	GO:0006749	glutathione metabolic process	11	1.5919	4.04207e-07	8.01679	0.000195349	F6XPL9, F6XUJ2, F7AAK7, F6YWS5, F6QVQ3, F6VST9, L7MS68, L7MRQ2, F7C1A8, F6R5I3, L7MS69, F6RET3, F6UL81, F6RGP1, F6XSN2, F6X843, F7BWW6, F6X485, F7DZD7, F6W0E0, F6ZQE2, F6UW37, F6YPN7, P60708, F6PTM3, F6YZJ4, Q9GKX8, K9K451, F6WLX9, F7DMB6, F6Z9A2, F6WSA6, F6S9J8, F6XTY0, A2Q0Z1, Q9GKX7, F6R9E2, L7MSC5, F7AX81, Q867C9, F7AUW2, F6XS23, L7MSI6, F6R449, F6Z6Q7, F6Y9J6, F7CFY5, F6WN90, F7A5E3, F6UXK2,…
KEGG_PATHWAY	ecb00051	Fructose and mannose metabolism	11	1.5919	1.07217e-05	5.68398	0.000253747	F6WB94, F7AU83, F6U5X2, F6SI35, K9K3N7, F6XX61, F6PQG5, F7B7G7
GOTERM_CC_DIRECT	GO:0001726	ruffle	11	1.5919	0.000144119	4.44079	0.00252954	F7BH02, F6ZQE2, F7BGS8, L7MS18, F6Z2L5, L7MSI6, Q29482, F6Z6Q7, F7CHW2, F6V3D5, F7CG77, F6UH83, F6WPB4, F6SER6, F6SJ41, F7AX81, F6XSN2, F7A266, F6ZRP5, F7DW69, F6TQR2
KEGG_PATHWAY	ecb00970	Aminoacyl-tRNA biosynthesis	11	1.5919	0.000288432	4.00462	0.00409573	F6XUJ2, F6RHB3, F7AAK7, F6YWS5, F6QVQ3, F6VST9, L7MS68, L7MS69, F6RET3, F6UL81, F6RGP1, F6TNX4, F6URU4, F6XSN2, F6X485, F6QN16, F7DZD7, F6W0E0, F6ZQE2, L7MSH0, F6YPN7, F6YZJ4, F7DMB6, F6WSA6, F6S9J8, F6XTY0, A2Q0Z1, F6R9E2, F6YYG9, F7AX81, Q867C9, F6ZJG1, F6R449, F6Z6Q7, F6XGY6, F6Y9J6, F7CFY5, F6WN90, F7A5E3, F6U5F4, F6UXK2, D2KAT3, F7DTQ9, F6PYC6, F6XJN4, F7DW69, F7C0M6, F6WJB5, F6SZN6, P00559,…
GOTERM_CC_DIRECT	GO:0005856	cytoskeleton	11	1.5919	0.00297294	3.05665	0.0312985	Q9N1U8, F6RDD3, Q9N1V6, P02062, Q9GKX7, O97508, F7ALV0, L7MS69
GOTERM_MF_DIRECT	GO:0004867	serine-type endopeptidase inhibitor activity	11	1.5919	0.000768944	3.6214	0.0414461	F6QN16, F6RHB3, F6Z904, F6WA92, F6XGY6, F6QLC6, F7BBJ0, L7MRT3, F7D301, F7DBE9, F6W039, F6VQZ8, F6WDD0, F6W011
UP_KEYWORDS		Ubl conjugation	10	1.44718	1.81615e-06	8.15346	2.6404e-05	F7DWN5, F6ZQE2, L7MS18, F6Z6Q7, F7CHW2, F7AX81, F6XSN2, F6V3D5, F7E0H3, F6UH83, H9H036, F6WPB4
KEGG_PATHWAY	ecb04962	Vasopressin-regulated water reabsorption	10	1.44718	0.00109421	3.72523	0.0145667	F6W3M5, F6TYW4, L7MRN1, L7MRS3, B7XH73, C6L1K2, B3IVM0, Q0QF32, F7CZV6, B3IVM2, B3IVM1, C6L1J6, B3IVM3, F6RI26, F6RXD9, L7MRG9, F7C5T6, F6U5R1, F7CHI7, F6W3T1
KEGG_PATHWAY	ecb00330	Arginine and proline metabolism	10	1.44718	0.00246752	3.33718	0.0262791	F6TV65, F7C9D8, F6UQI3, F6VEA3, F6WX78, F6WGT1, F6PY78, F6UMB8, F7AEP1, L7MS26, F6QDR0, F7DTQ9, F7B827, F7E2S8, F6UQP3, F6S5X4, F6RYA7
UP_KEYWORDS		Glycolysis	9	1.30246	1.57668e-06	9.78415	2.48328e-05	F6VST9, F6ZE54, F6YTD3, F7DMG5, F7DMB6, F7D9J2, F7D917, Q9N1V3, Q9N1V2, F7AMM0, Q867C9, F6RL46, F6ULM3, F6ZP69
UP_KEYWORDS		Initiation factor	9	1.30246	2.43638e-05	7.08508	0.000242356	F6YK14, F7DCZ5, F6RKM7, F6YIK2, F6YBX0, F6TSK0, F6VQ14, F6WB41, F6RMA4, F6YC23
GOTERM_BP_DIRECT	GO:0001731	formation of translation preinitiation complex	9	1.30246	1.16735e-06	9.83879	0.000373895	F6XUQ9, P02561, F6ZBW3, Q28372, F7B570, P60708, F6WE31, L7MS34, L7MRQ2, F6ZSB4, F7DNT0, F7D3K4, F7E2D1, F6ZP76, F7DHZ1, P62327, F6T3Y8, F7E0H3
GOTERM_BP_DIRECT	GO:0002181	cytoplasmic translation	9	1.30246	1.92701e-06	9.32096	0.000503499	F7DFN5, F6W739, L7MSI6, F6Z6Q7, F7DG31, F7DUG8, F6VSN9, L7MS69, Q9N1U8, F6XSN2, F7CNL3, F6TQR2, F6ZQE2, L7MS18, F6V3D5, F7CG77, F6UH83, F7ALV0, F6RFS1, Q9GKX8, F6SER6, Q9GKX7, F6WGL8, L7MSC5, F7AX81, O97508, F6SFR8, F7B821
GOTERM_BP_DIRECT	GO:0032212	positive regulation of telomere maintenance via telomerase	9	1.30246	3.94288e-05	6.55919	0.00655593	F6XPL9, F7AL87, F7DKR3, F6X3K0, F7CGI0, F6XE64, F6YIK2, F7ALD6, F6R0W4, F7CDJ8, K9K205, F6REL2, F7CMH2, F7BK45, F7DFM9, F6SHH7, F6TNI8, Q0QEV1, F6WB41, F6YJR6, F6Z1Z7, F6XNY6, A2Q0Z1, A2Q0Z0, F6XLM5, F6UUX5, F7AUW2, F7C5Z7, F6YKH4, F7DS56, F6ZKQ8, F6UNR3, F6TXZ9, F6W739, F7DBJ7, F7BPT4, F6QJC7, F6R5B2, F7BA94, F7B232, F6VQ59, F7BH02, F6ZB53, F7BGS8, Q6X9Z0, F7DQY2, F6UH83, F6Q808, F7CHR2, F7CI32,…
GOTERM_CC_DIRECT	GO:0005903	brush border	9	1.30246	0.000858486	4.37656	0.0120506	F6ZB53, F7AXI9, F6RCA8, F7BFT1, F6VSN9, F7ALV0, F6S6J4, Q9N1U8, F6WGL8, F7DTP2, O97508, A0A0B4J1B8, F7AV53, F7B821
KEGG_PATHWAY	ecb00620	Pyruvate metabolism	9	1.30246	0.00164927	3.89639	0.0206644	H9GZW4, F6S4R4, F6VSN9, L7MS69, F6Q3I9, F6SKS2, F7BC94, F6VBL0, F7E2S8, F7D7T6, F7BWW6, F7DW69, F6TQR2, F6RYA7, F6SGJ7, F6SLB0, F6YGW2, Q9GKX8, F6Z9A2, A2Q0Z1, Q9GKX7, F6WGL8, L7MSC5, F6SSV0, F7AUW2, F7CTS5, F7B821
GOTERM_CC_DIRECT	GO:0008540	proteasome regulatory particle, base subcomplex	8	1.15774	4.94847e-08	17.1172	1.87547e-06	F6WJB5, F6UQI3, F7CPI8, F6R449, F7BBH3, F6YWS5, F6S5X4, D2KAT3, F7C1A8
GOTERM_CC_DIRECT	GO:0005839	proteasome core complex	8	1.15774	1.30595e-07	15.5611	4.49961e-06	F6XUJ2, F6WB94, L7MS68, F6PQG5, F7B7G7, Q9GKX8, F6XTY0, L7MSC5, F7AU83, F6U5X2, F6SI35, F6X485, F6W011, K9K3N7, F6XX61
UP_KEYWORDS		Aminoacyl-tRNA synthetase	8	1.15774	2.01758e-05	8.69703	0.000211846	F7BEM5, F7DHW2, F7CL92, F6ZE54, F7B8D4, F6WTJ7, F6ZN44, F6T471, F7B0V7, F6VTV5, F6PYC6, F7AGH6, F7AU23
GOTERM_BP_DIRECT	GO:1904874	positive regulation of telomerase RNA localization to Cajal body	8	1.15774	3.76603e-06	10.4947	0.000861009	L7MRJ3, K9K2D4, F7DE88, Q4JIJ8, Q4JIJ9, F6VVG6, F6XE64, F6R1D6, F6XXB5, F7C7V1, F6R0W4, K9K205, F6SN52, F7CTS5, F7ATU8
GOTERM_BP_DIRECT	GO:0007339	binding of sperm to zona pellucida	8	1.15774	5.20827e-05	7.49622	0.00793828	F6XUQ9, F6Y4J0, F6Z904, F7BPT4, F6WA57, L7MRQ2, F7BND9, O77691, F6QIZ4, F6RZP8, F6QUD4, F6XTY0, F6X485, F6X4S0, F6WKM3, F6PN89
GOTERM_MF_DIRECT	GO:0004364	glutathione transferase activity	8	1.15774	0.000229956	6.07787	0.0137718	F6ZQE2, L7MS18, F6V7P0, F6VUA4, F6Z6Q7, F7AX81, F6XSN2, F6V3D5, F6UH83, F6U860
GOTERM_CC_DIRECT	GO:0030175	filopodium	8	1.15774	0.00141106	4.62628	0.0178263	F7DMG5, F6VST9, F6ZD04, F6T471, F6YTD3
GOTERM_CC_DIRECT	GO:0005832	chaperonin-containing T-complex	7	1.01302	7.50924e-07	16.6417	2.18923e-05	Q8MKD1, Q29482, P60708, A2Q127, A8BQB4, F6TE92, L7MS27, Q8HZM6, L7MS69, Q9GKX8, A2Q0Z1, Q9GKX7, A2Q0Z0, L7MSC5, F7AUW2, F6T3Y8
GOTERM_BP_DIRECT	GO:1904871	positive regulation of protein localization to Cajal body	7	1.01302	4.27225e-07	17.2179	0.000195349	F6W3M5, F7D1R1, Q9TUX5, F6ZE54, Q0QET0, F6TZS9, B3IVM0, B3IVM2, K9K451, B3IVM1, F7DMB6, B3IVM3, Q9N1V3, P00559, Q9N1V2, F7AMM0, Q867C9, F6YV40, F6ULM3, F6ZP69
GOTERM_BP_DIRECT	GO:0010388	cullin deneddylation	7	1.01302	1.22655e-06	15.3048	0.000373895	F7A9G6, F6Q3R5, F7CFY5, F6U0H9, F7D9J2, Q0QEQ7, F6YV40, F6UGK7, F6ULM3, F6W3M5, F7D1R1, F6UUR3, Q9TUX5, F6R8T8, Q0QET0, F6R7J2, F6TZS9, B3IVM0, K9K451, B3IVM2, F7C959, B3IVM1, F7DMB6, B3IVM3, P00559, Q9N1V3, F7AMM0, Q9N1V2, Q867C9, F6ZP69
GOTERM_CC_DIRECT	GO:0036464	cytoplasmic ribonucleoprotein granule	7	1.01302	3.51416e-05	9.98504	0.00078345	L7MRJ3, K9K2D4, F7DE88, Q4JIJ8, Q4JIJ9, F6VVG6, F6XE64, F6YK14, F6QF52, F6R1D6, F6XXB5, F7C7V1, F6R0W4, K9K205, F6SN52, F7CTS5, F7ATU8, F6X4Y8
UP_KEYWORDS		NADP	7	1.01302	0.00276017	4.84266	0.0193212	F6ZN44, F7DFM9, F6WGL8, F6VSN9, F6ZE54, F7B821, F6TZS9
GOTERM_CC_DIRECT	GO:0032587	ruffle membrane	7	1.01302	0.00514329	4.2793	0.0499822	F6XUQ9, F6ZC75, F6VZY5, F7AAK7, P60708, F7BPT4, F7A2U2, F6R6R8, K9K4D8, L7MRQ2, F7A5E3, F6Z0A9, F6YQC6, F6SXQ9, F6SSK7, F7DWN5, F6ZT60, F6ZSZ5, K9K202, B5AZR9, F6ZT22, F7DZZ9, F6T3Y8, F6PUX2
GOTERM_CC_DIRECT	GO:0002199	zona pellucida receptor complex	6	0.868307	1.08455e-05	16.0474	0.000274031	F6WVS9, F6W3M5, F6ZB53, F6XUQ9, F7AJ54, F6VST9, L7MRU7, F7CFY5, L7MRQ2, F7D9G5, F6R7J2, F6WTJ7, B3IVM0, B3IVM2, B3IVM1, F7DMB6, B3IVM3, F6WSA6, Q9N1V3, F7AMM0, Q9N1V2, Q867C9, Q0QEQ7, F7C0M6
GOTERM_CC_DIRECT	GO:0033290	eukaryotic 48S preinitiation complex	6	0.868307	0.000204956	9.87532	0.00337732	F6ZP76, F7B570, F6WE31, L7MS34, F6X782, F6W354
GOTERM_BP_DIRECT	GO:1904851	positive regulation of establishment of protein localization to telomere	6	0.868307	3.51452e-05	13.1184	0.00642806	F7AAK7, F6WE31, K9K4D8, F7A5E3, F6Z0A9, F6YQC6, F6SXQ9, F6ZSZ5, F6ZP76, F7BME5, F6QUD4, C0SW05, K9K202, F6X782, F6T3Y8, F6X4S0, F6WKM3, F7B570, P60708, F7A2U2, F6SHH7, L7MS34, F6SNB5, F6ZT60, F6SMR2, F6ZT22
GOTERM_CC_DIRECT	GO:0031941	filamentous actin	6	0.868307	0.00295743	5.83542	0.0312985	F7E2D1, F6WKV8, Q28372, F6WWW7, F7DHZ1, L7MTA0, Q2QLA8
GOTERM_BP_DIRECT	GO:0034314	Arp2/3 complex-mediated actin nucleation	6	0.868307	0.000302782	9.08196	0.0395563	F6XUQ9, F6VZY5, F6V6L8, F6WE31, F7CVF5, L7MRQ2, F6Z0A9, F6YQC6, F6QUD4, F6YQ26, A0A0B4J1B8, F7DZZ9, F6X4S0, F6WKM3, F7CII9, F6W354, F6Y014
GOTERM_MF_DIRECT	GO:0003746	translation elongation factor activity	6	0.868307	0.000888191	7.4074	0.0435214	F7AL87, F6Q698, Q29482, F7BPT4, F7C1X7, F7CVF5, F6S9R7, F7BF53, O77691, F7C7M0, F6R5B2, F7D8R5, F6Q3I9, F6SKS2, F7ALD6, F7BWW6, F7DW69, F6TQR2, F6PUX2, F6ZB53, F6SLB0, F6YZ13, F6ZRE9, F6RCA8, F6SA86, F7B7G7, F6Y1E7, F7D3K4, F7DZV9, F6Z295, F6SSV0, F6U2W9, F7CII9
GOTERM_CC_DIRECT	GO:0031595	nuclear proteasome complex	5	0.723589	0.000146833	15.2832	0.00252954	F6XPL9, F6WVS9, L7MRU7, F7BRA4, F6YRE7, F6VBW6, K9K443, F7CUX8, F6Y2V7, F7AJ54, F6W2I4, Q9TV90, F7BXF9, F7DPU7, F6VEA3, F7ANR3, F6WX78, P80010, F6R8T8, F6SZ35, F7AEP1, F7D9G5, F6WT76, F6REI4, F6Y2H3, F6WFA7, F6Q7V4, F6R449, A8BQB4, F7DF55, F6YTG8, F7C9G5, L7MS06, F6ZB88, D2KAT3, F6WL01, F6Z688, F6XTN1, F6ZB53, F6TV65, F7DJ23, F6XS05, F6R8R0, L7MRP3, F6R6R8, F6TE92, F6YYB1, F6YTD3, F7CHR2, F6T471,…
GOTERM_CC_DIRECT	GO:0019773	proteasome core complex, alpha-subunit complex	5	0.723589	0.000146833	15.2832	0.00252954	F6ZQE2, L7MS18, L7MSI6, F6Z6Q7, F7AX81, F6XSN2, F7CG77, F6UH83
UP_KEYWORDS		Elongation factor	5	0.723589	0.000616749	11.4148	0.00555074	F7BPT4, Q2QLA8, F6ZT60, F6ZSZ5, F6WKV8, F6XTY0, F6ZU69, F6ZAZ2, L7MTA0, F6ZT22, F6X485, F6WM25, F6W354, F6Y014
UP_KEYWORDS		Redox-active center	5	0.723589	0.000935753	10.3771	0.00768945	F6QN16, F6VZY5, F6RHB3, F7BPT4, F7A2U2, F6WA57, F6V6L8, F6XGY6, F6SXQ9, F6Y1E7, K9K202, F7DZZ9, F6PUX2
GOTERM_CC_DIRECT	GO:0005885	Arp2/3 protein complex	5	0.723589	0.000490307	11.887	0.00774277	F7E419, F7DE06, F6S9R7, F6ZAK1, L7MS27, Q8HZM6
UP_KEYWORDS		Calcium/phospholipid-binding	5	0.723589	0.0013553	9.51237	0.0104069	F6SQ49, F7CDQ7, F6R3T6, F6X9T7, F7CZV6, F7E2E0, F6RI26, F6Y2Q4, L7MS22, F7B5P1, F6UGK7
UP_KEYWORDS		Annexin	5	0.723589	0.00189035	8.78065	0.0137414	F6Q892, A6P3C5, L7MRM5, F7BM31, F7DAF6, F6YDZ0, F7DL17, P05619, F6QX36, L7MS48, B8K250, F7CZW9, F7CTJ3, F6W8C8, F7CYP1, F7CSL8, F7CYR1, F7BKE1
GOTERM_CC_DIRECT	GO:0016282	eukaryotic 43S preinitiation complex	5	0.723589	0.00239557	8.22943	0.0275128	L7MSK4, F6RHD5, F6U5F4, K9K387, L7MSF8, L7MTB3, F7DW21, F7D7Z9, F6XJN4, F7BBM5, F6W3M5, F7AJ54, F6UW37, F7BXF9, F7BT61, F6TNI8, F6WH64, B3IVM0, B3IVM2, B3IVM1, F7AAZ5, F6TKW6, B3IVM3, F6YYG9, F6SZG4, F6XLG0, F7C555, F7D785, F6ZSS7
UP_KEYWORDS		Carbohydrate metabolism	5	0.723589	0.00433381	7.13428	0.0292532	F7DHC8, F7BKA2, F6W7K2, F6Q3R5, F6W6W9, F7DBR0, F7C4G6, M1ZMP4, F7CE68
UP_KEYWORDS		Isopeptide bond	5	0.723589	0.00547368	6.71462	0.0356733	F6XXB5, F6VVG6, F6XE64, F7ATU8
GOTERM_CC_DIRECT	GO:0000502	proteasome complex	5	0.723589	0.00424525	7.13217	0.0423408	F7B570, F7AAK7, F6WE31, L7MS34, F7A5E3, F6ZSB4, F7DNT0, F6QIZ4, F6XCF2, F6RZP8, F7E0H3, F6PN89, F6W354
GOTERM_CC_DIRECT	GO:0034366	spherical high-density lipoprotein particle	4	0.578871	0.000942278	17.1172	0.0127544	H9H007, F7DMG5, F7B1H5, F6TKW6, F7D917, Q6W8P9, Q0QEQ7, F6UGK7, F6R7J2
GOTERM_CC_DIRECT	GO:0008541	proteasome regulatory particle, lid subcomplex	4	0.578871	0.00181921	14.2643	0.0215463	Q8MKD1, Q08IE6, A2Q0Z1, A2Q127, F7AUW2, L7MS27, Q8HZM6, K9K2L5
GOTERM_CC_DIRECT	GO:0031597	cytosolic proteasome complex	4	0.578871	0.00181921	14.2643	0.0215463	F6ZP76, F7B570, F6WE31, F6V6L8, L7MS34, F6X782, F6W354
GOTERM_CC_DIRECT	GO:0008290	F-actin capping protein complex	4	0.578871	0.00307349	12.2266	0.0314825	F7A4K0, F7D2I6, F7DS36, F6TZ46

## Sheet: Reactome extracellular exosome
Supplementary Table 2B. Reactome pathway analysis of the identified proteins from equine oviductal fluid belonging to the Gene Ontology (GO) category extracellular exosome (GO:0070062). The enrichment analysis of all the identified proteins from equine oviductal fluid found 375 entries to belong to the GO category extracellular exosome (see Supplementary Table 2A). The Analysis tool of Reactome (…																Supplementary Table 6A. Reactome pathway analysis of the down-regulated proteins in equine post-ovulatory vs. pre-ovulatory oviductal fluids. The pathway analysis was performed using the Analysis tool of Reactome (https://reactome.org/). Gene names corresponding to the down-regulated proteins identified in post-ovulatory oviductal fluids (see Supplementary Table 3) were examined in the Homo sapie…								Supplementary Table 6A. Reactome pathway analysis of the down-regulated proteins in equine post-ovulatory vs. pre-ovulatory oviductal fluids. The pathway analysis was performed using the Analysis tool of Reactome (https://reactome.org/). Gene names corresponding to the down-regulated proteins identified in post-ovulatory oviductal fluids (see Supplementary Table 3) were examined in the Homo sapie…								Supplementary Table 6A. Reactome pathway analysis of the down-regulated proteins in equine post-ovulatory vs. pre-ovulatory oviductal fluids. The pathway analysis was performed using the Analysis tool of Reactome (https://reactome.org/). Gene names corresponding to the down-regulated proteins identified in post-ovulatory oviductal fluids (see Supplementary Table 3) were examined in the Homo sapie…								Supplementary Table 6A. Reactome pathway analysis of the down-regulated proteins in equine post-ovulatory vs. pre-ovulatory oviductal fluids. The pathway analysis was performed using the Analysis tool of Reactome (https://reactome.org/). Gene names corresponding to the down-regulated proteins identified in post-ovulatory oviductal fluids (see Supplementary Table 3) were examined in the Homo sapie…								Supplementary Table 6A. Reactome pathway analysis of the down-regulated proteins in equine post-ovulatory vs. pre-ovulatory oviductal fluids. The pathway analysis was performed using the Analysis tool of Reactome (https://reactome.org/). Gene names corresponding to the down-regulated proteins identified in post-ovulatory oviductal fluids (see Supplementary Table 3) were examined in the Homo sapie…
Pathway identifier	Pathway name	Count	Entities ratio	p value	FDR
R-HSA-1430728	Metabolism	175	0.250241	6.5366e-11	4.57562e-10
R-HSA-168256	Immune System	142	0.184616	1.77989e-11	1.42391e-10
R-HSA-392499	Metabolism of proteins	138	0.160722	1.03251e-14	1.03251e-13
R-HSA-1643685	Disease	118	0.162512	5.27186e-08	3.16312e-07
R-HSA-168249	Innate Immune System	104	0.0917918	1.11022e-16	1.55431e-15
R-HSA-2262752	Cellular responses to stress	91	0.0558463	1.11022e-16	1.55431e-15
R-HSA-8953897	Cellular responses to external stimuli	91	0.0570858	1.11022e-16	1.55431e-15
R-HSA-5663205	Infectious disease	91	0.0924804	1.15485e-12	9.23883e-12
R-HSA-1266738	Developmental Biology	84	0.0869026	2.56716e-11	1.79701e-10
R-HSA-422475	Axon guidance	81	0.0402148	1.11022e-16	1.55431e-15
R-HSA-9675108	Nervous system development	81	0.0426938	1.11022e-16	1.55431e-15
R-HSA-597592	Post-translational protein modification	76	0.109971	0.000112017	0.000560084
R-HSA-71291	Metabolism of amino acids and derivatives	72	0.0455171	1.11022e-16	1.55431e-15
R-HSA-1280215	Cytokine Signaling in Immune system	66	0.0751963	1.8061e-07	1.08366e-06
R-HSA-8953854	Metabolism of RNA	65	0.0538493	7.52509e-13	6.02007e-12
R-HSA-6798695	Neutrophil degranulation	62	0.0330533	1.11022e-16	1.55431e-15
R-HSA-449147	Signaling by Interleukins	61	0.0442776	1.59872e-14	1.43885e-13
R-HSA-376176	Signaling by ROBO receptors	60	0.0161823	1.11022e-16	1.55431e-15
R-HSA-9010553	Regulation of expression of SLITs and ROBOs	54	0.0126016	1.11022e-16	1.55431e-15
R-HSA-5653656	Vesicle-mediated transport	50	0.0567415	5.84984e-06	2.92492e-05
R-HSA-1640170	Cell Cycle	49	0.050544	5.36237e-07	3.21742e-06
R-HSA-1280218	Adaptive Immune System	47	0.0691365	0.00344352	0.0111868
R-HSA-9716542	Signaling by Rho GTPases, Miro GTPases and RHOBTB3	46	0.0495799	3.86497e-06	1.93249e-05
R-HSA-194315	Signaling by Rho GTPases	45	0.0484782	4.89395e-06	2.44698e-05
R-HSA-69278	Cell Cycle, Mitotic	44	0.0410412	1.4906e-07	8.94361e-07
R-HSA-199991	Membrane Trafficking	43	0.0457926	6.08397e-06	3.04198e-05
R-HSA-72766	Translation	42	0.0233439	6.58362e-14	5.92526e-13
R-HSA-5663202	Diseases of signal transduction by growth factor receptors and second messengers	42	0.0311941	5.26574e-10	3.68602e-09
R-HSA-109582	Hemostasis	42	0.0551577	0.000724394	0.00289758
R-HSA-382551	Transport of small molecules	42	0.0659689	0.0157665	0.0472995
R-HSA-68886	M Phase	41	0.0286462	1.45696e-10	1.01987e-09
R-HSA-5683057	MAPK family signaling cascades	39	0.0261672	1.34143e-10	9.39003e-10
R-HSA-69275	G2/M Transition	37	0.0145985	1.11022e-16	1.55431e-15
R-HSA-453274	Mitotic G2-G2/M phases	37	0.0147363	1.11022e-16	1.55431e-15
R-HSA-5357801	Programmed Cell Death	36	0.0163889	1.45439e-14	1.43885e-13
R-HSA-5673001	RAF/MAP kinase cascade	36	0.0221733	7.31925e-11	5.12347e-10
R-HSA-5684996	MAPK1/MAPK3 signaling	36	0.0226553	1.30397e-10	9.12779e-10
R-HSA-72706	GTP hydrolysis and joining of the 60S ribosomal subunit	35	0.00826332	1.11022e-16	1.55431e-15
R-HSA-72737	Cap-dependent Translation Initiation	35	0.00895193	1.11022e-16	1.55431e-15
R-HSA-72613	Eukaryotic Translation Initiation	35	0.00895193	1.11022e-16	1.55431e-15
R-HSA-156827	L13a-mediated translational silencing of Ceruloplasmin expression	35	0.00826332	1.11022e-16	1.55431e-15
R-HSA-2408522	Selenoamino acid metabolism	35	0.012395	1.11022e-16	1.55431e-15
R-HSA-9711123	Cellular response to chemical stress	35	0.0143231	1.55431e-15	1.86517e-14
R-HSA-9711097	Cellular response to starvation	34	0.0121195	1.11022e-16	1.55431e-15
R-HSA-109581	Apoptosis	34	0.0132213	9.99201e-16	1.19904e-14
R-HSA-168255	Influenza Infection	34	0.0137722	2.9976e-15	3.29736e-14
R-HSA-68882	Mitotic Anaphase	34	0.0171464	1.32117e-12	1.05693e-11
R-HSA-2555396	Mitotic Metaphase and Anaphase	34	0.0172153	1.47216e-12	1.17772e-11
R-HSA-195258	RHO GTPase Effectors	34	0.0224487	1.44184e-09	8.65104e-09
R-HSA-72689	Formation of a pool of free 40S subunits	33	0.00729927	1.11022e-16	1.55431e-15
R-HSA-156842	Eukaryotic Translation Elongation	33	0.00702383	1.11022e-16	1.55431e-15
R-HSA-69620	Cell Cycle Checkpoints	33	0.0192811	1.25019e-10	8.75132e-10
R-HSA-927802	Nonsense-Mediated Decay (NMD)	32	0.00853877	1.11022e-16	1.55431e-15
R-HSA-975957	Nonsense Mediated Decay (NMD) enhanced by the Exon Junction Complex (EJC)	32	0.00853877	1.11022e-16	1.55431e-15
R-HSA-156902	Peptide chain elongation	32	0.00667952	1.11022e-16	1.55431e-15
R-HSA-2408557	Selenocysteine synthesis	32	0.00771244	1.11022e-16	1.55431e-15
R-HSA-9633012	Response of EIF2AK4 (GCN2) to amino acid deficiency	32	0.00791902	1.11022e-16	1.55431e-15
R-HSA-168273	Influenza Viral RNA Transcription and Replication	32	0.0121195	3.33067e-15	3.66374e-14
R-HSA-6791226	Major pathway of rRNA processing in the nucleolus and cytosol	32	0.0130147	2.26485e-14	2.03837e-13
R-HSA-8868773	rRNA processing in the nucleus and cytosol	32	0.0142542	2.5091e-13	2.00728e-12
R-HSA-72312	rRNA processing	32	0.016871	1.8943e-11	1.51544e-10
R-HSA-71387	Metabolism of carbohydrates	32	0.0314006	2.11962e-05	0.000105981
R-HSA-983169	Class I MHC mediated antigen processing & presentation	32	0.0325713	4.23103e-05	0.000211551
R-HSA-975956	Nonsense Mediated Decay (NMD) independent of the Exon Junction Complex (EJC)	31	0.00695496	1.11022e-16	1.55431e-15
R-HSA-192823	Viral mRNA Translation	31	0.00785016	1.11022e-16	1.55431e-15
R-HSA-1799339	SRP-dependent cotranslational protein targeting to membrane	31	0.00819446	1.11022e-16	1.55431e-15
R-HSA-72764	Eukaryotic Translation Termination	31	0.00729927	1.11022e-16	1.55431e-15
R-HSA-2467813	Separation of Sister Chromatids	31	0.0134279	2.93876e-13	2.35101e-12
R-HSA-195721	Signaling by WNT	31	0.0228619	9.0277e-08	5.41662e-07
R-HSA-76002	Platelet activation, signaling and aggregation	30	0.0200386	1.76216e-08	1.0573e-07
R-HSA-5358351	Signaling by Hedgehog	29	0.0115687	2.40585e-13	1.92468e-12
R-HSA-8951664	Neddylation	29	0.0165955	1.07701e-09	6.46208e-09
R-HSA-162906	HIV Infection	29	0.0181793	7.91523e-09	4.74914e-08
R-HSA-983168	Antigen processing: Ubiquitination & Proteasome degradation	29	0.0216912	3.14689e-07	1.88814e-06
R-HSA-8852276	The role of GTSE1 in G2/M progression after G2 checkpoint	28	0.00571547	1.11022e-16	1.55431e-15
R-HSA-8878166	Transcriptional regulation by RUNX2	28	0.0101226	6.11733e-14	5.5056e-13
R-HSA-69481	G2/M Checkpoints	28	0.0106046	1.8463e-13	1.66167e-12
R-HSA-2454202	Fc epsilon receptor (FCERI) signaling	28	0.0161823	2.5931e-09	1.55586e-08
R-HSA-1257604	PIP3 activates AKT signaling	28	0.0219667	1.26031e-06	7.56189e-06
R-HSA-9006925	Intracellular signaling by second messengers	28	0.0252031	1.5693e-05	7.8465e-05
R-HSA-450531	Regulation of mRNA stability by proteins that bind AU-rich elements	27	0.00640408	1.11022e-16	1.55431e-15
R-HSA-5610787	Hedgehog 'off' state	27	0.00853877	7.66054e-15	7.66054e-14
R-HSA-162909	Host Interactions of HIV factors	27	0.0103292	6.31606e-13	5.05285e-12
R-HSA-195253	Degradation of beta-catenin by the destruction complex	26	0.00626635	1.11022e-16	1.55431e-15
R-HSA-5687128	MAPK6/MAPK4 signaling	26	0.00729927	1.66533e-15	1.9984e-14
R-HSA-382556	ABC-family proteins mediated transport	26	0.00840105	3.9746e-14	3.57714e-13
R-HSA-202403	TCR signaling	26	0.0101226	2.49845e-12	1.99876e-11
R-HSA-3858494	Beta-catenin independent WNT signaling	26	0.0114309	3.44739e-11	2.41317e-10
R-HSA-1236974	ER-Phagosome pathway	26	0.011913	8.28168e-11	5.79717e-10
R-HSA-1236975	Antigen processing-Cross presentation	26	0.0134279	1.00058e-09	6.00348e-09
R-HSA-201681	TCF dependent signaling in response to WNT	26	0.014874	7.90311e-09	4.74186e-08
R-HSA-5619115	Disorders of transmembrane transporters	26	0.0190745	9.09687e-07	5.45812e-06
R-HSA-5688426	Deubiquitination	26	0.019832	1.83583e-06	1.1015e-05
R-HSA-450408	AUF1 (hnRNP D0) binds and destabilizes mRNA	25	0.00385622	1.11022e-16	1.55431e-15
R-HSA-5358346	Hedgehog ligand biogenesis	25	0.00495799	1.11022e-16	1.55431e-15
R-HSA-9020591	Interleukin-12 signaling	25	0.00578433	1.11022e-16	1.55431e-15
R-HSA-351202	Metabolism of polyamines	25	0.00550888	1.11022e-16	1.55431e-15
R-HSA-447115	Interleukin-12 family signaling	25	0.00661066	1.55431e-15	1.86517e-14
R-HSA-5619084	ABC transporter disorders	25	0.00674838	2.33147e-15	2.56462e-14
R-HSA-4086400	PCP/CE pathway	25	0.00681724	2.9976e-15	3.29736e-14
R-HSA-5668541	TNFR2 non-canonical NF-kB pathway	25	0.00716155	8.88178e-15	8.88178e-14
R-HSA-9020702	Interleukin-1 signaling	25	0.00750585	2.4869e-14	2.23821e-13
R-HSA-5607764	CLEC7A (Dectin-1) signaling	25	0.00826332	2.0195e-13	1.81755e-12
R-HSA-202424	Downstream TCR signaling	25	0.00853877	4.0945e-13	3.2756e-12
R-HSA-69206	G1/S Transition	25	0.0103292	2.29338e-11	1.60536e-10
R-HSA-9707564	Cytoprotection by HMOX1	25	0.01088	6.70813e-11	4.69569e-10
R-HSA-446652	Interleukin-1 family signaling	25	0.0114998	2.07878e-10	1.45514e-09
R-HSA-6807070	PTEN Regulation	25	0.0117752	3.35571e-10	2.349e-09
R-HSA-453279	Mitotic G1 phase and G1/S transition	25	0.011913	4.24158e-10	2.9691e-09
R-HSA-2871837	FCERI mediated NF-kB activation	25	0.0120507	5.34341e-10	3.74039e-09
R-HSA-5621481	C-type lectin receptors (CLRs)	25	0.0139788	9.9117e-09	5.94702e-08
R-HSA-8854050	FBXL7 down-regulates AURKA during mitotic entry and in early mitosis	24	0.00378736	1.11022e-16	1.55431e-15
R-HSA-174113	SCF-beta-TrCP mediated degradation of Emi1	24	0.00378736	1.11022e-16	1.55431e-15
R-HSA-5658442	Regulation of RAS by GAPs	24	0.00488913	1.11022e-16	1.55431e-15
R-HSA-5362768	Hh mutants are degraded by ERAD	24	0.00420052	1.11022e-16	1.55431e-15
R-HSA-180534	Vpu mediated degradation of CD4	24	0.00364964	1.11022e-16	1.55431e-15
R-HSA-5387390	Hh mutants abrogate ligand secretion	24	0.00440711	1.11022e-16	1.55431e-15
R-HSA-5678895	Defective CFTR causes cystic fibrosis	24	0.00454483	1.11022e-16	1.55431e-15
R-HSA-350562	Regulation of ornithine decarboxylase (ODC)	24	0.00351191	1.11022e-16	1.55431e-15
R-HSA-9604323	Negative regulation of NOTCH4 signaling	24	0.00392508	1.11022e-16	1.55431e-15
R-HSA-5610780	Degradation of GLI1 by the proteasome	24	0.00426938	1.11022e-16	1.55431e-15
R-HSA-68949	Orc1 removal from chromatin	24	0.00502686	1.11022e-16	1.55431e-15
R-HSA-5610785	GLI3 is processed to GLI3R by the proteasome	24	0.00426938	1.11022e-16	1.55431e-15
R-HSA-5610783	Degradation of GLI2 by the proteasome	24	0.00426938	1.11022e-16	1.55431e-15
R-HSA-5676590	NIK-->noncanonical NF-kB signaling	24	0.00420052	1.11022e-16	1.55431e-15
R-HSA-5607761	Dectin-1 mediated noncanonical NF-kB signaling	24	0.00454483	1.11022e-16	1.55431e-15
R-HSA-8950505	Gene and protein expression by JAK-STAT signaling after Interleukin-12 stimulation	24	0.00502686	1.11022e-16	1.55431e-15
R-HSA-1169091	Activation of NF-kappaB in B cells	24	0.00495799	1.11022e-16	1.55431e-15
R-HSA-9707587	Regulation of HMOX1 expression and activity	24	0.00516458	1.11022e-16	1.55431e-15
R-HSA-8939902	Regulation of RUNX2 expression and activity	24	0.00571547	5.55112e-16	7.21645e-15
R-HSA-176408	Regulation of APC/C activators between G1/S and early anaphase	24	0.00571547	5.55112e-16	7.21645e-15
R-HSA-1168372	Downstream signaling events of B Cell Receptor (BCR)	24	0.00626635	4.21885e-15	4.64073e-14
R-HSA-174143	APC/C-mediated degradation of cell cycle proteins	24	0.00633522	5.32907e-15	5.32907e-14
R-HSA-453276	Regulation of mitotic cell cycle	24	0.00633522	5.32907e-15	5.32907e-14
R-HSA-9013694	Signaling by NOTCH4	24	0.00633522	5.32907e-15	5.32907e-14
R-HSA-69052	Switching of origins to a post-replicative state	24	0.00640408	6.77236e-15	6.77236e-14
R-HSA-5689603	UCH proteinases	24	0.00674838	2.06501e-14	1.85851e-13
R-HSA-69239	Synthesis of DNA	24	0.00915852	1.17134e-11	9.37073e-11
R-HSA-69306	DNA Replication	24	0.00977827	4.37415e-11	3.0619e-10
R-HSA-69242	S Phase	24	0.012395	4.43509e-09	2.66105e-08
R-HSA-983705	Signaling by the B Cell Receptor (BCR)	24	0.0130147	1.10962e-08	6.65771e-08
R-HSA-157118	Signaling by NOTCH	24	0.0177661	2.77866e-06	1.38933e-05
R-HSA-187577	SCF(Skp2)-mediated degradation of p27/p21	23	0.00426938	1.11022e-16	1.55431e-15
R-HSA-211733	Regulation of activated PAK-2p34 by proteasome mediated degradation	23	0.00344305	1.11022e-16	1.55431e-15
R-HSA-68827	CDT1 association with the CDC6:ORC:origin complex	23	0.0040628	1.11022e-16	1.55431e-15
R-HSA-174154	APC/C:Cdc20 mediated degradation of Securin	23	0.00468255	1.11022e-16	1.55431e-15
R-HSA-4641258	Degradation of DVL	23	0.00392508	1.11022e-16	1.55431e-15
R-HSA-69613	p53-Independent G1/S DNA damage checkpoint	23	0.0037185	1.11022e-16	1.55431e-15
R-HSA-69610	p53-Independent DNA Damage Response	23	0.0037185	1.11022e-16	1.55431e-15
R-HSA-69601	Ubiquitin Mediated Degradation of Phosphorylated Cdc25A	23	0.0037185	1.11022e-16	1.55431e-15
R-HSA-180585	Vif-mediated degradation of APOBEC3G	23	0.00385622	1.11022e-16	1.55431e-15
R-HSA-4641257	Degradation of AXIN	23	0.00392508	1.11022e-16	1.55431e-15
R-HSA-169911	Regulation of Apoptosis	23	0.0037185	1.11022e-16	1.55431e-15
R-HSA-349425	Autodegradation of the E3 ubiquitin ligase COP1	23	0.0037185	1.11022e-16	1.55431e-15
R-HSA-75815	Ubiquitin-dependent degradation of Cyclin D	23	0.0037185	1.11022e-16	1.55431e-15
R-HSA-1236978	Cross-presentation of soluble exogenous antigens (endosomes)	23	0.00364964	1.11022e-16	1.55431e-15
R-HSA-4608870	Asymmetric localization of PCP proteins	23	0.00454483	1.11022e-16	1.55431e-15
R-HSA-8932339	ROS sensing by NFE2L2	23	0.00413166	1.11022e-16	1.55431e-15
R-HSA-68867	Assembly of the pre-replicative complex	23	0.00468255	1.11022e-16	1.55431e-15
R-HSA-69541	Stabilization of p53	23	0.0040628	1.11022e-16	1.55431e-15
R-HSA-69563	p53-Dependent G1 DNA Damage Response	23	0.00482027	1.11022e-16	1.55431e-15
R-HSA-69580	p53-Dependent G1/S DNA damage checkpoint	23	0.00482027	1.11022e-16	1.55431e-15
R-HSA-1234176	Oxygen-dependent proline hydroxylation of Hypoxia-inducible Factor Alpha	23	0.00495799	3.33067e-16	4.66294e-15
R-HSA-69615	G1/S DNA Damage Checkpoints	23	0.00495799	3.33067e-16	4.66294e-15
R-HSA-174184	Cdc20:Phospho-APC/C mediated degradation of Cyclin A	23	0.00502686	4.44089e-16	6.21725e-15
R-HSA-174178	APC/C:Cdh1 mediated degradation of Cdc20 and other APC/C:Cdh1 targeted proteins in late mitosis/early G1	23	0.00509572	5.55112e-16	7.21645e-15
R-HSA-179419	APC:Cdc20 mediated degradation of cell cycle proteins prior to satisfation of the cell cycle checkpoint	23	0.00509572	5.55112e-16	7.21645e-15
R-HSA-8948751	Regulation of PTEN stability and activity	23	0.00509572	5.55112e-16	7.21645e-15
R-HSA-69017	CDK-mediated phosphorylation and removal of Cdc6	23	0.00516458	6.66134e-16	7.99361e-15
R-HSA-176409	APC/C:Cdc20 mediated degradation of mitotic proteins	23	0.00523344	8.88178e-16	1.06581e-14
R-HSA-176814	Activation of APC/C and APC/C:Cdc20 mediated degradation of mitotic proteins	23	0.0053023	1.22125e-15	1.46549e-14
R-HSA-1234174	Cellular response to hypoxia	23	0.00585319	9.32587e-15	9.32587e-14
R-HSA-69202	Cyclin E associated events during G1/S transition	23	0.00605977	1.90958e-14	1.71863e-13
R-HSA-69002	DNA Replication Pre-Initiation	23	0.00605977	1.90958e-14	1.71863e-13
R-HSA-69656	Cyclin A:Cdk2-associated events at S phase entry	23	0.00619749	3.03091e-14	2.72782e-13
R-HSA-5632684	Hedgehog 'on' state	23	0.00633522	4.75175e-14	4.27658e-13
R-HSA-8939236	RUNX1 regulates transcription of genes involved in differentiation of HSCs	23	0.00729927	8.32556e-13	6.66045e-12
R-HSA-5689880	Ub-specific processing proteases	23	0.0141854	2.14958e-07	1.28975e-06
R-HSA-8878171	Transcriptional regulation by RUNX1	23	0.0179727	1.05466e-05	5.27329e-05
R-HSA-8941858	Regulation of RUNX3 expression and activity	22	0.00392508	1.11022e-16	1.55431e-15
R-HSA-174084	Autodegradation of Cdh1 by Cdh1:APC/C	22	0.00440711	3.33067e-16	4.66294e-15
R-HSA-8878159	Transcriptional regulation by RUNX3	22	0.0081256	4.62221e-11	3.23555e-10
R-HSA-446203	Asparagine N-linked glycosylation	22	0.0289905	0.013307	0.039921
R-HSA-72649	Translation initiation complex formation	21	0.00426938	1.88738e-15	2.07612e-14
R-HSA-72702	Ribosomal scanning and start codon recognition	21	0.00440711	3.55271e-15	3.90799e-14
R-HSA-72662	Activation of the mRNA upon binding of the cap-binding complex and eIFs, and subsequent binding to 43S	21	0.00454483	6.32827e-15	6.32827e-14
R-HSA-1852241	Organelle biogenesis and maintenance	21	0.0231373	0.00223558	0.00894231
R-HSA-72695	Formation of the ternary complex, and subsequently, the 43S complex	20	0.0037185	1.77636e-15	2.07612e-14
R-HSA-114608	Platelet degranulation	20	0.00943396	2.03638e-08	1.22183e-07
R-HSA-76005	Response to elevated platelet cytosolic Ca2+	20	0.00991599	4.53017e-08	2.7181e-07
R-HSA-5617833	Cilium Assembly	19	0.0143231	3.81914e-05	0.000190957
R-HSA-70326	Glucose metabolism	17	0.00964055	2.76998e-06	1.38499e-05
R-HSA-2029482	Regulation of actin dynamics for phagocytic cup formation	17	0.01088	1.30864e-05	6.54318e-05
R-HSA-2029480	Fcgamma receptor (FCGR) dependent phagocytosis	17	0.0132902	0.000147871	0.000706262
R-HSA-6811442	Intra-Golgi and retrograde Golgi-to-ER traffic	16	0.0150117	0.00155214	0.00620858
R-HSA-390466	Chaperonin-mediated protein folding	15	0.00661066	5.19218e-07	3.11531e-06
R-HSA-391251	Protein folding	15	0.00702383	1.09039e-06	6.54234e-06
R-HSA-70171	Glycolysis	15	0.00757471	2.70767e-06	1.35383e-05
R-HSA-8856688	Golgi-to-ER retrograde transport	15	0.0101914	8.06398e-05	0.000403199
R-HSA-5663220	RHO GTPases Activate Formins	15	0.0102603	8.67686e-05	0.000433843
R-HSA-15869	Metabolism of nucleotides	15	0.0174218	0.0139071	0.0417212
R-HSA-9664422	FCGR3A-mediated phagocytosis	14	0.0108112	0.000492548	0.00197019
R-HSA-9664407	Parasite infection	14	0.0108112	0.000492548	0.00197019
R-HSA-9664417	Leishmania phagocytosis	14	0.0108112	0.000492548	0.00197019
R-HSA-8856828	Clathrin-mediated endocytosis	14	0.0110866	0.000627386	0.00250955
R-HSA-389957	Prefoldin mediated transfer of substrate to CCT/TriC	13	0.00199697	1.49565e-11	1.19652e-10
R-HSA-389958	Cooperation of Prefoldin and TriC/CCT in actin and tubulin folding	13	0.00254786	2.84104e-10	1.98872e-09
R-HSA-9612973	Autophagy	13	0.0114309	0.00240424	0.00961696
R-HSA-5663213	RHO GTPases Activate WASPs and WAVEs	12	0.0028233	1.01962e-08	6.11775e-08
R-HSA-1445148	Translocation of SLC2A4 (GLUT4) to the plasma membrane	12	0.00544002	9.34286e-06	4.67143e-05
R-HSA-6802957	Oncogenic MAPK signaling	12	0.00640408	4.50191e-05	0.000225096
R-HSA-6807878	COPI-mediated anterograde transport	12	0.00736813	0.000164917	0.000706262
R-HSA-3371556	Cellular response to heat stress	12	0.00929624	0.00124779	0.00499115
R-HSA-199977	ER to Golgi Anterograde Transport	12	0.0112932	0.00586184	0.0175855
R-HSA-389960	Formation of tubulin folding intermediates by CCT/TriC	11	0.00206583	4.32947e-09	2.59768e-08
R-HSA-3371497	HSP90 chaperone cycle for steroid hormone receptors (SHR)	11	0.00488913	1.82943e-05	9.14717e-05
R-HSA-2565942	Regulation of PLK1 Activity at G2/M Transition	11	0.00633522	0.000178167	0.000712667
R-HSA-5620912	Anchoring of the basal body to the plasma membrane	11	0.00681724	0.000329832	0.00131933
R-HSA-8957275	Post-translational protein phosphorylation	11	0.00750585	0.000724212	0.00289685
R-HSA-5628897	TP53 Regulates Metabolic Genes	11	0.00867649	0.00224954	0.00899815
R-HSA-381426	Regulation of Insulin-like Growth Factor (IGF) transport and uptake by Insulin-like Growth Factor Binding Proteins (IGFBPs)	11	0.00874535	0.00238842	0.0095537
R-HSA-373760	L1CAM interactions	11	0.00895193	0.00284726	0.0111868
R-HSA-6814122	Cooperation of PDCL (PhLP1) and TRiC/CCT in G-protein beta folding	10	0.0028233	8.86238e-07	5.31743e-06
R-HSA-6811436	COPI-independent Golgi-to-ER retrograde traffic	10	0.00433825	3.56941e-05	0.00017847
R-HSA-3299685	Detoxification of Reactive Oxygen Species	10	0.00447597	4.62068e-05	0.000231034
R-HSA-6802952	Signaling by BRAF and RAF fusions	10	0.00502686	0.000118698	0.000593489
R-HSA-9663891	Selective autophagy	10	0.00612863	0.000558445	0.00223378
R-HSA-380320	Recruitment of NuMA to mitotic centrosomes	10	0.00667952	0.00106424	0.00425695
R-HSA-2682334	EPH-Ephrin signaling	10	0.00695496	0.00143132	0.00572526
R-HSA-390450	Folding of actin by CCT/TriC	9	0.000895193	4.9814e-10	3.48698e-09
R-HSA-6802948	Signaling by high-kinase activity BRAF mutants	9	0.00302989	1.25148e-05	6.25739e-05
R-HSA-9646399	Aggrephagy	9	0.00323647	2.08937e-05	0.000104468
R-HSA-5674135	MAP2K and MAPK activation	9	0.00337419	2.8803e-05	0.000144015
R-HSA-3928662	EPHB-mediated forward signaling	9	0.00351191	3.91163e-05	0.000195582
R-HSA-9649948	Signaling downstream of RAS mutants	9	0.0037185	6.03427e-05	0.000301714
R-HSA-6802955	Paradoxical activation of RAF signaling by kinase inactive BRAF	9	0.0037185	6.03427e-05	0.000301714
R-HSA-6802946	Signaling by moderate kinase activity BRAF mutants	9	0.0037185	6.03427e-05	0.000301714
R-HSA-6802949	Signaling by RAS mutants	9	0.0037185	6.03427e-05	0.000301714
R-HSA-109606	Intrinsic Pathway for Apoptosis	9	0.00440711	0.000212704	0.000850814
R-HSA-70263	Gluconeogenesis	9	0.00454483	0.000265894	0.00106357
R-HSA-380284	Loss of proteins required for interphase microtubule organization from the centrosome	9	0.00488913	0.000448586	0.00179434
R-HSA-380259	Loss of Nlp from mitotic centrosomes	9	0.00488913	0.000448586	0.00179434
R-HSA-8854518	AURKA Activation by TPX2	9	0.00509572	0.000600725	0.0024029
R-HSA-5625740	RHO GTPases activate PKNs	9	0.00550888	0.00103191	0.00412765
R-HSA-380270	Recruitment of mitotic centrosome proteins and complexes	9	0.00557774	0.00112353	0.00449413
R-HSA-380287	Centrosome maturation	9	0.00571547	0.00132651	0.00530603
R-HSA-5626467	RHO GTPases activate IQGAPs	8	0.002479	2.12069e-05	0.000106034
R-HSA-390471	Association of TriC/CCT with target proteins during biosynthesis	8	0.00275444	4.42677e-05	0.000221339
R-HSA-9656223	Signaling by RAF1 mutants	8	0.00337419	0.000176565	0.000706262
R-HSA-437239	Recycling pathway of L1	8	0.00378736	0.000379241	0.00151697
R-HSA-5620920	Cargo trafficking to the periciliary membrane	7	0.00378736	0.00185156	0.00740626
R-HSA-8873719	RAB geranylgeranylation	7	0.00468255	0.00583285	0.0174985
R-HSA-373755	Semaphorin interactions	7	0.00482027	0.00678466	0.020354
R-HSA-9662360	Sensory processing of sound by inner hair cells of the cochlea	7	0.00523344	0.0103338	0.0310013
R-HSA-917937	Iron uptake and transport	7	0.00571547	0.0159923	0.0479768
R-HSA-9013418	RHOBTB2 GTPase cycle	6	0.00165266	0.000121627	0.000608137
R-HSA-5627123	RHO GTPases activate PAKs	6	0.00185925	0.00022817	0.000912679
R-HSA-9706574	RHOBTB GTPase Cycle	6	0.002479	0.00101666	0.00406666
R-HSA-114452	Activation of BH3-only proteins	6	0.002479	0.00101666	0.00406666
R-HSA-3371511	HSF1 activation	6	0.00296102	0.00246729	0.00986915
R-HSA-73817	Purine ribonucleoside monophosphate biosynthesis	6	0.00337419	0.00463493	0.0139048
R-HSA-5675221	Negative regulation of MAPK pathway	6	0.00337419	0.00463493	0.0139048
R-HSA-8956320	Nucleobase biosynthesis	6	0.00426938	0.0136758	0.0410275
R-HSA-75035	Chk1/Chk2(Cds1) mediated inactivation of Cyclin B:Cdk1 complex	5	0.00103292	0.00012079	0.000603951
R-HSA-111447	Activation of BAD and translocation to mitochondria	5	0.00130836	0.000356053	0.00142421
R-HSA-446353	Cell-extracellular matrix interactions	5	0.00130836	0.000356053	0.00142421
R-HSA-9613829	Chaperone Mediated Autophagy	5	0.0015838	0.000836932	0.00334773
R-HSA-5620922	BBSome-mediated cargo-targeting to cilium	5	0.00165266	0.00100973	0.00403891
R-HSA-5696394	DNA Damage Recognition in GG-NER	5	0.00275444	0.00871361	0.0261408
R-HSA-187687	Signalling to ERKs	5	0.00289216	0.0105841	0.0317522
R-HSA-71336	Pentose phosphate pathway	5	0.00316761	0.0151121	0.0453362
R-HSA-3371568	Attenuation phase	5	0.00323647	0.0164184	0.0492552
R-HSA-9614399	Regulation of localization of FOXO transcription factors	4	0.000964055	0.00103488	0.00413954
R-HSA-202670	ERKs are inactivated	4	0.00103292	0.00133116	0.00532464
R-HSA-3000484	Scavenging by Class F Receptors	4	0.00110178	0.00168206	0.00672825
R-HSA-162658	Golgi Cisternae Pericentriolar Stack Reorganization	4	0.00117064	0.0020925	0.00837001
R-HSA-399954	Sema3A PAK dependent Axon repulsion	4	0.00130836	0.00311125	0.0111868
R-HSA-1295596	Spry regulation of FGF signaling	4	0.00130836	0.00311125	0.0111868
R-HSA-169893	Prolonged ERK activation events	4	0.00137722	0.00372892	0.0111868
R-HSA-5625900	RHO GTPases activate CIT	4	0.0015838	0.00606836	0.0182051
R-HSA-5627117	RHO GTPases Activate ROCKs	4	0.00165266	0.00702415	0.0210725
R-HSA-198753	ERK/MAPK targets	4	0.00179039	0.00922266	0.027668
R-HSA-446205	Synthesis of GDP-mannose	3	0.000757471	0.00509703	0.0152911
R-HSA-8963888	Chylomicron assembly	3	0.000964055	0.009818	0.029454
R-HSA-879415	Advanced glycosylation endproduct receptor signaling	3	0.00110178	0.0140092	0.0420275
R-HSA-170968	Frs2-mediated activation	3	0.00117064	0.0164297	0.0492891
R-HSA-9665230	Drug resistance in ERBB2 KD mutants	2	0.000275444	0.00706235	0.0211871
R-HSA-9652282	Drug-mediated inhibition of ERBB2 signaling	2	0.000275444	0.00706235	0.0211871
R-HSA-9665249	Resistance of ERBB2 KD mutants to afatinib	2	0.000275444	0.00706235	0.0211871
R-HSA-9665244	Resistance of ERBB2 KD mutants to sapitinib	2	0.000275444	0.00706235	0.0211871
R-HSA-9665245	Resistance of ERBB2 KD mutants to tesevatinib	2	0.000275444	0.00706235	0.0211871
R-HSA-9665246	Resistance of ERBB2 KD mutants to neratinib	2	0.000275444	0.00706235	0.0211871
R-HSA-3878781	Glycogen storage disease type IV (GBE1)	2	0.000275444	0.00706235	0.0211871
R-HSA-9665737	Drug resistance in ERBB2 TMD/JMD mutants	2	0.000275444	0.00706235	0.0211871
R-HSA-9665247	Resistance of ERBB2 KD mutants to osimertinib	2	0.000275444	0.00706235	0.0211871
R-HSA-9665251	Resistance of ERBB2 KD mutants to lapatinib	2	0.000275444	0.00706235	0.0211871
R-HSA-9665233	Resistance of ERBB2 KD mutants to trastuzumab	2	0.000275444	0.00706235	0.0211871
R-HSA-9665250	Resistance of ERBB2 KD mutants to AEE788	2	0.000275444	0.00706235	0.0211871
R-HSA-9652169	Signaling by MAP2K mutants	2	0.000413166	0.0152579	0.0457738

## Sheet: Reactome cytoplasm
Supplementary Table 2C. Reactome pathway analysis of the identified proteins from equine oviductal fluids belonging to the Gene Ontology (GO) category cytoplasm (GO:0005737). The enrichment analysis of all the identified proteins from equine oviductal fluids found 200 entries to belong to the GO category cytoplasm (see Supplementary Table 2A). The Analysis tool of Reactome (https://reactome.org/)…
Pathway identifier	Pathway name	Count	Entities ratio	p value	FDR
R-HSA-168256	Immune System	79	0.184616	1.38021e-07	1.10417e-06
R-HSA-1430728	Metabolism	78	0.250241	0.00871239	0.0435619
R-HSA-392499	Metabolism of proteins	60	0.160722	0.000400598	0.00240359
R-HSA-168249	Innate Immune System	53	0.0917918	3.03058e-09	3.03058e-08
R-HSA-1280215	Cytokine Signaling in Immune system	45	0.0751963	2.14953e-08	1.93457e-07
R-HSA-449147	Signaling by Interleukins	39	0.0442776	4.8983e-12	7.34746e-11
R-HSA-1640170	Cell Cycle	34	0.050544	1.02837e-07	8.22693e-07
R-HSA-2262752	Cellular responses to stress	34	0.0558463	9.92355e-07	6.94649e-06
R-HSA-8953897	Cellular responses to external stimuli	34	0.0570858	1.60835e-06	1.12585e-05
R-HSA-1280218	Adaptive Immune System	33	0.0691365	0.000184119	0.00110471
R-HSA-6798695	Neutrophil degranulation	32	0.0330533	4.78184e-11	5.26003e-10
R-HSA-69278	Cell Cycle, Mitotic	31	0.0410412	3.2074e-08	2.88666e-07
R-HSA-422475	Axon guidance	29	0.0402148	2.41089e-07	1.92872e-06
R-HSA-9675108	Nervous system development	29	0.0426938	8.04881e-07	5.63417e-06
R-HSA-68886	M Phase	28	0.0286462	6.93491e-10	6.93491e-09
R-HSA-9716542	Signaling by Rho GTPases, Miro GTPases and RHOBTB3	28	0.0495799	3.70853e-05	0.000259597
R-HSA-194315	Signaling by Rho GTPases	27	0.0484782	6.48948e-05	0.000454264
R-HSA-5357801	Programmed Cell Death	26	0.0163889	8.77076e-14	2.85638e-12
R-HSA-68882	Mitotic Anaphase	26	0.0171464	2.41696e-13	5.93181e-12
R-HSA-2555396	Mitotic Metaphase and Anaphase	26	0.0172153	2.64344e-13	6.07991e-12
R-HSA-69620	Cell Cycle Checkpoints	25	0.0192811	1.97602e-11	2.37952e-10
R-HSA-71291	Metabolism of amino acids and derivatives	25	0.0455171	0.000151642	0.000909851
R-HSA-109581	Apoptosis	24	0.0132213	4.89608e-14	1.90947e-12
R-HSA-5663202	Diseases of signal transduction by growth factor receptors and second messengers	24	0.0311941	9.30302e-07	6.51212e-06
R-HSA-2467813	Separation of Sister Chromatids	23	0.0134279	5.45897e-13	1.01739e-11
R-HSA-69275	G2/M Transition	23	0.0145985	2.90745e-12	4.65192e-11
R-HSA-453274	Mitotic G2-G2/M phases	23	0.0147363	3.50375e-12	5.606e-11
R-HSA-5683057	MAPK family signaling cascades	23	0.0261672	1.65045e-07	1.32036e-06
R-HSA-8953854	Metabolism of RNA	23	0.0538493	0.00693444	0.0346722
R-HSA-376176	Signaling by ROBO receptors	22	0.0161823	1.40723e-10	1.54796e-09
R-HSA-8951664	Neddylation	22	0.0165955	2.24306e-10	2.46736e-09
R-HSA-983168	Antigen processing: Ubiquitination & Proteasome degradation	22	0.0216912	2.72335e-08	2.45101e-07
R-HSA-5684996	MAPK1/MAPK3 signaling	22	0.0226553	5.76463e-08	4.6117e-07
R-HSA-983169	Class I MHC mediated antigen processing & presentation	22	0.0325713	2.01494e-05	0.000141046
R-HSA-5673001	RAF/MAP kinase cascade	21	0.0221733	1.75647e-07	1.40518e-06
R-HSA-199991	Membrane Trafficking	21	0.0457926	0.00450304	0.0225152
R-HSA-202403	TCR signaling	20	0.0101226	1.51357e-12	2.57306e-11
R-HSA-9711123	Cellular response to chemical stress	20	0.0143231	6.36548e-10	6.36548e-09
R-HSA-162909	Host Interactions of HIV factors	19	0.0103292	1.85979e-11	2.37952e-10
R-HSA-69481	G2/M Checkpoints	19	0.0106046	2.89042e-11	3.46851e-10
R-HSA-446652	Interleukin-1 family signaling	19	0.0114998	1.11239e-10	1.22363e-09
R-HSA-5689880	Ub-specific processing proteases	19	0.0141854	3.37091e-09	3.37091e-08
R-HSA-8878171	Transcriptional regulation by RUNX1	19	0.0179727	1.34e-07	1.072e-06
R-HSA-162906	HIV Infection	19	0.0181793	1.59269e-07	1.27415e-06
R-HSA-5688426	Deubiquitination	19	0.019832	5.83257e-07	4.0828e-06
R-HSA-195258	RHO GTPase Effectors	19	0.0224487	3.50145e-06	2.45102e-05
R-HSA-195721	Signaling by WNT	19	0.0228619	4.53066e-06	3.17146e-05
R-HSA-9006925	Intracellular signaling by second messengers	19	0.0252031	1.74612e-05	0.000122228
R-HSA-8852276	The role of GTSE1 in G2/M progression after G2 checkpoint	18	0.00571547	9.65894e-15	6.32827e-13
R-HSA-382556	ABC-family proteins mediated transport	18	0.00840105	5.53846e-12	8.30769e-11
R-HSA-5610787	Hedgehog 'off' state	18	0.00853877	7.20557e-12	1.00878e-10
R-HSA-5358351	Signaling by Hedgehog	18	0.0115687	8.89429e-10	8.89429e-09
R-HSA-5621481	C-type lectin receptors (CLRs)	18	0.0139788	1.59817e-08	1.43835e-07
R-HSA-201681	TCF dependent signaling in response to WNT	18	0.014874	4.03021e-08	3.62719e-07
R-HSA-2454202	Fc epsilon receptor (FCERI) signaling	18	0.0161823	1.38765e-07	1.11012e-06
R-HSA-1257604	PIP3 activates AKT signaling	18	0.0219667	9.80359e-06	6.86251e-05
R-HSA-211733	Regulation of activated PAK-2p34 by proteasome mediated degradation	17	0.00344305	1.11022e-16	6.07292e-14
R-HSA-169911	Regulation of Apoptosis	17	0.0037185	1.11022e-16	6.07292e-14
R-HSA-5658442	Regulation of RAS by GAPs	17	0.00488913	1.12133e-14	6.39155e-13
R-HSA-195253	Degradation of beta-catenin by the destruction complex	17	0.00626635	5.65215e-13	1.01739e-11
R-HSA-4086400	PCP/CE pathway	17	0.00681724	2.10343e-12	3.36549e-11
R-HSA-8939236	RUNX1 regulates transcription of genes involved in differentiation of HSCs	17	0.00729927	6.0586e-12	8.48204e-11
R-HSA-5687128	MAPK6/MAPK4 signaling	17	0.00729927	6.0586e-12	8.48204e-11
R-HSA-9020702	Interleukin-1 signaling	17	0.00750585	9.31433e-12	1.21086e-10
R-HSA-5607764	CLEC7A (Dectin-1) signaling	17	0.00826332	4.05823e-11	4.86988e-10
R-HSA-202424	Downstream TCR signaling	17	0.00853877	6.67931e-11	7.34724e-10
R-HSA-9707564	Cytoprotection by HMOX1	17	0.01088	2.48495e-09	2.48495e-08
R-HSA-3858494	Beta-catenin independent WNT signaling	17	0.0114309	5.11194e-09	4.60074e-08
R-HSA-453279	Mitotic G1 phase and G1/S transition	17	0.011913	9.30156e-09	8.3714e-08
R-HSA-2871837	FCERI mediated NF-kB activation	17	0.0120507	1.09791e-08	9.88122e-08
R-HSA-9010553	Regulation of expression of SLITs and ROBOs	17	0.0126016	2.08539e-08	1.87685e-07
R-HSA-5619115	Disorders of transmembrane transporters	17	0.0190745	5.96618e-06	4.17632e-05
R-HSA-350562	Regulation of ornithine decarboxylase (ODC)	16	0.00351191	1.11022e-15	3.35842e-13
R-HSA-180534	Vpu mediated degradation of CD4	16	0.00364964	2.10942e-15	3.35842e-13
R-HSA-69613	p53-Independent G1/S DNA damage checkpoint	16	0.0037185	2.77556e-15	3.35842e-13
R-HSA-69601	Ubiquitin Mediated Degradation of Phosphorylated Cdc25A	16	0.0037185	2.77556e-15	3.35842e-13
R-HSA-69610	p53-Independent DNA Damage Response	16	0.0037185	2.77556e-15	3.35842e-13
R-HSA-349425	Autodegradation of the E3 ubiquitin ligase COP1	16	0.0037185	2.77556e-15	3.35842e-13
R-HSA-75815	Ubiquitin-dependent degradation of Cyclin D	16	0.0037185	2.77556e-15	3.35842e-13
R-HSA-8854050	FBXL7 down-regulates AURKA during mitotic entry and in early mitosis	16	0.00378736	3.66374e-15	3.6271e-13
R-HSA-174113	SCF-beta-TrCP mediated degradation of Emi1	16	0.00378736	3.66374e-15	3.6271e-13
R-HSA-450408	AUF1 (hnRNP D0) binds and destabilizes mRNA	16	0.00385622	4.77396e-15	4.01013e-13
R-HSA-180585	Vif-mediated degradation of APOBEC3G	16	0.00385622	4.77396e-15	4.01013e-13
R-HSA-4641258	Degradation of DVL	16	0.00392508	6.21725e-15	4.47642e-13
R-HSA-4641257	Degradation of AXIN	16	0.00392508	6.21725e-15	4.47642e-13
R-HSA-68827	CDT1 association with the CDC6:ORC:origin complex	16	0.0040628	1.05471e-14	6.32827e-13
R-HSA-69541	Stabilization of p53	16	0.0040628	1.05471e-14	6.32827e-13
R-HSA-8932339	ROS sensing by NFE2L2	16	0.00413166	1.35447e-14	7.31415e-13
R-HSA-5362768	Hh mutants are degraded by ERAD	16	0.00420052	1.74305e-14	8.54095e-13
R-HSA-5676590	NIK-->noncanonical NF-kB signaling	16	0.00420052	1.74305e-14	8.54095e-13
R-HSA-5610780	Degradation of GLI1 by the proteasome	16	0.00426938	2.22045e-14	9.54792e-13
R-HSA-5610785	GLI3 is processed to GLI3R by the proteasome	16	0.00426938	2.22045e-14	9.54792e-13
R-HSA-5610783	Degradation of GLI2 by the proteasome	16	0.00426938	2.22045e-14	9.54792e-13
R-HSA-5387390	Hh mutants abrogate ligand secretion	16	0.00440711	3.58602e-14	1.50613e-12
R-HSA-5678895	Defective CFTR causes cystic fibrosis	16	0.00454483	5.69544e-14	1.99341e-12
R-HSA-4608870	Asymmetric localization of PCP proteins	16	0.00454483	5.69544e-14	1.99341e-12
R-HSA-5607761	Dectin-1 mediated noncanonical NF-kB signaling	16	0.00454483	5.69544e-14	1.99341e-12
R-HSA-174154	APC/C:Cdc20 mediated degradation of Securin	16	0.00468255	8.92619e-14	2.85638e-12
R-HSA-68867	Assembly of the pre-replicative complex	16	0.00468255	8.92619e-14	2.85638e-12
R-HSA-69563	p53-Dependent G1 DNA Damage Response	16	0.00482027	1.37779e-13	3.8578e-12
R-HSA-69580	p53-Dependent G1/S DNA damage checkpoint	16	0.00482027	1.37779e-13	3.8578e-12
R-HSA-1234176	Oxygen-dependent proline hydroxylation of Hypoxia-inducible Factor Alpha	16	0.00495799	2.09943e-13	5.45852e-12
R-HSA-69615	G1/S DNA Damage Checkpoints	16	0.00495799	2.09943e-13	5.45852e-12
R-HSA-1169091	Activation of NF-kappaB in B cells	16	0.00495799	2.09943e-13	5.45852e-12
R-HSA-5358346	Hedgehog ligand biogenesis	16	0.00495799	2.09943e-13	5.45852e-12
R-HSA-174184	Cdc20:Phospho-APC/C mediated degradation of Cyclin A	16	0.00502686	2.57905e-13	5.93181e-12
R-HSA-68949	Orc1 removal from chromatin	16	0.00502686	2.57905e-13	5.93181e-12
R-HSA-174178	APC/C:Cdh1 mediated degradation of Cdc20 and other APC/C:Cdh1 targeted proteins in late mitosis/early G1	16	0.00509572	3.15858e-13	6.63303e-12
R-HSA-179419	APC:Cdc20 mediated degradation of cell cycle proteins prior to satisfation of the cell cycle checkpoint	16	0.00509572	3.15858e-13	6.63303e-12
R-HSA-8948751	Regulation of PTEN stability and activity	16	0.00509572	3.15858e-13	6.63303e-12
R-HSA-69017	CDK-mediated phosphorylation and removal of Cdc6	16	0.00516458	3.85803e-13	7.33025e-12
R-HSA-9707587	Regulation of HMOX1 expression and activity	16	0.00516458	3.85803e-13	7.33025e-12
R-HSA-176409	APC/C:Cdc20 mediated degradation of mitotic proteins	16	0.00523344	4.69957e-13	8.92919e-12
R-HSA-176814	Activation of APC/C and APC/C:Cdc20 mediated degradation of mitotic proteins	16	0.0053023	5.70766e-13	1.02738e-11
R-HSA-351202	Metabolism of polyamines	16	0.00550888	1.00631e-12	1.71072e-11
R-HSA-8939902	Regulation of RUNX2 expression and activity	16	0.00571547	1.73495e-12	2.94941e-11
R-HSA-176408	Regulation of APC/C activators between G1/S and early anaphase	16	0.00571547	1.73495e-12	2.94941e-11
R-HSA-1234174	Cellular response to hypoxia	16	0.00585319	2.46547e-12	3.94476e-11
R-HSA-69002	DNA Replication Pre-Initiation	16	0.00605977	4.10816e-12	6.16224e-11
R-HSA-1168372	Downstream signaling events of B Cell Receptor (BCR)	16	0.00626635	6.71918e-12	9.40685e-11
R-HSA-453276	Regulation of mitotic cell cycle	16	0.00633522	7.88558e-12	1.10398e-10
R-HSA-174143	APC/C-mediated degradation of cell cycle proteins	16	0.00633522	7.88558e-12	1.10398e-10
R-HSA-5632684	Hedgehog 'on' state	16	0.00633522	7.88558e-12	1.10398e-10
R-HSA-69052	Switching of origins to a post-replicative state	16	0.00640408	9.23706e-12	1.20082e-10
R-HSA-450531	Regulation of mRNA stability by proteins that bind AU-rich elements	16	0.00640408	9.23706e-12	1.20082e-10
R-HSA-5689603	UCH proteinases	16	0.00674838	1.98294e-11	2.37952e-10
R-HSA-5619084	ABC transporter disorders	16	0.00674838	1.98294e-11	2.37952e-10
R-HSA-5668541	TNFR2 non-canonical NF-kB pathway	16	0.00716155	4.69553e-11	5.26003e-10
R-HSA-69239	Synthesis of DNA	16	0.00915852	1.56492e-09	1.56492e-08
R-HSA-69306	DNA Replication	16	0.00977827	3.90539e-09	3.51486e-08
R-HSA-8878166	Transcriptional regulation by RUNX2	16	0.0101226	6.30972e-09	5.67875e-08
R-HSA-69206	G1/S Transition	16	0.0103292	8.33914e-09	7.50523e-08
R-HSA-6807070	PTEN Regulation	16	0.0117752	4.97399e-08	3.97919e-07
R-HSA-1236974	ER-Phagosome pathway	16	0.011913	5.81645e-08	4.65316e-07
R-HSA-69242	S Phase	16	0.012395	9.89277e-08	7.91422e-07
R-HSA-983705	Signaling by the B Cell Receptor (BCR)	16	0.0130147	1.89034e-07	1.51228e-06
R-HSA-1236975	Antigen processing-Cross presentation	16	0.0134279	2.85214e-07	2.28171e-06
R-HSA-157118	Signaling by NOTCH	16	0.0177661	9.9095e-06	6.93665e-05
R-HSA-1236978	Cross-presentation of soluble exogenous antigens (endosomes)	15	0.00364964	3.95239e-14	1.58096e-12
R-HSA-8941858	Regulation of RUNX3 expression and activity	15	0.00392508	1.11022e-13	3.33067e-12
R-HSA-9604323	Negative regulation of NOTCH4 signaling	15	0.00392508	1.11022e-13	3.33067e-12
R-HSA-187577	SCF(Skp2)-mediated degradation of p27/p21	15	0.00426938	3.63931e-13	7.33025e-12
R-HSA-174084	Autodegradation of Cdh1 by Cdh1:APC/C	15	0.00440711	5.68878e-13	1.02398e-11
R-HSA-69202	Cyclin E associated events during G1/S transition	15	0.00605977	4.73583e-11	5.26003e-10
R-HSA-69656	Cyclin A:Cdk2-associated events at S phase entry	15	0.00619749	6.44096e-11	7.08505e-10
R-HSA-9013694	Signaling by NOTCH4	15	0.00633522	8.69536e-11	9.56489e-10
R-HSA-8878159	Transcriptional regulation by RUNX3	15	0.0081256	2.47601e-09	2.47601e-08
R-HSA-72766	Translation	15	0.0233439	0.000711994	0.00427196
R-HSA-8950505	Gene and protein expression by JAK-STAT signaling after Interleukin-12 stimulation	14	0.00502686	4.65145e-11	5.26003e-10
R-HSA-9020591	Interleukin-12 signaling	14	0.00578433	2.82095e-10	3.10305e-09
R-HSA-447115	Interleukin-12 family signaling	14	0.00661066	1.53213e-09	1.53213e-08
R-HSA-76002	Platelet activation, signaling and aggregation	12	0.0200386	0.00416844	0.0208422
R-HSA-9612973	Autophagy	10	0.0114309	0.000581356	0.00348814
R-HSA-379716	Cytosolic tRNA aminoacylation	9	0.00344305	2.39258e-07	1.91406e-06
R-HSA-379724	tRNA Aminoacylation	9	0.00468255	2.93432e-06	2.05403e-05
R-HSA-9663891	Selective autophagy	9	0.00612863	2.44147e-05	0.000170903
R-HSA-5696398	Nucleotide Excision Repair	9	0.00819446	0.000216466	0.0012988
R-HSA-114608	Platelet degranulation	9	0.00943396	0.000593899	0.0035634
R-HSA-76005	Response to elevated platelet cytosolic Ca2+	9	0.00991599	0.000841241	0.00504745
R-HSA-5663220	RHO GTPases Activate Formins	9	0.0102603	0.00106473	0.0063884
R-HSA-1632852	Macroautophagy	9	0.0103292	0.00111473	0.00668839
R-HSA-9646399	Aggrephagy	8	0.00323647	1.69757e-06	1.1883e-05
R-HSA-6781823	Formation of TC-NER Pre-Incision Complex	8	0.00385622	6.05995e-06	4.24197e-05
R-HSA-6781827	Transcription-Coupled Nucleotide Excision Repair (TC-NER)	8	0.00585319	0.000112754	0.000676526
R-HSA-5696399	Global Genome Nucleotide Excision Repair (GG-NER)	8	0.00633522	0.000192184	0.00115311
R-HSA-5696394	DNA Damage Recognition in GG-NER	7	0.00275444	6.37694e-06	4.46386e-05
R-HSA-6811436	COPI-independent Golgi-to-ER retrograde traffic	7	0.00433825	0.000110733	0.000676526
R-HSA-2565942	Regulation of PLK1 Activity at G2/M Transition	7	0.00633522	0.00104287	0.00625723
R-HSA-70171	Glycolysis	7	0.00757471	0.00283198	0.0141599
R-HSA-9648025	EML4 and NUDC in mitotic spindle formation	7	0.00833219	0.00473413	0.0236707
R-HSA-2500257	Resolution of Sister Chromatid Cohesion	7	0.00922738	0.00807264	0.0403632
R-HSA-3371497	HSP90 chaperone cycle for steroid hormone receptors (SHR)	6	0.00488913	0.00140035	0.0084021
R-HSA-141424	Amplification of signal from the kinetochores	6	0.00647294	0.00549877	0.0274939
R-HSA-141444	Amplification of signal from unattached kinetochores via a MAD2 inhibitory signal	6	0.00647294	0.00549877	0.0274939
R-HSA-75153	Apoptotic execution phase	5	0.0037185	0.00236124	0.0118062
R-HSA-156590	Glutathione conjugation	5	0.00461369	0.00583244	0.0291622
R-HSA-9613829	Chaperone Mediated Autophagy	4	0.0015838	0.000670082	0.00402049
R-HSA-180024	DARPP-32 events	4	0.00241014	0.00307343	0.0153671
R-HSA-936440	Negative regulators of DDX58/IFIH1 signaling	4	0.002479	0.00339567	0.0169784
R-HSA-5696395	Formation of Incision Complex in GG-NER	4	0.00323647	0.00855728	0.0427864
R-HSA-445355	Smooth Muscle Contraction	4	0.00337419	0.00985236	0.0492618
R-HSA-73817	Purine ribonucleoside monophosphate biosynthesis	4	0.00337419	0.00985236	0.0492618
R-HSA-399954	Sema3A PAK dependent Axon repulsion	3	0.00130836	0.00423554	0.0211777
R-HSA-1295596	Spry regulation of FGF signaling	3	0.00130836	0.00423554	0.0211777
R-HSA-446353	Cell-extracellular matrix interactions	3	0.00130836	0.00423554	0.0211777
R-HSA-936964	Activation of IRF3/IRF7 mediated by TBK1/IKK epsilon	3	0.00137722	0.00487996	0.0243998
R-HSA-5637815	Signaling by Ligand-Responsive EGFR Variants in Cancer	3	0.00179039	0.00996353	0.0498177
R-HSA-1236382	Constitutive Signaling by Ligand-Responsive EGFR Cancer Variants	3	0.00179039	0.00996353	0.0498177
R-HSA-9665230	Drug resistance in ERBB2 KD mutants	2	0.000275444	0.00215172	0.0118062
R-HSA-9652282	Drug-mediated inhibition of ERBB2 signaling	2	0.000275444	0.00215172	0.0118062
R-HSA-9665246	Resistance of ERBB2 KD mutants to neratinib	2	0.000275444	0.00215172	0.0118062
R-HSA-9665249	Resistance of ERBB2 KD mutants to afatinib	2	0.000275444	0.00215172	0.0118062
R-HSA-9665247	Resistance of ERBB2 KD mutants to osimertinib	2	0.000275444	0.00215172	0.0118062
R-HSA-9665250	Resistance of ERBB2 KD mutants to AEE788	2	0.000275444	0.00215172	0.0118062
R-HSA-9665244	Resistance of ERBB2 KD mutants to sapitinib	2	0.000275444	0.00215172	0.0118062
R-HSA-9665737	Drug resistance in ERBB2 TMD/JMD mutants	2	0.000275444	0.00215172	0.0118062
R-HSA-9665245	Resistance of ERBB2 KD mutants to tesevatinib	2	0.000275444	0.00215172	0.0118062
R-HSA-9665233	Resistance of ERBB2 KD mutants to trastuzumab	2	0.000275444	0.00215172	0.0118062
R-HSA-9665251	Resistance of ERBB2 KD mutants to lapatinib	2	0.000275444	0.00215172	0.0118062
