# Supplementary material for: The Proteome of Equine Oviductal Fluid Varies Before and After Ovulation: A Comparative Study
Source: Front Vet Sci. 2021 Aug 5;8:694247. doi: 10.3389/fvets.2021.694247 (PMC8375304; doi:10.3389/fvets.2021.694247)
Supplement: Supplementary file 3 [file Table_3.XLSX]

## Sheet: Protein changes
Supplementary Table 3. Protein changes in pre- and post-ovulatory equine oviductal fluid revealed by high-throughput quantitative proteomics. iTRAQ results (1173 unique proteins) were analyzed to obtain log2 fold changes of post- and pre- ovulatory groups. UniProt Accession numbers were associated to gene names and Ensembl IDs (https://www.ensembl.org/index.html) by using the databases for Equus …
Contrast	Category	log2 fold change	p value	FDR	Num peptides	UniProt Accession	Ensembl IDs	Gene Name	Description
postOV/preOV	Confident down	-0.969	9.99999e-07	0	5	F6Q6W4	ENSECAG00000024852	FABP3	fatty acid binding protein 3
postOV/preOV	Likely down	-0.777	0.0009999	0.012	1	A0A3Q2ICE8	ENSECAG00000020678	UBE2D3	ubiquitin conjugating enzyme E2 D3
postOV/preOV	Confident down	-0.639	9.99999e-07	0	14	Q29482	ENSECAG00000007010	CLU	clusterin
postOV/preOV	Likely down	-0.629	0.00366544	0.034	1	A0A3Q2I0E0;F6TGA5;F6THG1;F6ZPC6;K9K4B2	ENSECAG00000011518	RAB14	RAB14, member RAS oncogene family
postOV/preOV	Likely down	-0.575	0.00124984	0.014	2	F6ZC75	ENSECAG00000009966	THY1	Thy-1 cell surface antigen
postOV/preOV	Confident down	-0.532	9.99999e-07	0	18	F6R8T8	ENSECAG00000010261	ACY1	aminoacylase 1
postOV/preOV	Likely down	-0.502	0.00249938	0.025	3	A0A3Q2GVR4	ENSECAG00000040546	MARCKSL1	MARCKS like 1
postOV/preOV	Likely down	-0.494	0.00239952	0.024	1	F6SA20;F7BKK5	ENSECAG00000024343	ENSECAG00000024343	glutathione S-transferase Mu 1
postOV/preOV	Confident down	-0.492	9.99999e-07	0	25	F7CL92	ENSECAG00000019938	GFPT1	glutamine-fructose-6-phosphate transaminase 1
postOV/preOV	Confident down	-0.412	5e-06	0	18	A0A3Q2LJK9	ENSECAG00000011331	LDHB	lactate dehydrogenase B
postOV/preOV	Confident down	-0.398	3.00299e-05	0.001	14	F7BKK5	ENSECAG00000018832	GSTM3	glutathione S-transferase mu 3
postOV/preOV	Confident down	-0.382	0.000135133	0.003	10	F6YY66	ENSECAG00000021658	NME2	NME/NM23 nucleoside diphosphate kinase 1
postOV/preOV	Confident down	-0.328	0.000611077	0.009	11	F6QXN5	ENSECAG00000010107	TAGLN2	transgelin 2
postOV/preOV	Likely down	-0.289	0.00249938	0.025	14	F6ZPR2	ENSECAG00000013252	SNCG	synuclein gamma
postOV/preOV	Likely down	-0.253	0.0049975	0.043	20	F7A9G6	ENSECAG00000005228	PHGDH	phosphoglycerate dehydrogenase
postOV/preOV	Likely up	0.246	0.00849575	0.04	27	Q8HZM6	ENSECAG00000015794	ANXA1	annexin A1
postOV/preOV	Likely up	0.25	0.0069965	0.035	13	A0A3Q2HCD2	ENSECAG00000014271	AKR1B1	aldo-keto reductase family 1 member B
postOV/preOV	Likely up	0.252	0.00999001	0.045	12	F6ZAZ2	ENSECAG00000009805	DCXR	dicarbonyl and L-xylulose reductase
postOV/preOV	Likely up	0.253	0.010989	0.047	17	F7AX81	ENSECAG00000017953	TCP1	t-complex 1
postOV/preOV	Likely up	0.253	0.0069965	0.035	14	Q9GKX7;Q9GKX8	ENSECAG00000018948	HSP90AA1	heat shock protein 90 alpha family class A member 1
postOV/preOV	Likely up	0.254	0.007996	0.038	15	F7CBR0	ENSECAG00000000612	ENSECAG00000000612	glutathione S-transferase theta-3-like
postOV/preOV	Likely up	0.255	0.0124938	0.049	7	F6RCA8	ENSECAG00000017747	PRDX5	peroxiredoxin 5
postOV/preOV	Likely up	0.26	0.00633122	0.033	23	A0A3Q2LSB2	ENSECAG00000000700	EPRS1	glutamyl-prolyl-tRNA synthetase 1
postOV/preOV	Likely up	0.263	0.005997	0.032	15	F6XEB4	ENSECAG00000021882	YWHAZ	tyrosine 3-monooxygenase/tryptophan 5-monooxygenase activation protein zeta
postOV/preOV	Likely up	0.267	0.00649675	0.034	15	A0A5F5PYF1	ENSECAG00000009536	YWHAE	tyrosine 3-monooxygenase/tryptophan 5-monooxygenase activation protein epsilon
postOV/preOV	likely.up	0.268	0.011988	0.05	9	A0A3Q2I3C5	ENSECAG00000015050	CTH	cystathionine gamma-lyase
postOV/preOV	Likely up	0.27	0.00349913	0.021	24	A0A3Q2IB08	ENSECAG00000020547	EEF2	eukaryotic translation elongation factor 2
postOV/preOV	Likely up	0.273	0.011988	0.048	6	F6UQP3	ENSECAG00000022389	PCBP2	poly(rC) binding protein 2
postOV/preOV	Likely up	0.273	0.0069965	0.035	11	Q28372	ENSECAG00000018714	GSN	gelsolin
postOV/preOV	Likely up	0.278	0.00649675	0.033	8	F6YPN7	ENSECAG00000024383	RARS1	arginyl-tRNA synthetase 1
postOV/preOV	likely.up	0.282	0.012987	0.05	5	A0A3Q2GZF3	ENSECAG00000024997	DDAH1	dimethylarginine dimethylaminohydrolase 1
postOV/preOV	Likely up	0.282	0.00399867	0.024	12	F6XSN2	ENSECAG00000017145	CCT7	chaperonin containing TCP1 subunit 7
postOV/preOV	likely.up	0.283	0.011988	0.05	6	A0A3Q2KVX0	ENSECAG00000007426	SNX2	sorting nexin 2
postOV/preOV	Likely up	0.283	0.00299925	0.019	12	F7AMM0, Q867C9	ENSECAG00000017863	PFKL	phosphofructokinase, liver type
postOV/preOV	Likely up	0.285	0.00166639	0.012	18	F6Z8W0	ENSECAG00000018435	WDR1	WD repeat domain 1
postOV/preOV	Likely up	0.289	0.011988	0.049	4	F6V9Q3	ENSECAG00000016190	RPS6	ribosomal protein S6
postOV/preOV	Likely up	0.289	0.00949525	0.044	4	F6SJ41	ENSECAG00000024742	PFN2	profilin 2
postOV/preOV	Likely up	0.289	0.00949525	0.043	7	A0A3Q2GXB1	ENSECAG00000010481	GC	GC vitamin D binding protein
postOV/preOV	Likely up	0.297	0.0015712	0.011	11	A0A3Q2HP89	ENSECAG00000000545	RUVBL1	RuvB like AAA ATPase 1
postOV/preOV	likely.up	0.301	0.011988	0.05	6	F6WN90	ENSECAG00000000809	QARS1	glutaminyl-tRNA synthetase 1
postOV/preOV	Likely up	0.301	0.0049975	0.028	12	F6UH83	ENSECAG00000019192	CCT5	chaperonin containing TCP1 subunit 5
postOV/preOV	Likely up	0.304	0.00549725	0.03	9	B8K1X7	ENSECAG00000013062	RPSA	ribosomal protein SA
postOV/preOV	Likely up	0.306	0.005997	0.032	5	F6QF58	ENSECAG00000017514	RPL6	ribosomal protein L6
postOV/preOV	Confident up	0.314	0.00109989	0.009	13	A0A3Q2HCG5	ENSECAG00000023836	HCFC2	host cell factor C2
postOV/preOV	Likely up	0.316	0.00259948	0.016	13	A0A3Q2GXR2	ENSECAG00000020755	CCT2	chaperonin containing TCP1 subunit 2
postOV/preOV	Likely up	0.316	0.00183303	0.012	12	F6VJR6	ENSECAG00000015604	A1BG	alpha-1-B glycoprotein
postOV/preOV	likely.up	0.317	0.011988	0.05	4	A0A3Q2H9R1	ENSECAG00000007201	RPL32	ribosomal protein L32
postOV/preOV	Confident up	0.326	0.00124984	0.009	13	F6V3D5	ENSECAG00000020633	CCT3	chaperonin containing TCP1 subunit 3
postOV/preOV	Likely up	0.327	0.00466511	0.027	8	A0A3Q2HG57	ENSECAG00000008850	OSCP1	arginyl-tRNA synthetase 1
postOV/preOV	Confident up	0.327	0.000370357	0.004	33	F7C6F2	ENSECAG00000014002	UBA1	ubiquitin like modifier activating enzyme 1
postOV/preOV	Confident up	0.331	0.00137483	0.01	8	F6TTP1	ENSECAG00000015816	RPLP0	organic solute carrier partner 1
postOV/preOV	Likely up	0.336	0.010989	0.047	5	F7E4G6	ENSECAG00000007955	HNRNPU	heterogeneous nuclear ribonucleoprotein U
postOV/preOV	Confident up	0.339	0.000687457	0.006	15	F7C555	ENSECAG00000014653	ATIC	5-aminoimidazole-4-carboxamide ribonucleotide formyltransferase/IMP cyclohydrolase
postOV/preOV	Confident up	0.342	0.000647021	0.006	14	F6ZQE2	ENSECAG00000011457	CCT8	chaperonin containing TCP1 subunit 8
postOV/preOV	Likely up	0.344	0.00999001	0.044	2	F6ZFH9;F7DZV9	ENSECAG00000006452	YWHAG	tyrosine 3-monooxygenase/tryptophan 5-monooxygenase activation protein gamma
postOV/preOV	Likely up	0.346	0.00399867	0.023	5	F7AYR2	ENSECAG00000017154	RPL10	ribosomal protein L10
postOV/preOV	Likely up	0.347	0.00649675	0.034	3	A0A3Q2GS39	ENSECAG00000031968	RPS23	ribosomal protein S23
postOV/preOV	Likely up	0.348	0.011988	0.049	4	F7CVP9	ENSECAG00000015258	RPL18A	ribosomal protein L18a
postOV/preOV	Likely up	0.349	0.00239952	0.016	5	F6YC23	ENSECAG00000024079	RPL31	ribosomal protein L31
postOV/preOV	Confident up	0.351	0.000434764	0.004	10	F7AWX3	ENSECAG00000022567	RACK1	receptor for activated C kinase 1
postOV/preOV	Confident up	0.352	0.000434764	0.004	10	F6Q4Q1	ENSECAG00000025104	HNRNPK	heterogeneous nuclear ribonucleoprotein K
postOV/preOV	Confident up	0.352	0.000384601	0.004	8	Q6W8P9	ENSECAG00000037198	PGFS	aldo-keto reductase family 1 member C23-like protein
postOV/preOV	Likely up	0.355	0.00649675	0.034	4	F6X0A7	ENSECAG00000009197	LANCL1	LanC like 1
postOV/preOV	Confident up	0.359	0.00032257	0.003	10	F7BA94	ENSECAG00000013915	RPS3	ribosomal protein S3
postOV/preOV	Confident up	0.36	0.000370357	0.004	7	F6X277	ENSECAG00000016701	RUVBL2	RuvB like AAA ATPase 2
postOV/preOV	Confident up	0.362	0.0009999	0.008	5	F6WB41	ENSECAG00000008403	RPL8	ribosomal protein L8
postOV/preOV	Likely up	0.366	0.00949525	0.044	2	F6WTJ7	ENSECAG00000023967	PGM3	phosphoglucomutase 3
postOV/preOV	Likely up	0.367	0.0019996	0.013	6	F6R0A9	ENSECAG00000007750	DDX39B	DExD-box helicase 39B
postOV/preOV	Likely up	0.369	0.010989	0.047	1	A0A5F5PVE2	ENSECAG00000030691	GSTA3	glutathione S-transferase alpha 3
postOV/preOV	Likely up	0.369	0.00949525	0.043	3	F6SBI2	ENSECAG00000017556	ATP6V1D	ATPase H+ transporting V1 subunit D
postOV/preOV	Confident up	0.378	0.000204077	0.003	7	F7DB59	ENSECAG00000010970	PAFAH1B3	platelet activating factor acetylhydrolase 1b catalytic subunit 3
postOV/preOV	Likely up	0.382	0.00399867	0.023	3	A0A5F5PJL2	ENSECAG00000040667	ENSECAG00000040667	mucin-4
postOV/preOV	Likely up	0.391	0.00999001	0.045	2	F6SLB0	ENSECAG00000017741	SEC31A	SEC31 homolog A, COPII coat complex component
postOV/preOV	Likely up	0.393	0.00999001	0.044	3	F6PQ46	ENSECAG00000012064	CP	ceruloplasmin
postOV/preOV	Confident up	0.393	0.000733284	0.006	6	F6SN52	ENSECAG00000010480	EIF5A	eukaryotic translation initiation factor 5 A
postOV/preOV	Likely up	0.395	0.00249938	0.016	3	Q08IE6	ENSECAG00000008439	HMGB1	high mobility group box 1
postOV/preOV	Confident up	0.395	0.000799947	0.007	7	F7DBJ7	ENSECAG00000020253	RPS7	ribosomal protein S7
postOV/preOV	Confident up	0.399	6.02406e-05	0.001	14	A0A3Q2HY97	ENSECAG00000009766	ENSECAG00000009766	cytidine monophosphate-N-acetylneuraminic acid hydroxylase
postOV/preOV	Confident up	0.4	0.000112358	0.002	8	F6Y739	ENSECAG00000009065	RPS2	ribosomal protein S2
postOV/preOV	Confident up	0.402	8.99999e-06	0	39	P35747	ENSECAG00000010305	ALB	albumin
postOV/preOV	Confident up	0.404	0.000285706	0.003	7	F6SP02;F6ZFH9;F7CYG2;F7DZV9	ENSECAG00000004925	YWHAQ	tyrosine 3-monooxygenase/tryptophan 5-monooxygenase activation protein theta
postOV/preOV	Confident up	0.404	1.96078e-05	0	13	A0A5F5PZX6;F6ZSB4;F7DNT0	ENSECAG00000030778	TUBA1A	tubulin alpha-1B chain
postOV/preOV	Likely up	0.406	0.00649675	0.033	3	F6PQD3	ENSECAG00000024902	ENSECAG00000024902	ribosomal protein S17
postOV/preOV	Likely up	0.406	0.00171404	0.012	3	F6TSK0	ENSECAG00000015757	RPL26	ribosomal protein L26
postOV/preOV	Confident up	0.406	0.000126581	0.002	9	F7CDJ8	ENSECAG00000020316	RPS9	ribosomal protein S9
postOV/preOV	Confident up	0.409	0.000555525	0.005	4	F7DW15	ENSECAG00000015089	RPS8	ribosomal protein S8
postOV/preOV	Confident up	0.41	4.62961e-05	0.001	16	F6Z6Q7	ENSECAG00000016982	CCT4	chaperonin containing TCP1 subunit 4
postOV/preOV	Likely up	0.411	0.0049975	0.028	2	F6WKC9	ENSECAG00000021946	SYNGR2	synaptogyrin 2
postOV/preOV	Confident up	0.413	0.00032257	0.003	5	F6UUX5	ENSECAG00000020665	RPL3	ribosomal protein L3
postOV/preOV	Confident up	0.414	0.00122209	0.009	3	A0A3Q2HBU2	ENSECAG00000011547	RPL17-C18orf32	60S ribosomal protein L17
postOV/preOV	Confident up	0.415	0.000833264	0.007	4	F6Q808	ENSECAG00000012533	RSPH4A	radial spoke head component 4A
postOV/preOV	Likely up	0.416	0.00183303	0.013	4	A0A3Q2HFD7	ENSECAG00000033949	OTUB1	OTU deubiquitinase, ubiquitin aldehyde binding 1
postOV/preOV	Likely up	0.417	0.0069965	0.034	2	A0A5F5PLG8	ENSECAG00000011768	BZW1	basic leucine zipper and W2 domains 1
postOV/preOV	Confident up	0.426	0.00012195	0.002	6	F6ZX61	ENSECAG00000011670	RPL13	ribosomal protein L13
postOV/preOV	Confident up	0.428	0.000129868	0.002	6	A0A5F5PZW1	ENSECAG00000038682	MYL12A	myosin regulatory light polypeptide 9
postOV/preOV	Likely up	0.429	0.00549725	0.03	2	A0A3Q2HTB3	ENSECAG00000022693	SEPTIN7	septin 7
postOV/preOV	Likely up	0.431	0.0069965	0.035	3	A0A3Q2HN87	ENSECAG00000020957	LCN2	lipocalin 2
postOV/preOV	Likely up	0.432	0.011988	0.048	2	F6W011	ENSECAG00000008104	DYNLL1	dynein light chain LC8-type 1
postOV/preOV	Likely up	0.432	0.00749625	0.036	2	F6ZDM5	ENSECAG00000006430	RPS10	ribosomal protein S10
postOV/preOV	Confident up	0.434	0.000169489	0.002	5	F6YJR6	ENSECAG00000021927	RPL18	ribosomal protein L18
postOV/preOV	Likely up	0.44	0.0049975	0.028	2	F6YKH4	ENSECAG00000024268	RPS26	ribosomal protein S26
postOV/preOV	Confident up	0.44	3.80227e-05	0.001	9	F6Z1Z7	ENSECAG00000009573	RPS3A	ribosomal protein S3A
postOV/preOV	Likely up	0.443	0.0089955	0.042	2	A0A5F5PRV3	ENSECAG00000012273	UBA6	ubiquitin like modifier activating enzyme 6
postOV/preOV	Confident up	0.446	0.000149252	0.002	5	F7DSU8	ENSECAG00000000796	CETN2	centrin 2
postOV/preOV	Confident up	0.447	9.61529e-05	0.001	5	F6T2L8	ENSECAG00000016128	RPS18	ribosomal protein S18
postOV/preOV	Likely up	0.448	0.00149981	0.011	3	F6RMA4	ENSECAG00000010157	RPL15	ribosomal protein L15
postOV/preOV	Confident up	0.449	7.75188e-05	0.001	3	A0A3Q2KZJ6	ENSECAG00000019343	ALDH1A1	aldehyde dehydrogenase 1 family member A1
postOV/preOV	Likely up	0.45	0.00333222	0.02	3	A0A3Q2H9T8	ENSECAG00000039689	EIF3F	eukaryotic translation initiation factor 3 subunit F
postOV/preOV	Confident up	0.45	2e-06	0	46	F6X485	ENSECAG00000020716	MYH9	myosin heavy chain 9
postOV/preOV	Likely up	0.455	0.00999001	0.044	2	F6U860	ENSECAG00000020689	SPA17	sperm autoantigenic protein 17
postOV/preOV	Likely up	0.455	0.00166639	0.012	3	A0A3Q2HI21	ENSECAG00000017832	EIF4H	eukaryotic translation initiation factor 4H
postOV/preOV	Confident up	0.457	1.23304e-05	0	4	A0A3Q2H3R5	ENSECAG00000013659	TUBB4B	tubulin beta 4B class IVb
postOV/preOV	Confident up	0.46	6.09752e-05	0.001	5	F7BYJ1;Q6W8P9	ENSECAG00000031302	ENSECAG00000031302	aldo-keto reductase family 1 member C23-like protein
postOV/preOV	Confident up	0.462	0.00032257	0.004	4	A0A3Q2IA43	ENSECAG00000009188	RPL7	ribosomal protein L7
postOV/preOV	Confident up	0.464	0.000256404	0.003	4	A0A3Q2I8P4;F6X485	ENSECAG00000016147	MYH10	myosin heavy chain 10
postOV/preOV	Confident up	0.464	1.8315e-05	0	6	F6YZX2	ENSECAG00000009738	RPS19	ribosomal protein S19
postOV/preOV	Confident up	0.473	9.99999e-07	0	25	F7CI32	ENSECAG00000018012	SELENBP1	selenium binding protein 1
postOV/preOV	Confident up	0.475	2e-06	0	9	F7DFM3	ENSECAG00000010852	RPS4X	ribosomal protein S4 X-linked
postOV/preOV	Confident up	0.477	9.09083e-05	0.001	4	F6T1A4	ENSECAG00000010622	ENSECAG00000010622	ribosomal protein L12
postOV/preOV	Likely up	0.485	0.011988	0.049	1	F7AJL6	ENSECAG00000011782	RPS29	ribosomal protein S29
postOV/preOV	Confident up	0.488	3e-06	0	9	F6UCB3	ENSECAG00000008548	RPL7A	40S ribosomal protein S4, X isoform
postOV/preOV	Likely up	0.489	0.011988	0.049	2	A0A3Q2H668	ENSECAG00000036248	ENSECAG00000036248	aminopeptidase N-like
postOV/preOV	Confident up	0.494	0.0009999	0.008	2	F7DCZ5	ENSECAG00000007397	RPL29	ribosomal protein L29
postOV/preOV	Confident up	0.496	9.99999e-07	0	12	A0A3Q2IFY3	ENSECAG00000020173	ENG	endoglin
postOV/preOV	Confident up	0.498	0.000999909	0.008	3	A0A3Q2HHA9	ENSECAG00000009117	ENSECAG00000009117	SET nuclear proto-oncogene
postOV/preOV	Confident up	0.498	6.28927e-05	0.001	4	F6TXZ9	ENSECAG00000020978	RPS25	ribosomal protein S25
postOV/preOV	Likely up	0.499	0.00433189	0.025	2	F7DAF6	ENSECAG00000017637	ITIH2	inter-alpha-trypsin inhibitor heavy chain 2
postOV/preOV	Confident up	0.502	5.49448e-05	0.001	5	A0A5F5PZ70	ENSECAG00000021466	SIDT2	SID1 transmembrane family member 2
postOV/preOV	Confident up	0.503	0.000624961	0.006	2	A0A3Q2H097	ENSECAG00000015832	RPL13A	ribosomal protein L13a
postOV/preOV	Confident up	0.503	4e-06	0	6	A0A3Q2LDJ2	ENSECAG00000035053	RPL23	ribosomal protein L23
postOV/preOV	Confident up	0.511	2.87355e-05	0.001	5	F7DS56	ENSECAG00000014928	RPS13	ribosomal protein S13
postOV/preOV	Likely up	0.513	0.011994	0.048	1	P00443	ENSECAG00000008958	SOD1	superoxide dismutase 1
postOV/preOV	Confident up	0.516	9.99999e-07	0	15	P02062	ENSECAG00000010020	HBB	hemoglobin, beta
postOV/preOV	Likely up	0.527	0.00749625	0.036	1	A0A3Q2HC22;A0A3Q2IFZ6	ENSECAG00000034330	CBR3	carbonyl reductase
postOV/preOV	Likely up	0.545	0.00249938	0.016	2	F6Y6W2	ENSECAG00000024095	RPL24	ribosomal protein L24
postOV/preOV	Confident up	0.545	1.64744e-05	0	5	F6VX41	ENSECAG00000023179	RPL4	ribosomal protein L4
postOV/preOV	Likely up	0.547	0.00999001	0.043	1	A0A5F5PLU6	ENSECAG00000024076	PRMT1	protein arginine methyltransferase 1
postOV/preOV	Confident up	0.548	2e-06	0	9	F7CMH2	ENSECAG00000005731	PA2G4	proliferation-associated 2G4, 38kDa
postOV/preOV	Likely up	0.551	0.00171404	0.012	2	A0A3Q2GXX5	ENSECAG00000018101	FBLN1	fibulin 1
postOV/preOV	Confident up	0.57	2e-06	0	5	H9GZL8	ENSECAG00000000008	RPLP2	ribosomal protein lateral stalk subunit P2
postOV/preOV	Confident up	0.591	9.99999e-07	0	6	A0A3Q2H875;P01958	ENSECAG00000032728	HBA	hemoglobin, alpha 1
postOV/preOV	Likely up	0.592	0.00399867	0.024	1	A0A3Q2HV51;F7CC77	ENSECAG00000000817	NAP1L4	nucleosome assembly protein 1 like 4
postOV/preOV	Likely up	0.596	0.0049975	0.028	1	F6R3P2	ENSECAG00000017845	ENSECAG00000017845	gamma-glutamylcyclotransferase
postOV/preOV	Confident up	0.596	6.99999e-06	0	6	F7CSQ5	ENSECAG00000014617	SERBP1	SERPINE1 mRNA binding protein 1
postOV/preOV	Confident up	0.6	5e-06	0	5	F6YBQ6	ENSECAG00000021705	RPL30	ribosomal protein L30
postOV/preOV	Confident up	0.6	9.99999e-07	0	4	A0A5F5PZ86	ENSECAG00000009389	RPL35	ribosomal protein L35
postOV/preOV	Confident up	0.601	4e-06	0	4	F6Q4A3	ENSECAG00000004311	RPS16	ribosomal protein S16
postOV/preOV	Confident up	0.604	9.99999e-07	0	18	A0A3Q2HT03	ENSECAG00000015580	MTHFD1	methylenetetrahydrofolate dehydrogenase, cyclohydrolase and formyltetrahydrofolate synthetase 1
postOV/preOV	Confident up	0.623	9.99999e-07	0	13	F6XZQ1	ENSECAG00000024097	CAPS	calcyphosine
postOV/preOV	Likely up	0.627	0.00219956	0.015	1	A0A5F5PYS6	ENSECAG00000013269	ENSECAG00000013269	ribosomal protein S27 like
postOV/preOV	Confident up	0.639	7.24632e-05	0.001	3	F7CC77	ENSECAG00000000066	NAP1L1	nucleosome assembly protein 1 like 1
postOV/preOV	Likely up	0.658	0.005997	0.032	1	A0A3Q2H452	ENSECAG00000020246	SEPTIN9	septin 9
postOV/preOV	Confident up	0.673	9.99999e-07	0	8	A0A3Q2H846;A0A5F5PSR8;F7CSL8	ENSECAG00000014414	SPI2	alpha-1-antiproteinase 2-like
postOV/preOV	Confident up	0.699	0.000243896	0.003	3	A0A3Q2KU08	ENSECAG00000001599	RPS12	ribosomal protein S12
postOV/preOV	Likely up	0.7	0.0069965	0.035	1	A0A3Q2HLN3	ENSECAG00000009877	HSPA4L	heat shock protein family A (Hsp70) member 4 like
postOV/preOV	Confident up	0.75	2.96735e-05	0.001	1	F6ZQ56	ENSECAG00000013127	PTGES3	prostaglandin E synthase 3
postOV/preOV	Confident up	0.754	0.00031249	0.004	2	F6Z129	ENSECAG00000022135	VNN1	vanin 1
postOV/preOV	Confident up	0.756	9.99999e-07	0	3	F6ULU9	ENSECAG00000002201	ENSECAG00000008928	ribosomal protein L23a
postOV/preOV	Confident up	0.759	0.00111099	0.009	1	H9H036	ENSECAG00000026938	RPL28	ribosomal protein L28
postOV/preOV	Confident up	0.775	0.000222217	0.003	2	F7C0R0	ENSECAG00000000696	ENSECAG00000000696	radial spoke head component 9
postOV/preOV	Confident up	0.781	9.99999e-07	0	11	F7E3Y7	ENSECAG00000020463	HSPB1	heat shock protein family B (small) member 1
postOV/preOV	Confident up	0.794	5.61795e-05	0.001	2	F7AGQ3	ENSECAG00000013415	THNSL2	threonine synthase like 2
postOV/preOV	Confident up	0.828	9.99999e-07	0	17	F6Y2Q4	ENSECAG00000009054	CKB	creatine kinase B
postOV/preOV	Confident up	1.016	0.000526288	0.005	1	A0A3Q2KLB0	ENSECAG00000018730	CPA4	carboxypeptidase A4
postOV/preOV	Confident up	1.028	0.000171872	0.002	1	A0A5F5PSN2	ENSECAG00000039093	ENSECAG00000039093	glutathione S-transferase A1
postOV/preOV	Confident up	1.056	9.99999e-07	0.001	7	F6QX36	ENSECAG00000024792	ITIH1	inter-alpha-trypsin inhibitor heavy chain 1
postOV/preOV	Confident up	1.139	2e-06	0	4	A0A5F5PVK6	ENSECAG00000019596	VCAN	versican
postOV/preOV	Confident up	1.456	5.99999e-06	0	2	F6PWV1	ENSECAG00000038541	H2BC13	H2B clustered histone 13
postOV/preOV	Confident up	1.537	9.99999e-07	0	3	F6VFV9	ENSECAG00000029190	H4C15	H4 clustered histone 15
postOV/preOV	Confident up	1.864	3e-06	0	2	A0A3Q2GT62	ENSECAG00000040805	H2AC16	H2A clustered histone 16
postOV/preOV	Confident up	2.19	9.99999e-07	0	2	F6R1I4	ENSECAG00000010662	SCGB1A1	secretoglobin family 1A member 1
