# Supplementary material for: The Proteome of Equine Oviductal Fluid Varies Before and After Ovulation: A Comparative Study
Source: Front Vet Sci. 2021 Aug 5;8:694247. doi: 10.3389/fvets.2021.694247 (PMC8375304; doi:10.3389/fvets.2021.694247)
Supplement: Supplementary file 4 [file Table_4.XLSX]

## Sheet: Enrichment down-regulated
Supplementary Table 4A. Enrichment analysis of the down-regulated proteins (15) in equine post-ovulatory vs. pre-ovulatory oviductal fluid. The enrichment analysis was performed using the g:GOSt Functional profiling tool of g:Profiler (https://biit.cs.ut.ee/gprofiler/gost). Ensembl IDs corresponding to the down-regulated proteins identified in post-ovulatory oviductal fluid (15, see Supplementary…
Source	Term name	Term ID	Adjusted p value	Negative log10 of adjusted p value	Count	%	Involved transcripts
KEGG	Metabolic pathways	KEGG:01100	0.0422802	1.37386	7	0.466667	ENSECAG00000010261,ENSECAG00000024343,ENSECAG00000019938,ENSECAG00000011331,ENSECAG00000018832,ENSECAG00000021658,ENSECAG00000005228
GO:CC	plasma membrane bounded cell projection	GO:0120025	0.0342453	1.4654	5	0.333333	ENSECAG00000007010,ENSECAG00000009966,ENSECAG00000018832,ENSECAG00000021658,ENSECAG00000013252
GO:CC	cell projection	GO:0042995	0.0342453	1.4654	5	0.333333	ENSECAG00000007010,ENSECAG00000009966,ENSECAG00000018832,ENSECAG00000021658,ENSECAG00000013252
GO:BP	small molecule metabolic process	GO:0044281	0.0479141	1.31954	5	0.333333	ENSECAG00000010261,ENSECAG00000019938,ENSECAG00000011331,ENSECAG00000021658,ENSECAG00000005228
GO:MF	carbohydrate derivative binding	GO:0097367	0.0479614	1.31911	5	0.333333	ENSECAG00000020678,ENSECAG00000011518,ENSECAG00000009966,ENSECAG00000019938,ENSECAG00000021658
GO:BP	carboxylic acid metabolic process	GO:0019752	0.0424588	1.37203	4	0.266667	ENSECAG00000010261,ENSECAG00000019938,ENSECAG00000011331,ENSECAG00000005228
GO:BP	oxoacid metabolic process	GO:0043436	0.044408	1.35254	4	0.266667	ENSECAG00000010261,ENSECAG00000019938,ENSECAG00000011331,ENSECAG00000005228
GO:BP	organic acid metabolic process	GO:0006082	0.0444903	1.35173	4	0.266667	ENSECAG00000010261,ENSECAG00000019938,ENSECAG00000011331,ENSECAG00000005228
KEGG	Drug metabolism - other enzymes	KEGG:00983	0.00341294	2.46687	3	0.2	ENSECAG00000024343,ENSECAG00000018832,ENSECAG00000021658
GO:BP	cellular amino acid metabolic process	GO:0006520	0.0272459	1.5647	3	0.2	ENSECAG00000010261,ENSECAG00000019938,ENSECAG00000005228
GO:MF	cytoskeletal protein binding	GO:0008092	0.0277941	1.55605	3	0.2	ENSECAG00000007010,ENSECAG00000011518,ENSECAG00000040546
GO:BP	sulfur compound metabolic process	GO:0006790	0.0283755	1.54706	3	0.2	ENSECAG00000024343,ENSECAG00000018832,ENSECAG00000005228
GO:CC	somatodendritic compartment	GO:0036477	0.0342453	1.4654	3	0.2	ENSECAG00000007010,ENSECAG00000009966,ENSECAG00000013252
GO:MF	glutathione transferase activity	GO:0004364	0.010782	1.9673	2	0.133333	ENSECAG00000024343,ENSECAG00000018832
GO:BP	glutamine metabolic process	GO:0006541	0.0122209	1.9129	2	0.133333	ENSECAG00000019938,ENSECAG00000005228
GO:BP	glutathione metabolic process	GO:0006749	0.015573	1.80763	2	0.133333	ENSECAG00000024343,ENSECAG00000018832
KEGG	Cysteine and methionine metabolism	KEGG:00270	0.0206583	1.68491	2	0.133333	ENSECAG00000011331,ENSECAG00000005228
KEGG	Platinum drug resistance	KEGG:01524	0.0206583	1.68491	2	0.133333	ENSECAG00000024343,ENSECAG00000018832
KEGG	Chemical carcinogenesis	KEGG:05204	0.0206583	1.68491	2	0.133333	ENSECAG00000024343,ENSECAG00000018832
KEGG	Metabolism of xenobiotics by cytochrome P450	KEGG:00980	0.0206583	1.68491	2	0.133333	ENSECAG00000024343,ENSECAG00000018832
KEGG	Glutathione metabolism	KEGG:00480	0.0206583	1.68491	2	0.133333	ENSECAG00000024343,ENSECAG00000018832
KEGG	Drug metabolism - cytochrome P450	KEGG:00982	0.0206583	1.68491	2	0.133333	ENSECAG00000024343,ENSECAG00000018832
GO:MF	transferase activity, transferring alkyl or aryl (other than methyl) groups	GO:0016765	0.0214722	1.66812	2	0.133333	ENSECAG00000024343,ENSECAG00000018832
GO:MF	oxidoreductase activity, acting on the CH-OH group of donors, NAD or NADP as acceptor	GO:0016616	0.0285985	1.54366	2	0.133333	ENSECAG00000011331,ENSECAG00000005228
GO:MF	oxidoreductase activity, acting on CH-OH group of donors	GO:0016614	0.0294875	1.53036	2	0.133333	ENSECAG00000011331,ENSECAG00000005228
GO:BP	proteasome-mediated ubiquitin-dependent protein catabolic process	GO:0043161	0.0320152	1.49464	2	0.133333	ENSECAG00000020678,ENSECAG00000007010
GO:BP	glutamine family amino acid metabolic process	GO:0009064	0.0324118	1.4893	2	0.133333	ENSECAG00000019938,ENSECAG00000005228
GO:CC	dendritic tree	GO:0097447	0.0342453	1.4654	2	0.133333	ENSECAG00000007010,ENSECAG00000009966
GO:CC	dendrite	GO:0030425	0.0342453	1.4654	2	0.133333	ENSECAG00000007010,ENSECAG00000009966
GO:MF	peptide binding	GO:0042277	0.0374095	1.42702	2	0.133333	ENSECAG00000007010,ENSECAG00000018832
KEGG	Biosynthesis of amino acids	KEGG:01230	0.0376189	1.42459	2	0.133333	ENSECAG00000010261,ENSECAG00000005228
GO:BP	glial cell development	GO:0021782	0.0385714	1.41373	2	0.133333	ENSECAG00000007010,ENSECAG00000005228
GO:BP	proteasomal protein catabolic process	GO:0010498	0.0385714	1.41373	2	0.133333	ENSECAG00000020678,ENSECAG00000007010
KEGG	Fluid shear stress and atherosclerosis	KEGG:05418	0.0422802	1.37386	2	0.133333	ENSECAG00000024343,ENSECAG00000018832
GO:BP	ubiquitin-dependent protein catabolic process	GO:0006511	0.0424588	1.37203	2	0.133333	ENSECAG00000020678,ENSECAG00000007010
GO:BP	modification-dependent macromolecule catabolic process	GO:0043632	0.0424588	1.37203	2	0.133333	ENSECAG00000020678,ENSECAG00000007010
GO:BP	modification-dependent protein catabolic process	GO:0019941	0.0424588	1.37203	2	0.133333	ENSECAG00000020678,ENSECAG00000007010
GO:BP	cellular modified amino acid metabolic process	GO:0006575	0.0424588	1.37203	2	0.133333	ENSECAG00000024343,ENSECAG00000018832
GO:BP	proteolysis involved in cellular protein catabolic process	GO:0051603	0.0444903	1.35173	2	0.133333	ENSECAG00000020678,ENSECAG00000007010
GO:BP	cellular protein catabolic process	GO:0044257	0.0453235	1.34368	2	0.133333	ENSECAG00000020678,ENSECAG00000007010
GO:BP	positive regulation of cellular component biogenesis	GO:0044089	0.0479141	1.31954	2	0.133333	ENSECAG00000007010,ENSECAG00000009966
GO:BP	protein catabolic process	GO:0030163	0.0479141	1.31954	2	0.133333	ENSECAG00000020678,ENSECAG00000007010
GO:MF	amide binding	GO:0033218	0.0479614	1.31911	2	0.133333	ENSECAG00000007010,ENSECAG00000018832
GO:BP	regulation of neuronal signal transduction	GO:1902847	0.0122209	1.9129	1	0.0666667	ENSECAG00000007010
GO:BP	negative regulation of cellular response to tunicamycin	GO:1905895	0.0122209	1.9129	1	0.0666667	ENSECAG00000007010
GO:BP	regulation of cellular response to tunicamycin	GO:1905894	0.0122209	1.9129	1	0.0666667	ENSECAG00000007010
GO:BP	positive regulation of neurofibrillary tangle assembly	GO:1902998	0.0122209	1.9129	1	0.0666667	ENSECAG00000007010
GO:BP	negative regulation of cellular response to thapsigargin	GO:1905892	0.0122209	1.9129	1	0.0666667	ENSECAG00000007010
GO:BP	regulation of cellular response to thapsigargin	GO:1905891	0.0122209	1.9129	1	0.0666667	ENSECAG00000007010
GO:BP	cellular response to thapsigargin	GO:1904579	0.0122209	1.9129	1	0.0666667	ENSECAG00000007010
GO:BP	positive regulation of inclusion body assembly	GO:0090261	0.0122209	1.9129	1	0.0666667	ENSECAG00000007010
GO:BP	response to thapsigargin	GO:1904578	0.0122209	1.9129	1	0.0666667	ENSECAG00000007010
GO:BP	response to tunicamycin	GO:1904576	0.0122209	1.9129	1	0.0666667	ENSECAG00000007010
GO:BP	cellular response to tunicamycin	GO:1904577	0.0122209	1.9129	1	0.0666667	ENSECAG00000007010
GO:BP	regulation of neurofibrillary tangle assembly	GO:1902996	0.0172521	1.76316	1	0.0666667	ENSECAG00000007010
GO:BP	neurofibrillary tangle assembly	GO:1902988	0.0172521	1.76316	1	0.0666667	ENSECAG00000007010
GO:BP	immune complex clearance	GO:0002434	0.0172521	1.76316	1	0.0666667	ENSECAG00000007010
GO:BP	positive regulation of tau-protein kinase activity	GO:1902949	0.0172521	1.76316	1	0.0666667	ENSECAG00000007010
GO:CC	perinuclear endoplasmic reticulum lumen	GO:0099020	0.018891	1.72374	1	0.0666667	ENSECAG00000007010
GO:BP	phagolysosome assembly involved in apoptotic cell clearance	GO:0090387	0.0205808	1.68654	1	0.0666667	ENSECAG00000011518
GO:BP	phagosome maturation involved in apoptotic cell clearance	GO:0090386	0.0205808	1.68654	1	0.0666667	ENSECAG00000011518
GO:MF	glutamine-fructose-6-phosphate transaminase (isomerizing) activity	GO:0004360	0.0214722	1.66812	1	0.0666667	ENSECAG00000019938
GO:MF	GPI anchor binding	GO:0034235	0.0214722	1.66812	1	0.0666667	ENSECAG00000009966
GO:MF	aminoacylase activity	GO:0004046	0.0214722	1.66812	1	0.0666667	ENSECAG00000010261
GO:MF	phosphoglycerate dehydrogenase activity	GO:0004617	0.0214722	1.66812	1	0.0666667	ENSECAG00000005228
GO:BP	central nervous system myelin maintenance	GO:0032286	0.021995	1.65768	1	0.0666667	ENSECAG00000007010
GO:BP	negative regulation of amyloid fibril formation	GO:1905907	0.0225576	1.64671	1	0.0666667	ENSECAG00000007010
GO:BP	nitrobenzene metabolic process	GO:0018916	0.0225576	1.64671	1	0.0666667	ENSECAG00000018832
GO:BP	detoxification of nitrogen compound	GO:0051410	0.0225576	1.64671	1	0.0666667	ENSECAG00000018832
GO:BP	neuronal signal transduction	GO:0023041	0.0225576	1.64671	1	0.0666667	ENSECAG00000007010
GO:BP	microglial cell proliferation	GO:0061518	0.0225576	1.64671	1	0.0666667	ENSECAG00000007010
GO:BP	cellular detoxification of nitrogen compound	GO:0070458	0.0225576	1.64671	1	0.0666667	ENSECAG00000018832
GO:BP	regulation of Rho-dependent protein serine/threonine kinase activity	GO:2000298	0.0261814	1.58201	1	0.0666667	ENSECAG00000009966
GO:BP	regulation of tau-protein kinase activity	GO:1902947	0.0261814	1.58201	1	0.0666667	ENSECAG00000007010
GO:CC	spherical high-density lipoprotein particle	GO:0034366	0.0264382	1.57777	1	0.0666667	ENSECAG00000007010
GO:CC	chromaffin granule	GO:0042583	0.0264382	1.57777	1	0.0666667	ENSECAG00000007010
GO:CC	neurofibrillary tangle	GO:0097418	0.0264382	1.57777	1	0.0666667	ENSECAG00000007010
GO:CC	apical dendrite	GO:0097440	0.0264382	1.57777	1	0.0666667	ENSECAG00000007010
GO:MF	L-glutamine aminotransferase activity	GO:0070548	0.0275998	1.55909	1	0.0666667	ENSECAG00000019938
GO:MF	lactate dehydrogenase activity	GO:0004457	0.0277941	1.55605	1	0.0666667	ENSECAG00000011331
GO:MF	L-lactate dehydrogenase activity	GO:0004459	0.0277941	1.55605	1	0.0666667	ENSECAG00000011331
GO:MF	myosin V binding	GO:0031489	0.0277941	1.55605	1	0.0666667	ENSECAG00000011518
GO:MF	glutathione binding	GO:0043295	0.0277941	1.55605	1	0.0666667	ENSECAG00000018832
GO:MF	tau protein binding	GO:0048156	0.0277941	1.55605	1	0.0666667	ENSECAG00000007010
GO:MF	misfolded protein binding	GO:0051787	0.0277941	1.55605	1	0.0666667	ENSECAG00000007010
GO:MF	glycolipid binding	GO:0051861	0.0277941	1.55605	1	0.0666667	ENSECAG00000009966
GO:MF	lipoprotein particle receptor binding	GO:0070325	0.0277941	1.55605	1	0.0666667	ENSECAG00000007010
GO:MF	oligopeptide binding	GO:1900750	0.0277941	1.55605	1	0.0666667	ENSECAG00000018832
GO:MF	low-density lipoprotein particle receptor binding	GO:0050750	0.0277941	1.55605	1	0.0666667	ENSECAG00000007010
GO:BP	macrophage proliferation	GO:0061517	0.0283755	1.54706	1	0.0666667	ENSECAG00000007010
GO:MF	ubiquitin conjugating enzyme activity	GO:0061631	0.0285985	1.54366	1	0.0666667	ENSECAG00000020678
GO:MF	ubiquitin-like protein conjugating enzyme activity	GO:0061650	0.0285985	1.54366	1	0.0666667	ENSECAG00000020678
GO:BP	regulation of amyloid fibril formation	GO:1905906	0.0320152	1.49464	1	0.0666667	ENSECAG00000007010
GO:BP	regulation of amyloid-beta clearance	GO:1900221	0.0335061	1.47488	1	0.0666667	ENSECAG00000007010
GO:CC	lipoprotein particle	GO:1990777	0.0342453	1.4654	1	0.0666667	ENSECAG00000007010
GO:CC	anchored component of external side of plasma membrane	GO:0031362	0.0342453	1.4654	1	0.0666667	ENSECAG00000009966
GO:CC	perinuclear endoplasmic reticulum	GO:0097038	0.0342453	1.4654	1	0.0666667	ENSECAG00000007010
GO:CC	sperm fibrous sheath	GO:0035686	0.0342453	1.4654	1	0.0666667	ENSECAG00000018832
GO:CC	high-density lipoprotein particle	GO:0034364	0.0342453	1.4654	1	0.0666667	ENSECAG00000007010
GO:CC	plasma lipoprotein particle	GO:0034358	0.0342453	1.4654	1	0.0666667	ENSECAG00000007010
GO:CC	protein-lipid complex	GO:0032994	0.0342453	1.4654	1	0.0666667	ENSECAG00000007010
GO:CC	intrinsic component of external side of plasma membrane	GO:0031233	0.0342453	1.4654	1	0.0666667	ENSECAG00000009966
GO:MF	amyloid-beta binding	GO:0001540	0.0374095	1.42702	1	0.0666667	ENSECAG00000007010
KEGG	PPAR signaling pathway	KEGG:03320	0.0378904	1.42147	1	0.0666667	ENSECAG00000024852
GO:BP	regulation of inclusion body assembly	GO:0090083	0.0385714	1.41373	1	0.0666667	ENSECAG00000007010
GO:BP	xenobiotic catabolic process	GO:0042178	0.0403047	1.39464	1	0.0666667	ENSECAG00000018832
GO:BP	myelin maintenance	GO:0043217	0.0403047	1.39464	1	0.0666667	ENSECAG00000007010
KEGG	2-Oxocarboxylic acid metabolism	KEGG:01210	0.0422802	1.37386	1	0.0666667	ENSECAG00000010261
KEGG	Arginine biosynthesis	KEGG:00220	0.0422802	1.37386	1	0.0666667	ENSECAG00000010261
GO:BP	Golgi to endosome transport	GO:0006895	0.0424588	1.37203	1	0.0666667	ENSECAG00000011518
GO:BP	gamma-aminobutyric acid metabolic process	GO:0009448	0.0424588	1.37203	1	0.0666667	ENSECAG00000005228
GO:BP	positive regulation of heterotypic cell-cell adhesion	GO:0034116	0.0424588	1.37203	1	0.0666667	ENSECAG00000009966
GO:BP	protein K11-linked ubiquitination	GO:0070979	0.0424588	1.37203	1	0.0666667	ENSECAG00000020678
GO:BP	amyloid fibril formation	GO:1990000	0.0424588	1.37203	1	0.0666667	ENSECAG00000007010
GO:BP	inclusion body assembly	GO:0070841	0.0424588	1.37203	1	0.0666667	ENSECAG00000007010
GO:BP	negative regulation of neuron projection regeneration	GO:0070571	0.0424588	1.37203	1	0.0666667	ENSECAG00000009966
GO:BP	retinal cone cell differentiation	GO:0042670	0.0424588	1.37203	1	0.0666667	ENSECAG00000009966
GO:BP	central nervous system myelination	GO:0022010	0.0424588	1.37203	1	0.0666667	ENSECAG00000007010
GO:BP	L-serine biosynthetic process	GO:0006564	0.0424588	1.37203	1	0.0666667	ENSECAG00000005228
GO:BP	positive regulation of amyloid-beta formation	GO:1902004	0.0424588	1.37203	1	0.0666667	ENSECAG00000007010
GO:BP	negative regulation of amyloid-beta formation	GO:1902430	0.0424588	1.37203	1	0.0666667	ENSECAG00000007010
GO:BP	negative regulation of amyloid precursor protein catabolic process	GO:1902992	0.0424588	1.37203	1	0.0666667	ENSECAG00000007010
GO:BP	positive regulation of cellular extravasation	GO:0002693	0.0424588	1.37203	1	0.0666667	ENSECAG00000009966
GO:BP	chaperone-mediated protein complex assembly	GO:0051131	0.0424588	1.37203	1	0.0666667	ENSECAG00000007010
GO:BP	positive regulation of amyloid precursor protein catabolic process	GO:1902993	0.0424588	1.37203	1	0.0666667	ENSECAG00000007010
GO:BP	glial cell proliferation	GO:0014009	0.0424588	1.37203	1	0.0666667	ENSECAG00000007010
GO:BP	leukocyte activation involved in inflammatory response	GO:0002269	0.0424588	1.37203	1	0.0666667	ENSECAG00000007010
GO:BP	retinal cone cell development	GO:0046549	0.0424588	1.37203	1	0.0666667	ENSECAG00000009966
GO:BP	phagolysosome assembly	GO:0001845	0.0424588	1.37203	1	0.0666667	ENSECAG00000011518
GO:BP	microglial cell activation	GO:0001774	0.0424588	1.37203	1	0.0666667	ENSECAG00000007010
GO:BP	positive regulation of nitric oxide biosynthetic process	GO:0045429	0.0424588	1.37203	1	0.0666667	ENSECAG00000007010
GO:BP	positive regulation of nitric oxide metabolic process	GO:1904407	0.0424588	1.37203	1	0.0666667	ENSECAG00000007010
GO:BP	axon ensheathment in central nervous system	GO:0032291	0.0424588	1.37203	1	0.0666667	ENSECAG00000007010
GO:BP	amyloid-beta clearance	GO:0097242	0.0439422	1.35712	1	0.0666667	ENSECAG00000007010
GO:BP	negative regulation of intrinsic apoptotic signaling pathway in response to DNA damage	GO:1902230	0.044408	1.35254	1	0.0666667	ENSECAG00000007010
GO:BP	glial cell activation	GO:0061900	0.044408	1.35254	1	0.0666667	ENSECAG00000007010
GO:BP	positive regulation of reactive oxygen species biosynthetic process	GO:1903428	0.0444903	1.35173	1	0.0666667	ENSECAG00000007010
GO:BP	negative regulation of T cell receptor signaling pathway	GO:0050860	0.0444903	1.35173	1	0.0666667	ENSECAG00000009966
GO:BP	response to misfolded protein	GO:0051788	0.0444903	1.35173	1	0.0666667	ENSECAG00000007010
GO:BP	UDP-N-acetylglucosamine biosynthetic process	GO:0006048	0.0444903	1.35173	1	0.0666667	ENSECAG00000019938
GO:BP	alkanesulfonate metabolic process	GO:0019694	0.0451861	1.34499	1	0.0666667	ENSECAG00000005228
GO:BP	taurine metabolic process	GO:0019530	0.0451861	1.34499	1	0.0666667	ENSECAG00000005228
GO:BP	phagosome maturation	GO:0090382	0.045233	1.34455	1	0.0666667	ENSECAG00000011518
GO:BP	regulation of nitric oxide biosynthetic process	GO:0045428	0.0453235	1.34368	1	0.0666667	ENSECAG00000007010
GO:BP	positive regulation of focal adhesion assembly	GO:0051894	0.0459248	1.33795	1	0.0666667	ENSECAG00000009966
GO:BP	amino sugar biosynthetic process	GO:0046349	0.0459526	1.33769	1	0.0666667	ENSECAG00000019938
GO:BP	regulation of amyloid-beta formation	GO:1902003	0.0471211	1.32678	1	0.0666667	ENSECAG00000007010
GO:BP	oligodendrocyte development	GO:0014003	0.0477044	1.32144	1	0.0666667	ENSECAG00000007010
GO:BP	regulation of intrinsic apoptotic signaling pathway in response to DNA damage	GO:1902229	0.0477044	1.32144	1	0.0666667	ENSECAG00000007010
GO:BP	reactive nitrogen species metabolic process	GO:2001057	0.0479141	1.31954	1	0.0666667	ENSECAG00000007010
GO:BP	UTP biosynthetic process	GO:0006228	0.0479141	1.31954	1	0.0666667	ENSECAG00000021658
GO:BP	threonine metabolic process	GO:0006566	0.0479141	1.31954	1	0.0666667	ENSECAG00000005228
GO:BP	GTP biosynthetic process	GO:0006183	0.0479141	1.31954	1	0.0666667	ENSECAG00000021658
GO:BP	regulation of cellular extravasation	GO:0002691	0.0479141	1.31954	1	0.0666667	ENSECAG00000009966
GO:BP	UDP-N-acetylglucosamine metabolic process	GO:0006047	0.0479141	1.31954	1	0.0666667	ENSECAG00000019938
GO:BP	negative regulation of response to endoplasmic reticulum stress	GO:1903573	0.0479141	1.31954	1	0.0666667	ENSECAG00000007010
GO:BP	UTP metabolic process	GO:0046051	0.0479141	1.31954	1	0.0666667	ENSECAG00000021658
GO:BP	nitric oxide metabolic process	GO:0046209	0.0479141	1.31954	1	0.0666667	ENSECAG00000007010
GO:BP	positive regulation of receptor-mediated endocytosis	GO:0048260	0.0479141	1.31954	1	0.0666667	ENSECAG00000007010
GO:BP	negative regulation of antigen receptor-mediated signaling pathway	GO:0050858	0.0479141	1.31954	1	0.0666667	ENSECAG00000009966
GO:BP	nitric oxide biosynthetic process	GO:0006809	0.0479141	1.31954	1	0.0666667	ENSECAG00000007010
GO:BP	camera-type eye photoreceptor cell differentiation	GO:0060219	0.0479141	1.31954	1	0.0666667	ENSECAG00000009966
GO:BP	amyloid-beta formation	GO:0034205	0.0479141	1.31954	1	0.0666667	ENSECAG00000007010
GO:BP	protein K48-linked ubiquitination	GO:0070936	0.0479141	1.31954	1	0.0666667	ENSECAG00000020678
GO:BP	regulation of heterotypic cell-cell adhesion	GO:0034114	0.0479141	1.31954	1	0.0666667	ENSECAG00000009966
GO:BP	neuroinflammatory response	GO:0150076	0.0479141	1.31954	1	0.0666667	ENSECAG00000007010
GO:BP	positive regulation of cell-substrate junction organization	GO:0150117	0.0479141	1.31954	1	0.0666667	ENSECAG00000009966
GO:BP	positive regulation of neuron death	GO:1901216	0.0479141	1.31954	1	0.0666667	ENSECAG00000007010
GO:BP	regulation of amyloid precursor protein catabolic process	GO:1902991	0.0479141	1.31954	1	0.0666667	ENSECAG00000007010
GO:BP	regulation of neuron projection regeneration	GO:0070570	0.0479141	1.31954	1	0.0666667	ENSECAG00000009966
GO:MF	ribosomal small subunit binding	GO:0043024	0.0479614	1.31911	1	0.0666667	ENSECAG00000021658
GO:MF	transferase activity, transferring nitrogenous groups	GO:0016769	0.0479614	1.31911	1	0.0666667	ENSECAG00000019938
GO:MF	transaminase activity	GO:0008483	0.0479614	1.31911	1	0.0666667	ENSECAG00000019938
GO:BP	positive regulation of release of sequestered calcium ion into cytosol	GO:0051281	0.0491815	1.3082	1	0.0666667	ENSECAG00000009966

## Sheet: Reactome down-regulated
Supplementary Table 4B. Reactome pathway analysis of the down-regulated proteins in equine post-ovulatory vs. pre-ovulatory oviductal fluid. The pathway analysis was performed using the Analysis tool of Reactome (https://reactome.org/). Gene names corresponding to the down-regulated proteins identified in post-ovulatory oviductal fluid (see Supplementary Table 3) were examined in the Homo sapiens…
Pathway identifier	Pathway name	Count	Entities ratio	p value	FDR	Proteins found
R-HSA-168927	TICAM1, RIP1-mediated IKK complex recruitment	1	0.00130836	0.000258278	0.0192978	UBE2D3
R-HSA-937041	IKK complex recruitment mediated by RIP1	1	0.00165266	0.00041059	0.0192978	UBE2D3
R-HSA-936440	Negative regulators of DDX58/IFIH1 signaling	1	0.002479	0.000915731	0.0283877	UBE2D3
R-HSA-8866654	E3 ubiquitin ligases ubiquitinate target proteins	1	0.00420052	0.00258145	0.0383989	UBE2D3
R-HSA-9033241	Peroxisomal protein import	1	0.00461369	0.00310059	0.0383989	UBE2D3
R-HSA-1234176	Oxygen-dependent proline hydroxylation of Hypoxia-inducible Factor Alpha	1	0.00495799	0.00356755	0.0383989	UBE2D3
R-HSA-4085023	Defective GFPT1 causes CMSTA1	1	0.000206583	0.00371197	0.0383989	GFPT1
R-HSA-499943	Interconversion of nucleotide di- and triphosphates	1	0.00557774	0.00448552	0.0383989	NME2
R-HSA-8852135	Protein ubiquitination	1	0.00578433	0.00481335	0.0383989	UBE2D3
R-HSA-1234174	Cellular response to hypoxia	1	0.00585319	0.00492503	0.0383989	UBE2D3
R-HSA-381038	XBP1(S) activates chaperone genes	1	0.0065418	0.00610717	0.0383989	GFPT1
R-HSA-5579007	Defective ACY1 causes encephalopathy	1	0.000344305	0.00617939	0.0383989	ACY1
R-HSA-168928	DDX58/IFIH1-mediated induction of interferon-alpha/beta	1	0.00681724	0.00661291	0.0383989	UBE2D3
R-HSA-381070	IRE1alpha activates chaperones	1	0.00695496	0.00687274	0.0383989	GFPT1
R-HSA-168164	Toll Like Receptor 3 (TLR3) Cascade	1	0.00702383	0.00700438	0.0383989	UBE2D3
R-HSA-937061	TRIF(TICAM1)-mediated TLR4 signaling	1	0.00736813	0.00767978	0.0383989	UBE2D3
R-HSA-166166	MyD88-independent TLR4 cascade	1	0.00736813	0.00767978	0.0383989	UBE2D3
R-HSA-166665	Terminal pathway of complement	1	0.000550888	0.00986969	0.0492676	CLU
R-HSA-114608	Platelet degranulation	2	0.00943396	0.0123169	0.0492676	TAGLN2	CLU
