# Supplementary material for: The Proteome of Equine Oviductal Fluid Varies Before and After Ovulation: A Comparative Study
Source: Front Vet Sci. 2021 Aug 5;8:694247. doi: 10.3389/fvets.2021.694247 (PMC8375304; doi:10.3389/fvets.2021.694247)
Supplement: Supplementary file 5 [file Table_5.XLSX]

## Sheet: Enrichment up-regulated
Supplementary Table 5A. Enrichment analysis of the up-regulated proteins (154) in equine post-ovulatory vs. pre-ovulatory oviductal fluid. The enrichment analysis was performed using the g:GOSt Functional profiling tool of g:Profiler (https://biit.cs.ut.ee/gprofiler/gost). Ensembl IDs corresponding to the up-regulated proteins identified in post-ovulatory oviductal fluid (156, see Supplementary T…
Source	Term name	Term ID	Adjusted p value	Negative log10 of adjusted p value	Count	%	Involved transcripts
GO:CC	cytosolic ribosome	GO:0022626	1.79788e-55	54.7452	44	0.285714	ENSECAG00000002201,ENSECAG00000001599,ENSECAG00000013269,ENSECAG00000004311,ENSECAG00000021705,ENSECAG00000009389,ENSECAG00000000008,ENSECAG00000023179,ENSECAG00000024095,ENSECAG00000014928,ENSECAG00000035053,ENSECAG00000015832,ENSECAG00000020978,ENSECAG00000007397,ENSECAG00000008548,ENSECAG00000011782,ENSECAG00000010622,ENSECAG00000010852,ENSECAG00000009738,ENSECAG00000009188,ENSECAG00000010157,…
GO:CC	ribosome	GO:0005840	1.60874e-47	46.7935	47	0.305195	ENSECAG00000026938,ENSECAG00000002201,ENSECAG00000001599,ENSECAG00000013269,ENSECAG00000004311,ENSECAG00000021705,ENSECAG00000009389,ENSECAG00000000008,ENSECAG00000023179,ENSECAG00000024095,ENSECAG00000014928,ENSECAG00000035053,ENSECAG00000015832,ENSECAG00000020978,ENSECAG00000007397,ENSECAG00000008548,ENSECAG00000011782,ENSECAG00000010622,ENSECAG00000010852,ENSECAG00000009738,ENSECAG00000009188,…
GO:CC	ribosomal subunit	GO:0044391	3.40758e-47	46.4676	44	0.285714	ENSECAG00000002201,ENSECAG00000001599,ENSECAG00000013269,ENSECAG00000004311,ENSECAG00000021705,ENSECAG00000009389,ENSECAG00000000008,ENSECAG00000023179,ENSECAG00000024095,ENSECAG00000014928,ENSECAG00000035053,ENSECAG00000015832,ENSECAG00000020978,ENSECAG00000007397,ENSECAG00000008548,ENSECAG00000011782,ENSECAG00000010622,ENSECAG00000010852,ENSECAG00000009738,ENSECAG00000009188,ENSECAG00000010157,…
GO:MF	structural constituent of ribosome	GO:0003735	1.36053e-46	45.8663	45	0.292208	ENSECAG00000026938,ENSECAG00000002201,ENSECAG00000001599,ENSECAG00000013269,ENSECAG00000004311,ENSECAG00000021705,ENSECAG00000009389,ENSECAG00000000008,ENSECAG00000023179,ENSECAG00000024095,ENSECAG00000014928,ENSECAG00000035053,ENSECAG00000015832,ENSECAG00000020978,ENSECAG00000007397,ENSECAG00000011782,ENSECAG00000010622,ENSECAG00000010852,ENSECAG00000009738,ENSECAG00000009188,ENSECAG00000010157,…
KEGG	Ribosome	KEGG:03010	5.14045e-46	45.289	46	0.298701	ENSECAG00000026938,ENSECAG00000002201,ENSECAG00000001599,ENSECAG00000013269,ENSECAG00000004311,ENSECAG00000021705,ENSECAG00000009389,ENSECAG00000000008,ENSECAG00000023179,ENSECAG00000024095,ENSECAG00000014928,ENSECAG00000035053,ENSECAG00000015832,ENSECAG00000020978,ENSECAG00000007397,ENSECAG00000008548,ENSECAG00000011782,ENSECAG00000010622,ENSECAG00000010852,ENSECAG00000009738,ENSECAG00000009188,…
GO:MF	structural molecule activity	GO:0005198	1.25866e-36	35.9001	51	0.331169	ENSECAG00000026938,ENSECAG00000002201,ENSECAG00000001599,ENSECAG00000013659,ENSECAG00000013269,ENSECAG00000004311,ENSECAG00000021705,ENSECAG00000009389,ENSECAG00000000008,ENSECAG00000018101,ENSECAG00000023179,ENSECAG00000024095,ENSECAG00000014928,ENSECAG00000035053,ENSECAG00000015832,ENSECAG00000020978,ENSECAG00000007397,ENSECAG00000011782,ENSECAG00000010622,ENSECAG00000010852,ENSECAG00000009738,…
GO:CC	ribonucleoprotein complex	GO:1990904	8.96323e-35	34.0475	53	0.344156	ENSECAG00000002201,ENSECAG00000001599,ENSECAG00000013269,ENSECAG00000004311,ENSECAG00000021705,ENSECAG00000009389,ENSECAG00000000008,ENSECAG00000023179,ENSECAG00000024095,ENSECAG00000014928,ENSECAG00000035053,ENSECAG00000015832,ENSECAG00000020978,ENSECAG00000007397,ENSECAG00000008548,ENSECAG00000011782,ENSECAG00000010622,ENSECAG00000010852,ENSECAG00000009738,ENSECAG00000016147,ENSECAG00000009188,…
GO:BP	peptide metabolic process	GO:0006518	9.1526e-33	32.0385	54	0.350649	ENSECAG00000039093,ENSECAG00000026938,ENSECAG00000002201,ENSECAG00000001599,ENSECAG00000013269,ENSECAG00000004311,ENSECAG00000021705,ENSECAG00000009389,ENSECAG00000000008,ENSECAG00000023179,ENSECAG00000024095,ENSECAG00000008958,ENSECAG00000014928,ENSECAG00000035053,ENSECAG00000015832,ENSECAG00000007397,ENSECAG00000036248,ENSECAG00000011782,ENSECAG00000010622,ENSECAG00000010852,ENSECAG00000009738,…
GO:BP	translation	GO:0006412	8.12232e-32	31.0903	49	0.318182	ENSECAG00000026938,ENSECAG00000002201,ENSECAG00000001599,ENSECAG00000013269,ENSECAG00000004311,ENSECAG00000021705,ENSECAG00000009389,ENSECAG00000000008,ENSECAG00000023179,ENSECAG00000024095,ENSECAG00000014928,ENSECAG00000035053,ENSECAG00000015832,ENSECAG00000007397,ENSECAG00000011782,ENSECAG00000010622,ENSECAG00000010852,ENSECAG00000009738,ENSECAG00000017832,ENSECAG00000039689,ENSECAG00000010157,…
GO:BP	peptide biosynthetic process	GO:0043043	1.56759e-31	30.8048	49	0.318182	ENSECAG00000026938,ENSECAG00000002201,ENSECAG00000001599,ENSECAG00000013269,ENSECAG00000004311,ENSECAG00000021705,ENSECAG00000009389,ENSECAG00000000008,ENSECAG00000023179,ENSECAG00000024095,ENSECAG00000014928,ENSECAG00000035053,ENSECAG00000015832,ENSECAG00000007397,ENSECAG00000011782,ENSECAG00000010622,ENSECAG00000010852,ENSECAG00000009738,ENSECAG00000017832,ENSECAG00000039689,ENSECAG00000010157,…
GO:BP	cellular amide metabolic process	GO:0043603	1.43266e-30	29.8439	57	0.37013	ENSECAG00000039093,ENSECAG00000026938,ENSECAG00000002201,ENSECAG00000022135,ENSECAG00000001599,ENSECAG00000013269,ENSECAG00000015580,ENSECAG00000004311,ENSECAG00000021705,ENSECAG00000009389,ENSECAG00000000008,ENSECAG00000023179,ENSECAG00000024095,ENSECAG00000008958,ENSECAG00000014928,ENSECAG00000035053,ENSECAG00000015832,ENSECAG00000007397,ENSECAG00000036248,ENSECAG00000011782,ENSECAG00000010622,…
GO:BP	amide biosynthetic process	GO:0043604	1.20405e-29	28.9194	50	0.324675	ENSECAG00000026938,ENSECAG00000002201,ENSECAG00000001599,ENSECAG00000013269,ENSECAG00000015580,ENSECAG00000004311,ENSECAG00000021705,ENSECAG00000009389,ENSECAG00000000008,ENSECAG00000023179,ENSECAG00000024095,ENSECAG00000014928,ENSECAG00000035053,ENSECAG00000015832,ENSECAG00000007397,ENSECAG00000011782,ENSECAG00000010622,ENSECAG00000010852,ENSECAG00000009738,ENSECAG00000017832,ENSECAG00000039689,…
GO:CC	cytosolic large ribosomal subunit	GO:0022625	4.76286e-28	27.3221	23	0.149351	ENSECAG00000002201,ENSECAG00000021705,ENSECAG00000009389,ENSECAG00000000008,ENSECAG00000023179,ENSECAG00000024095,ENSECAG00000035053,ENSECAG00000015832,ENSECAG00000007397,ENSECAG00000008548,ENSECAG00000010622,ENSECAG00000009188,ENSECAG00000010157,ENSECAG00000021927,ENSECAG00000011670,ENSECAG00000011547,ENSECAG00000015757,ENSECAG00000008403,ENSECAG00000024079,ENSECAG00000015258,ENSECAG00000017154,…
GO:CC	cytosolic small ribosomal subunit	GO:0022627	1.37793e-27	26.8608	21	0.136364	ENSECAG00000001599,ENSECAG00000013269,ENSECAG00000004311,ENSECAG00000014928,ENSECAG00000020978,ENSECAG00000011782,ENSECAG00000010852,ENSECAG00000009738,ENSECAG00000016128,ENSECAG00000009573,ENSECAG00000024268,ENSECAG00000006430,ENSECAG00000015089,ENSECAG00000020316,ENSECAG00000009065,ENSECAG00000020253,ENSECAG00000013915,ENSECAG00000022567,ENSECAG00000031968,ENSECAG00000013062,ENSECAG00000016190
GO:CC	cytosol	GO:0005829	5.53648e-27	26.2568	86	0.558442	ENSECAG00000039093,ENSECAG00000010532,ENSECAG00000009054,ENSECAG00000002201,ENSECAG00000013127,ENSECAG00000009877,ENSECAG00000001599,ENSECAG00000013269,ENSECAG00000015580,ENSECAG00000004311,ENSECAG00000021705,ENSECAG00000009389,ENSECAG00000014617,ENSECAG00000032728,ENSECAG00000000008,ENSECAG00000023179,ENSECAG00000024095,ENSECAG00000034330,ENSECAG00000010020,ENSECAG00000008958,ENSECAG00000014928,…
GO:CC	small ribosomal subunit	GO:0015935	1.53763e-23	22.8131	21	0.136364	ENSECAG00000001599,ENSECAG00000013269,ENSECAG00000004311,ENSECAG00000014928,ENSECAG00000020978,ENSECAG00000011782,ENSECAG00000010852,ENSECAG00000009738,ENSECAG00000016128,ENSECAG00000009573,ENSECAG00000024268,ENSECAG00000006430,ENSECAG00000015089,ENSECAG00000020316,ENSECAG00000009065,ENSECAG00000020253,ENSECAG00000013915,ENSECAG00000022567,ENSECAG00000031968,ENSECAG00000013062,ENSECAG00000016190
GO:CC	large ribosomal subunit	GO:0015934	5.75041e-23	22.2403	23	0.149351	ENSECAG00000002201,ENSECAG00000021705,ENSECAG00000009389,ENSECAG00000000008,ENSECAG00000023179,ENSECAG00000024095,ENSECAG00000035053,ENSECAG00000015832,ENSECAG00000007397,ENSECAG00000008548,ENSECAG00000010622,ENSECAG00000009188,ENSECAG00000010157,ENSECAG00000021927,ENSECAG00000011670,ENSECAG00000011547,ENSECAG00000015757,ENSECAG00000008403,ENSECAG00000024079,ENSECAG00000015258,ENSECAG00000017154,…
GO:BP	organonitrogen compound biosynthetic process	GO:1901566	1.35229e-19	18.8689	54	0.350649	ENSECAG00000009054,ENSECAG00000026938,ENSECAG00000002201,ENSECAG00000001599,ENSECAG00000013269,ENSECAG00000015580,ENSECAG00000004311,ENSECAG00000021705,ENSECAG00000009389,ENSECAG00000000008,ENSECAG00000023179,ENSECAG00000024095,ENSECAG00000014928,ENSECAG00000035053,ENSECAG00000015832,ENSECAG00000020173,ENSECAG00000007397,ENSECAG00000011782,ENSECAG00000010622,ENSECAG00000010852,ENSECAG00000009738,…
GO:CC	non-membrane-bounded organelle	GO:0043228	2.59543e-19	18.5858	81	0.525974	ENSECAG00000040805,ENSECAG00000029190,ENSECAG00000038541,ENSECAG00000010532,ENSECAG00000020463,ENSECAG00000000696,ENSECAG00000026938,ENSECAG00000002201,ENSECAG00000001599,ENSECAG00000020246,ENSECAG00000013659,ENSECAG00000013269,ENSECAG00000004311,ENSECAG00000021705,ENSECAG00000009389,ENSECAG00000000008,ENSECAG00000005731,ENSECAG00000023179,ENSECAG00000024095,ENSECAG00000014928,ENSECAG00000035053,…
GO:CC	intracellular non-membrane-bounded organelle	GO:0043232	2.59543e-19	18.5858	81	0.525974	ENSECAG00000040805,ENSECAG00000029190,ENSECAG00000038541,ENSECAG00000010532,ENSECAG00000020463,ENSECAG00000000696,ENSECAG00000026938,ENSECAG00000002201,ENSECAG00000001599,ENSECAG00000020246,ENSECAG00000013659,ENSECAG00000013269,ENSECAG00000004311,ENSECAG00000021705,ENSECAG00000009389,ENSECAG00000000008,ENSECAG00000005731,ENSECAG00000023179,ENSECAG00000024095,ENSECAG00000014928,ENSECAG00000035053,…
GO:MF	RNA binding	GO:0003723	1.23136e-14	13.9096	43	0.279221	ENSECAG00000002201,ENSECAG00000013659,ENSECAG00000013269,ENSECAG00000004311,ENSECAG00000021705,ENSECAG00000009389,ENSECAG00000014617,ENSECAG00000023179,ENSECAG00000024095,ENSECAG00000014928,ENSECAG00000035053,ENSECAG00000015832,ENSECAG00000021466,ENSECAG00000008548,ENSECAG00000010622,ENSECAG00000010852,ENSECAG00000009738,ENSECAG00000016147,ENSECAG00000009188,ENSECAG00000017832,ENSECAG00000039689,…
GO:CC	cytoplasm	GO:0005737	2.18002e-13	12.6615	124	0.805195	ENSECAG00000010662,ENSECAG00000039093,ENSECAG00000010532,ENSECAG00000009054,ENSECAG00000020463,ENSECAG00000000696,ENSECAG00000002201,ENSECAG00000013127,ENSECAG00000009877,ENSECAG00000001599,ENSECAG00000020246,ENSECAG00000013659,ENSECAG00000000066,ENSECAG00000013269,ENSECAG00000015580,ENSECAG00000004311,ENSECAG00000021705,ENSECAG00000009389,ENSECAG00000014617,ENSECAG00000000817,ENSECAG00000032728,…
GO:CC	protein-containing complex	GO:0032991	3.50685e-13	12.4551	85	0.551948	ENSECAG00000040805,ENSECAG00000029190,ENSECAG00000038541,ENSECAG00000010532,ENSECAG00000002201,ENSECAG00000001599,ENSECAG00000020246,ENSECAG00000013269,ENSECAG00000004311,ENSECAG00000021705,ENSECAG00000009389,ENSECAG00000032728,ENSECAG00000000008,ENSECAG00000024076,ENSECAG00000023179,ENSECAG00000024095,ENSECAG00000010020,ENSECAG00000008958,ENSECAG00000014928,ENSECAG00000035053,ENSECAG00000015832,…
GO:BP	ribonucleoprotein complex biogenesis	GO:0022613	8.72265e-12	11.0594	25	0.162338	ENSECAG00000002201,ENSECAG00000013127,ENSECAG00000013269,ENSECAG00000004311,ENSECAG00000009389,ENSECAG00000024095,ENSECAG00000008548,ENSECAG00000010622,ENSECAG00000009738,ENSECAG00000009188,ENSECAG00000017832,ENSECAG00000039689,ENSECAG00000006430,ENSECAG00000015089,ENSECAG00000015757,ENSECAG00000020253,ENSECAG00000007750,ENSECAG00000016701,ENSECAG00000017154,ENSECAG00000015816,ENSECAG00000017514,…
GO:CC	chaperonin-containing T-complex	GO:0005832	1.00916e-11	10.996	7	0.0454545	ENSECAG00000016982,ENSECAG00000011457,ENSECAG00000020633,ENSECAG00000020755,ENSECAG00000019192,ENSECAG00000017145,ENSECAG00000017953
GO:BP	cytoplasmic translation	GO:0002181	1.59705e-10	9.79668	13	0.0844156	ENSECAG00000021705,ENSECAG00000024095,ENSECAG00000007397,ENSECAG00000011782,ENSECAG00000017832,ENSECAG00000039689,ENSECAG00000010157,ENSECAG00000011547,ENSECAG00000015757,ENSECAG00000008403,ENSECAG00000024079,ENSECAG00000015816,ENSECAG00000017514
GO:BP	positive regulation of establishment of protein localization to telomere	GO:1904851	1.59705e-10	9.79668	7	0.0454545	ENSECAG00000016982,ENSECAG00000011457,ENSECAG00000020633,ENSECAG00000020755,ENSECAG00000019192,ENSECAG00000017145,ENSECAG00000017953
GO:BP	ribonucleoprotein complex assembly	GO:0022618	2.07714e-10	9.68253	17	0.11039	ENSECAG00000002201,ENSECAG00000013127,ENSECAG00000013269,ENSECAG00000024095,ENSECAG00000010622,ENSECAG00000009738,ENSECAG00000017832,ENSECAG00000039689,ENSECAG00000006430,ENSECAG00000007750,ENSECAG00000016701,ENSECAG00000017154,ENSECAG00000015816,ENSECAG00000017514,ENSECAG00000013062,ENSECAG00000000545,ENSECAG00000018948
GO:BP	ribonucleoprotein complex subunit organization	GO:0071826	3.20767e-10	9.49381	17	0.11039	ENSECAG00000002201,ENSECAG00000013127,ENSECAG00000013269,ENSECAG00000024095,ENSECAG00000010622,ENSECAG00000009738,ENSECAG00000017832,ENSECAG00000039689,ENSECAG00000006430,ENSECAG00000007750,ENSECAG00000016701,ENSECAG00000017154,ENSECAG00000015816,ENSECAG00000017514,ENSECAG00000013062,ENSECAG00000000545,ENSECAG00000018948
GO:BP	regulation of establishment of protein localization to telomere	GO:0070203	3.20767e-10	9.49381	7	0.0454545	ENSECAG00000016982,ENSECAG00000011457,ENSECAG00000020633,ENSECAG00000020755,ENSECAG00000019192,ENSECAG00000017145,ENSECAG00000017953
GO:BP	regulation of establishment of protein localization to chromosome	GO:0070202	6.09583e-10	9.21497	7	0.0454545	ENSECAG00000016982,ENSECAG00000011457,ENSECAG00000020633,ENSECAG00000020755,ENSECAG00000019192,ENSECAG00000017145,ENSECAG00000017953
GO:BP	positive regulation of protein localization to chromosome, telomeric region	GO:1904816	6.09583e-10	9.21497	7	0.0454545	ENSECAG00000016982,ENSECAG00000011457,ENSECAG00000020633,ENSECAG00000020755,ENSECAG00000019192,ENSECAG00000017145,ENSECAG00000017953
GO:BP	regulation of protein localization to chromosome, telomeric region	GO:1904814	2.42824e-09	8.61471	7	0.0454545	ENSECAG00000016982,ENSECAG00000011457,ENSECAG00000020633,ENSECAG00000020755,ENSECAG00000019192,ENSECAG00000017145,ENSECAG00000017953
GO:BP	establishment of protein localization to chromosome	GO:0070199	2.6462e-09	8.57738	8	0.0519481	ENSECAG00000016982,ENSECAG00000016701,ENSECAG00000011457,ENSECAG00000020633,ENSECAG00000020755,ENSECAG00000019192,ENSECAG00000017145,ENSECAG00000017953
GO:BP	ribosome biogenesis	GO:0042254	3.37776e-09	8.47137	18	0.116883	ENSECAG00000002201,ENSECAG00000013269,ENSECAG00000004311,ENSECAG00000009389,ENSECAG00000024095,ENSECAG00000008548,ENSECAG00000010622,ENSECAG00000009738,ENSECAG00000009188,ENSECAG00000006430,ENSECAG00000015089,ENSECAG00000015757,ENSECAG00000020253,ENSECAG00000017154,ENSECAG00000015816,ENSECAG00000017514,ENSECAG00000013062,ENSECAG00000016190
GO:CC	chaperone complex	GO:0101031	3.70274e-09	8.43148	7	0.0454545	ENSECAG00000016982,ENSECAG00000011457,ENSECAG00000020633,ENSECAG00000020755,ENSECAG00000019192,ENSECAG00000017145,ENSECAG00000017953
GO:BP	establishment of protein localization to telomere	GO:0070200	3.7654e-09	8.42419	7	0.0454545	ENSECAG00000016982,ENSECAG00000011457,ENSECAG00000020633,ENSECAG00000020755,ENSECAG00000019192,ENSECAG00000017145,ENSECAG00000017953
GO:CC	polysome	GO:0005844	5.85874e-09	8.2322	9	0.0584416	ENSECAG00000021705,ENSECAG00000024095,ENSECAG00000011782,ENSECAG00000016147,ENSECAG00000009188,ENSECAG00000008403,ENSECAG00000013915,ENSECAG00000024079,ENSECAG00000016190
GO:BP	cellular nitrogen compound biosynthetic process	GO:0044271	6.02679e-09	8.21991	72	0.467532	ENSECAG00000040805,ENSECAG00000029190,ENSECAG00000026938,ENSECAG00000002201,ENSECAG00000013127,ENSECAG00000001599,ENSECAG00000013269,ENSECAG00000015580,ENSECAG00000004311,ENSECAG00000021705,ENSECAG00000009389,ENSECAG00000000008,ENSECAG00000023179,ENSECAG00000024095,ENSECAG00000014928,ENSECAG00000035053,ENSECAG00000015832,ENSECAG00000020173,ENSECAG00000007397,ENSECAG00000011782,ENSECAG00000010622,…
GO:BP	binding of sperm to zona pellucida	GO:0007339	6.59188e-09	8.18099	8	0.0519481	ENSECAG00000020689,ENSECAG00000016982,ENSECAG00000011457,ENSECAG00000020633,ENSECAG00000020755,ENSECAG00000019192,ENSECAG00000017145,ENSECAG00000017953
GO:BP	telomere maintenance via telomerase	GO:0007004	1.30127e-08	7.88563	10	0.0649351	ENSECAG00000013127,ENSECAG00000016982,ENSECAG00000011457,ENSECAG00000007955,ENSECAG00000020633,ENSECAG00000020755,ENSECAG00000019192,ENSECAG00000017145,ENSECAG00000017953,ENSECAG00000018948
GO:BP	RNA-dependent DNA biosynthetic process	GO:0006278	1.76701e-08	7.75276	10	0.0649351	ENSECAG00000013127,ENSECAG00000016982,ENSECAG00000011457,ENSECAG00000007955,ENSECAG00000020633,ENSECAG00000020755,ENSECAG00000019192,ENSECAG00000017145,ENSECAG00000017953,ENSECAG00000018948
GO:CC	zona pellucida receptor complex	GO:0002199	2.0637e-08	7.68535	5	0.0324675	ENSECAG00000016982,ENSECAG00000011457,ENSECAG00000020633,ENSECAG00000020755,ENSECAG00000017953
GO:BP	cellular nitrogen compound metabolic process	GO:0034641	2.1744e-08	7.66266	85	0.551948	ENSECAG00000040805,ENSECAG00000029190,ENSECAG00000039093,ENSECAG00000026938,ENSECAG00000002201,ENSECAG00000022135,ENSECAG00000013127,ENSECAG00000001599,ENSECAG00000013269,ENSECAG00000015580,ENSECAG00000004311,ENSECAG00000021705,ENSECAG00000009389,ENSECAG00000000008,ENSECAG00000023179,ENSECAG00000024095,ENSECAG00000008958,ENSECAG00000014928,ENSECAG00000035053,ENSECAG00000015832,ENSECAG00000021466,…
GO:BP	ribosome assembly	GO:0042255	2.1744e-08	7.66266	10	0.0649351	ENSECAG00000002201,ENSECAG00000013269,ENSECAG00000024095,ENSECAG00000010622,ENSECAG00000009738,ENSECAG00000006430,ENSECAG00000017154,ENSECAG00000015816,ENSECAG00000017514,ENSECAG00000013062
GO:BP	sperm-egg recognition	GO:0035036	3.39094e-08	7.46968	8	0.0519481	ENSECAG00000020689,ENSECAG00000016982,ENSECAG00000011457,ENSECAG00000020633,ENSECAG00000020755,ENSECAG00000019192,ENSECAG00000017145,ENSECAG00000017953
GO:BP	telomere maintenance via telomere lengthening	GO:0010833	4.65721e-08	7.33187	10	0.0649351	ENSECAG00000013127,ENSECAG00000016982,ENSECAG00000011457,ENSECAG00000007955,ENSECAG00000020633,ENSECAG00000020755,ENSECAG00000019192,ENSECAG00000017145,ENSECAG00000017953,ENSECAG00000018948
GO:BP	macromolecule biosynthetic process	GO:0009059	1.78467e-07	6.74844	70	0.454545	ENSECAG00000040805,ENSECAG00000029190,ENSECAG00000020463,ENSECAG00000026938,ENSECAG00000002201,ENSECAG00000013127,ENSECAG00000001599,ENSECAG00000013269,ENSECAG00000004311,ENSECAG00000021705,ENSECAG00000009389,ENSECAG00000000008,ENSECAG00000023179,ENSECAG00000024095,ENSECAG00000014928,ENSECAG00000035053,ENSECAG00000015832,ENSECAG00000007397,ENSECAG00000011782,ENSECAG00000010622,ENSECAG00000010852,…
GO:BP	cellular macromolecule biosynthetic process	GO:0034645	1.87895e-07	6.72608	69	0.448052	ENSECAG00000040805,ENSECAG00000029190,ENSECAG00000026938,ENSECAG00000002201,ENSECAG00000013127,ENSECAG00000001599,ENSECAG00000013269,ENSECAG00000004311,ENSECAG00000021705,ENSECAG00000009389,ENSECAG00000000008,ENSECAG00000023179,ENSECAG00000024095,ENSECAG00000014928,ENSECAG00000035053,ENSECAG00000015832,ENSECAG00000007397,ENSECAG00000011782,ENSECAG00000010622,ENSECAG00000010852,ENSECAG00000009738,…
GO:BP	ribosomal large subunit biogenesis	GO:0042273	1.87895e-07	6.72608	10	0.0649351	ENSECAG00000002201,ENSECAG00000009389,ENSECAG00000024095,ENSECAG00000008548,ENSECAG00000010622,ENSECAG00000009188,ENSECAG00000015757,ENSECAG00000017154,ENSECAG00000015816,ENSECAG00000017514
GO:BP	cell-cell recognition	GO:0009988	1.94327e-07	6.71147	8	0.0519481	ENSECAG00000020689,ENSECAG00000016982,ENSECAG00000011457,ENSECAG00000020633,ENSECAG00000020755,ENSECAG00000019192,ENSECAG00000017145,ENSECAG00000017953
GO:BP	cellular component biogenesis	GO:0044085	3.00565e-07	6.52206	50	0.324675	ENSECAG00000029190,ENSECAG00000038541,ENSECAG00000000696,ENSECAG00000002201,ENSECAG00000013127,ENSECAG00000020246,ENSECAG00000000066,ENSECAG00000013269,ENSECAG00000004311,ENSECAG00000009389,ENSECAG00000000817,ENSECAG00000024076,ENSECAG00000024095,ENSECAG00000009117,ENSECAG00000008548,ENSECAG00000010622,ENSECAG00000009738,ENSECAG00000016147,ENSECAG00000009188,ENSECAG00000017832,ENSECAG00000039689,…
GO:BP	positive regulation of telomere maintenance via telomerase	GO:0032212	3.42381e-07	6.46549	7	0.0454545	ENSECAG00000016982,ENSECAG00000011457,ENSECAG00000020633,ENSECAG00000020755,ENSECAG00000019192,ENSECAG00000017145,ENSECAG00000017953
GO:BP	protein localization to chromosome, telomeric region	GO:0070198	3.42381e-07	6.46549	7	0.0454545	ENSECAG00000016982,ENSECAG00000011457,ENSECAG00000020633,ENSECAG00000020755,ENSECAG00000019192,ENSECAG00000017145,ENSECAG00000017953
GO:BP	positive regulation of telomere maintenance via telomere lengthening	GO:1904358	5.62756e-07	6.24968	7	0.0454545	ENSECAG00000016982,ENSECAG00000011457,ENSECAG00000020633,ENSECAG00000020755,ENSECAG00000019192,ENSECAG00000017145,ENSECAG00000017953
GO:BP	cellular protein metabolic process	GO:0044267	6.27597e-07	6.20232	70	0.454545	ENSECAG00000024792,ENSECAG00000010532,ENSECAG00000020463,ENSECAG00000026938,ENSECAG00000002201,ENSECAG00000001599,ENSECAG00000014414,ENSECAG00000013269,ENSECAG00000004311,ENSECAG00000021705,ENSECAG00000009389,ENSECAG00000000008,ENSECAG00000018101,ENSECAG00000024076,ENSECAG00000023179,ENSECAG00000024095,ENSECAG00000008958,ENSECAG00000014928,ENSECAG00000035053,ENSECAG00000015832,ENSECAG00000017637,…
GO:BP	regulation of telomere maintenance via telomerase	GO:0032210	6.27597e-07	6.20232	8	0.0519481	ENSECAG00000016982,ENSECAG00000011457,ENSECAG00000007955,ENSECAG00000020633,ENSECAG00000020755,ENSECAG00000019192,ENSECAG00000017145,ENSECAG00000017953
GO:BP	protein-containing complex subunit organization	GO:0043933	6.65666e-07	6.17674	34	0.220779	ENSECAG00000029190,ENSECAG00000038541,ENSECAG00000002201,ENSECAG00000013127,ENSECAG00000000066,ENSECAG00000013269,ENSECAG00000000817,ENSECAG00000024076,ENSECAG00000024095,ENSECAG00000035053,ENSECAG00000009117,ENSECAG00000010622,ENSECAG00000009738,ENSECAG00000017832,ENSECAG00000039689,ENSECAG00000006430,ENSECAG00000017863,ENSECAG00000008439,ENSECAG00000010480,ENSECAG00000007750,ENSECAG00000016701,…
GO:CC	intracellular	GO:0005622	7.45335e-07	6.12765	135	0.876623	ENSECAG00000010662,ENSECAG00000040805,ENSECAG00000029190,ENSECAG00000038541,ENSECAG00000039093,ENSECAG00000010532,ENSECAG00000009054,ENSECAG00000020463,ENSECAG00000000696,ENSECAG00000026938,ENSECAG00000002201,ENSECAG00000013127,ENSECAG00000009877,ENSECAG00000001599,ENSECAG00000020246,ENSECAG00000013659,ENSECAG00000000066,ENSECAG00000013269,ENSECAG00000015580,ENSECAG00000004311,ENSECAG00000021705,…
GO:BP	cellular protein-containing complex assembly	GO:0034622	8.61776e-07	6.06461	27	0.175325	ENSECAG00000029190,ENSECAG00000038541,ENSECAG00000002201,ENSECAG00000013127,ENSECAG00000000066,ENSECAG00000013269,ENSECAG00000000817,ENSECAG00000024095,ENSECAG00000009117,ENSECAG00000010622,ENSECAG00000009738,ENSECAG00000017832,ENSECAG00000039689,ENSECAG00000006430,ENSECAG00000008439,ENSECAG00000007750,ENSECAG00000016701,ENSECAG00000013915,ENSECAG00000017154,ENSECAG00000015816,ENSECAG00000020755,…
GO:BP	organic substance biosynthetic process	GO:1901576	9.99834e-07	6.00007	76	0.493506	ENSECAG00000040805,ENSECAG00000029190,ENSECAG00000009054,ENSECAG00000013415,ENSECAG00000020463,ENSECAG00000026938,ENSECAG00000002201,ENSECAG00000013127,ENSECAG00000001599,ENSECAG00000013269,ENSECAG00000015580,ENSECAG00000004311,ENSECAG00000021705,ENSECAG00000009389,ENSECAG00000000008,ENSECAG00000023179,ENSECAG00000024095,ENSECAG00000008958,ENSECAG00000014928,ENSECAG00000035053,ENSECAG00000015832,…
GO:BP	cellular biosynthetic process	GO:0044249	1.27146e-06	5.8957	75	0.487013	ENSECAG00000040805,ENSECAG00000029190,ENSECAG00000013415,ENSECAG00000020463,ENSECAG00000026938,ENSECAG00000002201,ENSECAG00000013127,ENSECAG00000001599,ENSECAG00000013269,ENSECAG00000015580,ENSECAG00000004311,ENSECAG00000021705,ENSECAG00000009389,ENSECAG00000000008,ENSECAG00000023179,ENSECAG00000024095,ENSECAG00000008958,ENSECAG00000014928,ENSECAG00000035053,ENSECAG00000015832,ENSECAG00000020173,…
GO:BP	regulation of telomere maintenance via telomere lengthening	GO:1904356	1.27146e-06	5.8957	8	0.0519481	ENSECAG00000016982,ENSECAG00000011457,ENSECAG00000007955,ENSECAG00000020633,ENSECAG00000020755,ENSECAG00000019192,ENSECAG00000017145,ENSECAG00000017953
GO:BP	positive regulation of DNA biosynthetic process	GO:2000573	1.30523e-06	5.88431	8	0.0519481	ENSECAG00000016982,ENSECAG00000011457,ENSECAG00000020633,ENSECAG00000020755,ENSECAG00000019192,ENSECAG00000017145,ENSECAG00000017953,ENSECAG00000018948
GO:BP	protein-containing complex assembly	GO:0065003	1.41214e-06	5.85012	31	0.201299	ENSECAG00000029190,ENSECAG00000038541,ENSECAG00000002201,ENSECAG00000013127,ENSECAG00000000066,ENSECAG00000013269,ENSECAG00000000817,ENSECAG00000024076,ENSECAG00000024095,ENSECAG00000009117,ENSECAG00000010622,ENSECAG00000009738,ENSECAG00000017832,ENSECAG00000039689,ENSECAG00000006430,ENSECAG00000017863,ENSECAG00000008439,ENSECAG00000007750,ENSECAG00000016701,ENSECAG00000013915,ENSECAG00000022567,…
GO:BP	organonitrogen compound metabolic process	GO:1901564	1.42248e-06	5.84695	84	0.545455	ENSECAG00000024792,ENSECAG00000039093,ENSECAG00000018730,ENSECAG00000010532,ENSECAG00000009054,ENSECAG00000013415,ENSECAG00000020463,ENSECAG00000026938,ENSECAG00000002201,ENSECAG00000022135,ENSECAG00000001599,ENSECAG00000014414,ENSECAG00000013269,ENSECAG00000015580,ENSECAG00000004311,ENSECAG00000021705,ENSECAG00000009389,ENSECAG00000000008,ENSECAG00000018101,ENSECAG00000024076,ENSECAG00000023179,…
GO:BP	biosynthetic process	GO:0009058	1.54798e-06	5.81023	76	0.493506	ENSECAG00000040805,ENSECAG00000029190,ENSECAG00000009054,ENSECAG00000013415,ENSECAG00000020463,ENSECAG00000026938,ENSECAG00000002201,ENSECAG00000013127,ENSECAG00000001599,ENSECAG00000013269,ENSECAG00000015580,ENSECAG00000004311,ENSECAG00000021705,ENSECAG00000009389,ENSECAG00000000008,ENSECAG00000023179,ENSECAG00000024095,ENSECAG00000008958,ENSECAG00000014928,ENSECAG00000035053,ENSECAG00000015832,…
GO:MF	rRNA binding	GO:0019843	1.58341e-06	5.80041	8	0.0519481	ENSECAG00000002201,ENSECAG00000014928,ENSECAG00000035053,ENSECAG00000010622,ENSECAG00000010852,ENSECAG00000020316,ENSECAG00000013915,ENSECAG00000015816
GO:CC	polysomal ribosome	GO:0042788	2.01587e-06	5.69554	5	0.0324675	ENSECAG00000021705,ENSECAG00000024095,ENSECAG00000011782,ENSECAG00000008403,ENSECAG00000024079
GO:BP	telomere maintenance	GO:0000723	3.56227e-06	5.44827	10	0.0649351	ENSECAG00000013127,ENSECAG00000016982,ENSECAG00000011457,ENSECAG00000007955,ENSECAG00000020633,ENSECAG00000020755,ENSECAG00000019192,ENSECAG00000017145,ENSECAG00000017953,ENSECAG00000018948
GO:BP	telomere organization	GO:0032200	3.80198e-06	5.41999	10	0.0649351	ENSECAG00000013127,ENSECAG00000016982,ENSECAG00000011457,ENSECAG00000007955,ENSECAG00000020633,ENSECAG00000020755,ENSECAG00000019192,ENSECAG00000017145,ENSECAG00000017953,ENSECAG00000018948
GO:BP	regulation of DNA biosynthetic process	GO:2000278	4.21165e-06	5.37555	9	0.0584416	ENSECAG00000016982,ENSECAG00000011457,ENSECAG00000007955,ENSECAG00000020633,ENSECAG00000020755,ENSECAG00000019192,ENSECAG00000017145,ENSECAG00000017953,ENSECAG00000018948
GO:BP	toxin transport	GO:1901998	5.60036e-06	5.25178	7	0.0454545	ENSECAG00000016982,ENSECAG00000011457,ENSECAG00000020633,ENSECAG00000020755,ENSECAG00000019192,ENSECAG00000017145,ENSECAG00000017953
GO:BP	positive regulation of telomere maintenance	GO:0032206	6.47739e-06	5.1886	7	0.0454545	ENSECAG00000016982,ENSECAG00000011457,ENSECAG00000020633,ENSECAG00000020755,ENSECAG00000019192,ENSECAG00000017145,ENSECAG00000017953
GO:CC	microtubule	GO:0005874	7.26936e-06	5.1385	14	0.0909091	ENSECAG00000020246,ENSECAG00000013659,ENSECAG00000008104,ENSECAG00000016982,ENSECAG00000030778,ENSECAG00000015469,ENSECAG00000011457,ENSECAG00000007955,ENSECAG00000020633,ENSECAG00000020755,ENSECAG00000019192,ENSECAG00000017145,ENSECAG00000017953,ENSECAG00000009805
GO:BP	organelle assembly	GO:0070925	9.04046e-06	5.04381	22	0.142857	ENSECAG00000000696,ENSECAG00000002201,ENSECAG00000020246,ENSECAG00000013269,ENSECAG00000024095,ENSECAG00000010622,ENSECAG00000009738,ENSECAG00000016147,ENSECAG00000000796,ENSECAG00000006430,ENSECAG00000022693,ENSECAG00000012533,ENSECAG00000015469,ENSECAG00000017556,ENSECAG00000013915,ENSECAG00000017154,ENSECAG00000007955,ENSECAG00000015816,ENSECAG00000017514,ENSECAG00000013062,ENSECAG00000018435,…
GO:BP	ribosomal large subunit assembly	GO:0000027	9.04046e-06	5.04381	6	0.038961	ENSECAG00000002201,ENSECAG00000024095,ENSECAG00000010622,ENSECAG00000017154,ENSECAG00000015816,ENSECAG00000017514
GO:BP	ribosomal small subunit biogenesis	GO:0042274	1.02863e-05	4.98774	8	0.0519481	ENSECAG00000013269,ENSECAG00000004311,ENSECAG00000009738,ENSECAG00000006430,ENSECAG00000015089,ENSECAG00000020253,ENSECAG00000013062,ENSECAG00000016190
GO:BP	regulation of telomere maintenance	GO:0032204	1.05337e-05	4.97742	8	0.0519481	ENSECAG00000016982,ENSECAG00000011457,ENSECAG00000007955,ENSECAG00000020633,ENSECAG00000020755,ENSECAG00000019192,ENSECAG00000017145,ENSECAG00000017953
GO:CC	nucleosome	GO:0000786	1.37116e-05	4.86291	3	0.0194805	ENSECAG00000040805,ENSECAG00000029190,ENSECAG00000038541
GO:BP	protein metabolic process	GO:0019538	1.50435e-05	4.82265	72	0.467532	ENSECAG00000024792,ENSECAG00000018730,ENSECAG00000010532,ENSECAG00000020463,ENSECAG00000026938,ENSECAG00000002201,ENSECAG00000001599,ENSECAG00000014414,ENSECAG00000013269,ENSECAG00000004311,ENSECAG00000021705,ENSECAG00000009389,ENSECAG00000000008,ENSECAG00000018101,ENSECAG00000024076,ENSECAG00000023179,ENSECAG00000024095,ENSECAG00000008958,ENSECAG00000014928,ENSECAG00000035053,ENSECAG00000015832,…
GO:CC	DNA packaging complex	GO:0044815	1.59979e-05	4.79594	3	0.0194805	ENSECAG00000040805,ENSECAG00000029190,ENSECAG00000038541
GO:BP	protein stabilization	GO:0050821	2.16665e-05	4.66421	10	0.0649351	ENSECAG00000035053,ENSECAG00000016982,ENSECAG00000011457,ENSECAG00000020633,ENSECAG00000020755,ENSECAG00000019192,ENSECAG00000024742,ENSECAG00000017145,ENSECAG00000017953,ENSECAG00000018948
GO:BP	protein folding	GO:0006457	2.23918e-05	4.64991	10	0.0649351	ENSECAG00000020463,ENSECAG00000013127,ENSECAG00000016982,ENSECAG00000011457,ENSECAG00000020633,ENSECAG00000020755,ENSECAG00000019192,ENSECAG00000017145,ENSECAG00000017953,ENSECAG00000018948
GO:BP	DNA biosynthetic process	GO:0071897	2.23918e-05	4.64991	10	0.0649351	ENSECAG00000013127,ENSECAG00000016982,ENSECAG00000011457,ENSECAG00000007955,ENSECAG00000020633,ENSECAG00000020755,ENSECAG00000019192,ENSECAG00000017145,ENSECAG00000017953,ENSECAG00000018948
GO:BP	protein localization to chromosome	GO:0034502	2.74248e-05	4.56186	8	0.0519481	ENSECAG00000016982,ENSECAG00000016701,ENSECAG00000011457,ENSECAG00000020633,ENSECAG00000020755,ENSECAG00000019192,ENSECAG00000017145,ENSECAG00000017953
GO:CC	cell body	GO:0044297	2.87579e-05	4.54124	12	0.0779221	ENSECAG00000008958,ENSECAG00000016147,ENSECAG00000016982,ENSECAG00000015469,ENSECAG00000011457,ENSECAG00000020633,ENSECAG00000020755,ENSECAG00000019192,ENSECAG00000016190,ENSECAG00000017145,ENSECAG00000017953,ENSECAG00000018948
GO:MF	organic cyclic compound binding	GO:0097159	4.37819e-05	4.3587	79	0.512987	ENSECAG00000040805,ENSECAG00000029190,ENSECAG00000038541,ENSECAG00000009054,ENSECAG00000013415,ENSECAG00000002201,ENSECAG00000009877,ENSECAG00000020246,ENSECAG00000013659,ENSECAG00000013269,ENSECAG00000015580,ENSECAG00000004311,ENSECAG00000021705,ENSECAG00000009389,ENSECAG00000014617,ENSECAG00000032728,ENSECAG00000005731,ENSECAG00000024076,ENSECAG00000023179,ENSECAG00000024095,ENSECAG00000034330,…
GO:BP	cellular component assembly	GO:0022607	4.68717e-05	4.32909	42	0.272727	ENSECAG00000029190,ENSECAG00000038541,ENSECAG00000000696,ENSECAG00000002201,ENSECAG00000013127,ENSECAG00000020246,ENSECAG00000000066,ENSECAG00000013269,ENSECAG00000000817,ENSECAG00000024076,ENSECAG00000024095,ENSECAG00000009117,ENSECAG00000010622,ENSECAG00000009738,ENSECAG00000016147,ENSECAG00000017832,ENSECAG00000039689,ENSECAG00000000796,ENSECAG00000006430,ENSECAG00000022693,ENSECAG00000017863,…
GO:CC	protein-DNA complex	GO:0032993	6.54561e-05	4.18405	3	0.0194805	ENSECAG00000040805,ENSECAG00000029190,ENSECAG00000038541
GO:BP	nitrogen compound metabolic process	GO:0006807	7.39772e-05	4.1309	107	0.694805	ENSECAG00000040805,ENSECAG00000029190,ENSECAG00000024792,ENSECAG00000039093,ENSECAG00000018730,ENSECAG00000010532,ENSECAG00000009054,ENSECAG00000013415,ENSECAG00000020463,ENSECAG00000026938,ENSECAG00000002201,ENSECAG00000022135,ENSECAG00000013127,ENSECAG00000001599,ENSECAG00000014414,ENSECAG00000013269,ENSECAG00000015580,ENSECAG00000004311,ENSECAG00000021705,ENSECAG00000009389,ENSECAG00000000008,…
GO:BP	positive regulation of DNA metabolic process	GO:0051054	8.68781e-05	4.06109	10	0.0649351	ENSECAG00000016982,ENSECAG00000008439,ENSECAG00000013915,ENSECAG00000011457,ENSECAG00000020633,ENSECAG00000020755,ENSECAG00000019192,ENSECAG00000017145,ENSECAG00000017953,ENSECAG00000018948
GO:MF	unfolded protein binding	GO:0051082	9.44868e-05	4.02463	8	0.0519481	ENSECAG00000016982,ENSECAG00000011457,ENSECAG00000020633,ENSECAG00000020755,ENSECAG00000019192,ENSECAG00000017145,ENSECAG00000017953,ENSECAG00000018948
GO:BP	cell recognition	GO:0008037	0.000114638	3.94067	9	0.0584416	ENSECAG00000020689,ENSECAG00000016982,ENSECAG00000011457,ENSECAG00000020633,ENSECAG00000020755,ENSECAG00000019192,ENSECAG00000017145,ENSECAG00000021882,ENSECAG00000017953
GO:BP	doxorubicin metabolic process	GO:0044598	0.000115508	3.93739	3	0.0194805	ENSECAG00000031302,ENSECAG00000037198,ENSECAG00000014271
GO:BP	daunorubicin metabolic process	GO:0044597	0.000115508	3.93739	3	0.0194805	ENSECAG00000031302,ENSECAG00000037198,ENSECAG00000014271
GO:BP	aminoglycoside antibiotic metabolic process	GO:0030647	0.000115508	3.93739	3	0.0194805	ENSECAG00000031302,ENSECAG00000037198,ENSECAG00000014271
GO:BP	polyketide metabolic process	GO:0030638	0.000115508	3.93739	3	0.0194805	ENSECAG00000031302,ENSECAG00000037198,ENSECAG00000014271
GO:BP	positive regulation of telomerase RNA localization to Cajal body	GO:1904874	0.000115508	3.93739	3	0.0194805	ENSECAG00000016982,ENSECAG00000020755,ENSECAG00000017953
GO:CC	supramolecular fiber	GO:0099512	0.000119727	3.92181	19	0.123377	ENSECAG00000020463,ENSECAG00000020246,ENSECAG00000013659,ENSECAG00000018101,ENSECAG00000016147,ENSECAG00000020716,ENSECAG00000008104,ENSECAG00000016982,ENSECAG00000030778,ENSECAG00000015469,ENSECAG00000011457,ENSECAG00000007955,ENSECAG00000020633,ENSECAG00000020755,ENSECAG00000019192,ENSECAG00000017145,ENSECAG00000017953,ENSECAG00000009805,ENSECAG00000015794
GO:CC	supramolecular polymer	GO:0099081	0.000136269	3.8656	19	0.123377	ENSECAG00000020463,ENSECAG00000020246,ENSECAG00000013659,ENSECAG00000018101,ENSECAG00000016147,ENSECAG00000020716,ENSECAG00000008104,ENSECAG00000016982,ENSECAG00000030778,ENSECAG00000015469,ENSECAG00000011457,ENSECAG00000007955,ENSECAG00000020633,ENSECAG00000020755,ENSECAG00000019192,ENSECAG00000017145,ENSECAG00000017953,ENSECAG00000009805,ENSECAG00000015794
GO:BP	single fertilization	GO:0007338	0.000200027	3.69891	8	0.0519481	ENSECAG00000020689,ENSECAG00000016982,ENSECAG00000011457,ENSECAG00000020633,ENSECAG00000020755,ENSECAG00000019192,ENSECAG00000017145,ENSECAG00000017953
GO:MF	heterocyclic compound binding	GO:1901363	0.000201051	3.69669	76	0.493506	ENSECAG00000040805,ENSECAG00000029190,ENSECAG00000038541,ENSECAG00000009054,ENSECAG00000013415,ENSECAG00000002201,ENSECAG00000009877,ENSECAG00000020246,ENSECAG00000013659,ENSECAG00000013269,ENSECAG00000015580,ENSECAG00000004311,ENSECAG00000021705,ENSECAG00000009389,ENSECAG00000014617,ENSECAG00000032728,ENSECAG00000005731,ENSECAG00000024076,ENSECAG00000023179,ENSECAG00000024095,ENSECAG00000034330,…
GO:MF	mRNA binding	GO:0003729	0.000201051	3.69669	12	0.0779221	ENSECAG00000009389,ENSECAG00000014617,ENSECAG00000014928,ENSECAG00000015832,ENSECAG00000016147,ENSECAG00000009188,ENSECAG00000024268,ENSECAG00000015757,ENSECAG00000013915,ENSECAG00000025104,ENSECAG00000007955,ENSECAG00000019192
GO:BP	regulation of protein stability	GO:0031647	0.000235028	3.62888	11	0.0714286	ENSECAG00000035053,ENSECAG00000016982,ENSECAG00000011457,ENSECAG00000020633,ENSECAG00000020755,ENSECAG00000019192,ENSECAG00000024742,ENSECAG00000017145,ENSECAG00000018714,ENSECAG00000017953,ENSECAG00000018948
GO:BP	scaRNA localization to Cajal body	GO:0090666	0.000258811	3.58702	3	0.0194805	ENSECAG00000016982,ENSECAG00000020755,ENSECAG00000017953
GO:MF	large ribosomal subunit rRNA binding	GO:0070180	0.000300732	3.52182	3	0.0194805	ENSECAG00000035053,ENSECAG00000010622,ENSECAG00000015816
GO:BP	positive regulation of chromosome organization	GO:2001252	0.000342005	3.46597	9	0.0584416	ENSECAG00000016982,ENSECAG00000016701,ENSECAG00000011457,ENSECAG00000007955,ENSECAG00000020633,ENSECAG00000020755,ENSECAG00000019192,ENSECAG00000017145,ENSECAG00000017953
GO:BP	nucleosome assembly	GO:0006334	0.000375147	3.4258	5	0.0324675	ENSECAG00000029190,ENSECAG00000038541,ENSECAG00000000066,ENSECAG00000000817,ENSECAG00000009117
GO:BP	regulation of DNA metabolic process	GO:0051052	0.000449167	3.34759	12	0.0779221	ENSECAG00000033949,ENSECAG00000016982,ENSECAG00000008439,ENSECAG00000013915,ENSECAG00000011457,ENSECAG00000007955,ENSECAG00000020633,ENSECAG00000020755,ENSECAG00000019192,ENSECAG00000017145,ENSECAG00000017953,ENSECAG00000018948
GO:BP	cellular modified amino acid metabolic process	GO:0006575	0.000449167	3.34759	5	0.0324675	ENSECAG00000039093,ENSECAG00000009054,ENSECAG00000022135,ENSECAG00000015580,ENSECAG00000008958
GO:BP	rRNA processing	GO:0006364	0.000491857	3.30816	8	0.0519481	ENSECAG00000004311,ENSECAG00000009389,ENSECAG00000008548,ENSECAG00000009738,ENSECAG00000009188,ENSECAG00000015089,ENSECAG00000015757,ENSECAG00000020253
GO:CC	myosin II filament	GO:0097513	0.000537873	3.26932	2	0.012987	ENSECAG00000016147,ENSECAG00000020716
GO:BP	organelle organization	GO:0006996	0.000561104	3.25096	52	0.337662	ENSECAG00000040805,ENSECAG00000029190,ENSECAG00000038541,ENSECAG00000000696,ENSECAG00000002201,ENSECAG00000013127,ENSECAG00000020246,ENSECAG00000013659,ENSECAG00000000066,ENSECAG00000013269,ENSECAG00000014617,ENSECAG00000000817,ENSECAG00000024076,ENSECAG00000024095,ENSECAG00000008958,ENSECAG00000009117,ENSECAG00000010622,ENSECAG00000009738,ENSECAG00000016147,ENSECAG00000020716,ENSECAG00000000796,…
GO:MF	nucleic acid binding	GO:0003676	0.000575455	3.23999	43	0.279221	ENSECAG00000040805,ENSECAG00000029190,ENSECAG00000038541,ENSECAG00000002201,ENSECAG00000013659,ENSECAG00000013269,ENSECAG00000004311,ENSECAG00000021705,ENSECAG00000009389,ENSECAG00000014617,ENSECAG00000005731,ENSECAG00000024076,ENSECAG00000023179,ENSECAG00000024095,ENSECAG00000014928,ENSECAG00000035053,ENSECAG00000015832,ENSECAG00000021466,ENSECAG00000008548,ENSECAG00000010622,ENSECAG00000010852,…
GO:BP	rRNA metabolic process	GO:0016072	0.000671949	3.17266	8	0.0519481	ENSECAG00000004311,ENSECAG00000009389,ENSECAG00000008548,ENSECAG00000009738,ENSECAG00000009188,ENSECAG00000015089,ENSECAG00000015757,ENSECAG00000020253
GO:BP	cellular metabolic process	GO:0044237	0.000689079	3.16173	109	0.707792	ENSECAG00000040805,ENSECAG00000029190,ENSECAG00000024792,ENSECAG00000039093,ENSECAG00000010532,ENSECAG00000009054,ENSECAG00000013415,ENSECAG00000020463,ENSECAG00000026938,ENSECAG00000002201,ENSECAG00000022135,ENSECAG00000013127,ENSECAG00000001599,ENSECAG00000014414,ENSECAG00000013269,ENSECAG00000015580,ENSECAG00000004311,ENSECAG00000021705,ENSECAG00000009389,ENSECAG00000032728,ENSECAG00000000008,…
GO:BP	cellular macromolecule metabolic process	GO:0044260	0.000689079	3.16173	88	0.571429	ENSECAG00000040805,ENSECAG00000029190,ENSECAG00000024792,ENSECAG00000010532,ENSECAG00000020463,ENSECAG00000026938,ENSECAG00000002201,ENSECAG00000013127,ENSECAG00000001599,ENSECAG00000014414,ENSECAG00000013269,ENSECAG00000004311,ENSECAG00000021705,ENSECAG00000009389,ENSECAG00000000008,ENSECAG00000018101,ENSECAG00000024076,ENSECAG00000023179,ENSECAG00000024095,ENSECAG00000008958,ENSECAG00000014928,…
GO:BP	protein-DNA complex subunit organization	GO:0071824	0.000739374	3.13114	6	0.038961	ENSECAG00000029190,ENSECAG00000038541,ENSECAG00000000066,ENSECAG00000000817,ENSECAG00000035053,ENSECAG00000009117
GO:CC	polymeric cytoskeletal fiber	GO:0099513	0.000764976	3.11635	15	0.0974026	ENSECAG00000020246,ENSECAG00000013659,ENSECAG00000008104,ENSECAG00000016982,ENSECAG00000030778,ENSECAG00000015469,ENSECAG00000011457,ENSECAG00000007955,ENSECAG00000020633,ENSECAG00000020755,ENSECAG00000019192,ENSECAG00000017145,ENSECAG00000017953,ENSECAG00000009805,ENSECAG00000015794
GO:BP	regulation of telomerase RNA localization to Cajal body	GO:1904872	0.000773904	3.11131	3	0.0194805	ENSECAG00000016982,ENSECAG00000020755,ENSECAG00000017953
GO:BP	gene expression	GO:0010467	0.000805527	3.09392	66	0.428571	ENSECAG00000040805,ENSECAG00000029190,ENSECAG00000010532,ENSECAG00000020463,ENSECAG00000026938,ENSECAG00000002201,ENSECAG00000001599,ENSECAG00000013269,ENSECAG00000004311,ENSECAG00000021705,ENSECAG00000009389,ENSECAG00000000008,ENSECAG00000023179,ENSECAG00000024095,ENSECAG00000008958,ENSECAG00000014928,ENSECAG00000035053,ENSECAG00000015832,ENSECAG00000007397,ENSECAG00000008548,ENSECAG00000011782,…
GO:CC	hemoglobin complex	GO:0005833	0.000980908	3.00837	2	0.012987	ENSECAG00000032728,ENSECAG00000010020
GO:CC	haptoglobin-hemoglobin complex	GO:0031838	0.000980908	3.00837	2	0.012987	ENSECAG00000032728,ENSECAG00000010020
GO:BP	ribosomal small subunit assembly	GO:0000028	0.000981892	3.00794	4	0.025974	ENSECAG00000013269,ENSECAG00000009738,ENSECAG00000006430,ENSECAG00000013062
GO:CC	cell division site	GO:0032153	0.00098583	3.0062	4	0.025974	ENSECAG00000020246,ENSECAG00000016147,ENSECAG00000020716,ENSECAG00000022693
GO:MF	protein heterodimerization activity	GO:0046982	0.00100366	2.99841	3	0.0194805	ENSECAG00000040805,ENSECAG00000029190,ENSECAG00000038541
GO:BP	fertilization	GO:0009566	0.00100797	2.99655	8	0.0519481	ENSECAG00000020689,ENSECAG00000016982,ENSECAG00000011457,ENSECAG00000020633,ENSECAG00000020755,ENSECAG00000019192,ENSECAG00000017145,ENSECAG00000017953
GO:CC	supramolecular complex	GO:0099080	0.00109038	2.96242	21	0.136364	ENSECAG00000020463,ENSECAG00000020246,ENSECAG00000013659,ENSECAG00000018101,ENSECAG00000016147,ENSECAG00000020716,ENSECAG00000008104,ENSECAG00000022693,ENSECAG00000016982,ENSECAG00000030778,ENSECAG00000015469,ENSECAG00000011457,ENSECAG00000007955,ENSECAG00000020633,ENSECAG00000020755,ENSECAG00000019192,ENSECAG00000016190,ENSECAG00000017145,ENSECAG00000017953,ENSECAG00000009805,ENSECAG00000015794
GO:BP	nucleosome organization	GO:0034728	0.00112067	2.95052	5	0.0324675	ENSECAG00000029190,ENSECAG00000038541,ENSECAG00000000066,ENSECAG00000000817,ENSECAG00000009117
GO:BP	RNA localization to nucleus	GO:0090685	0.00112067	2.95052	3	0.0194805	ENSECAG00000016982,ENSECAG00000020755,ENSECAG00000017953
GO:BP	telomerase RNA localization	GO:0090672	0.00112067	2.95052	3	0.0194805	ENSECAG00000016982,ENSECAG00000020755,ENSECAG00000017953
GO:BP	telomerase RNA localization to Cajal body	GO:0090671	0.00112067	2.95052	3	0.0194805	ENSECAG00000016982,ENSECAG00000020755,ENSECAG00000017953
GO:BP	RNA localization to Cajal body	GO:0090670	0.00112067	2.95052	3	0.0194805	ENSECAG00000016982,ENSECAG00000020755,ENSECAG00000017953
GO:CC	microtubule cytoskeleton	GO:0015630	0.00112733	2.94795	22	0.142857	ENSECAG00000020463,ENSECAG00000020246,ENSECAG00000013659,ENSECAG00000016147,ENSECAG00000020716,ENSECAG00000000796,ENSECAG00000008104,ENSECAG00000022693,ENSECAG00000016982,ENSECAG00000030778,ENSECAG00000015469,ENSECAG00000017556,ENSECAG00000016701,ENSECAG00000013915,ENSECAG00000011457,ENSECAG00000007955,ENSECAG00000020633,ENSECAG00000020755,ENSECAG00000019192,ENSECAG00000017145,ENSECAG00000017953,…
GO:BP	positive regulation of organelle organization	GO:0010638	0.00114857	2.93984	15	0.0974026	ENSECAG00000020246,ENSECAG00000016982,ENSECAG00000016701,ENSECAG00000013915,ENSECAG00000011457,ENSECAG00000007955,ENSECAG00000020633,ENSECAG00000020755,ENSECAG00000019192,ENSECAG00000024742,ENSECAG00000018435,ENSECAG00000017145,ENSECAG00000018714,ENSECAG00000017953,ENSECAG00000015794
GO:CC	chromatin	GO:0000785	0.00116079	2.93525	3	0.0194805	ENSECAG00000040805,ENSECAG00000029190,ENSECAG00000038541
GO:BP	chromosome organization	GO:0051276	0.00124146	2.90607	23	0.149351	ENSECAG00000040805,ENSECAG00000029190,ENSECAG00000038541,ENSECAG00000013127,ENSECAG00000000066,ENSECAG00000000817,ENSECAG00000024076,ENSECAG00000009117,ENSECAG00000033949,ENSECAG00000016982,ENSECAG00000008439,ENSECAG00000016701,ENSECAG00000011457,ENSECAG00000007955,ENSECAG00000020633,ENSECAG00000020755,ENSECAG00000023836,ENSECAG00000019192,ENSECAG00000000545,ENSECAG00000017145,ENSECAG00000017953,…
GO:MF	mRNA 5'-UTR binding	GO:0048027	0.00132979	2.87622	4	0.025974	ENSECAG00000014928,ENSECAG00000016147,ENSECAG00000015757,ENSECAG00000019192
GO:CC	myosin II complex	GO:0016460	0.00137645	2.86124	2	0.012987	ENSECAG00000016147,ENSECAG00000020716
GO:BP	positive regulation of establishment of protein localization	GO:1904951	0.00145954	2.83578	10	0.0649351	ENSECAG00000016147,ENSECAG00000016982,ENSECAG00000022567,ENSECAG00000011457,ENSECAG00000020633,ENSECAG00000009536,ENSECAG00000020755,ENSECAG00000019192,ENSECAG00000017145,ENSECAG00000017953
GO:MF	ADP binding	GO:0043531	0.00153369	2.81426	4	0.025974	ENSECAG00000016147,ENSECAG00000020716,ENSECAG00000016701,ENSECAG00000000545
GO:BP	chromatin assembly	GO:0031497	0.00155081	2.80944	5	0.0324675	ENSECAG00000029190,ENSECAG00000038541,ENSECAG00000000066,ENSECAG00000000817,ENSECAG00000009117
GO:MF	small molecule binding	GO:0036094	0.0015656	2.80532	41	0.266234	ENSECAG00000019596,ENSECAG00000009054,ENSECAG00000013415,ENSECAG00000009877,ENSECAG00000020246,ENSECAG00000013659,ENSECAG00000015580,ENSECAG00000032728,ENSECAG00000024076,ENSECAG00000034330,ENSECAG00000010020,ENSECAG00000020173,ENSECAG00000016147,ENSECAG00000031302,ENSECAG00000020716,ENSECAG00000012273,ENSECAG00000020957,ENSECAG00000022693,ENSECAG00000017863,ENSECAG00000016982,ENSECAG00000030778,…
GO:MF	glutathione transferase activity	GO:0004364	0.0015656	2.80532	4	0.025974	ENSECAG00000039093,ENSECAG00000030691,ENSECAG00000009197,ENSECAG00000000612
GO:BP	hydrogen peroxide metabolic process	GO:0042743	0.00174619	2.75791	3	0.0194805	ENSECAG00000032728,ENSECAG00000010020,ENSECAG00000008958
GO:BP	protein processing in phagocytic vesicle	GO:1900756	0.001928	2.71489	2	0.012987	ENSECAG00000020716,ENSECAG00000018714
GO:BP	positive regulation of protein processing in phagocytic vesicle	GO:1903923	0.001928	2.71489	2	0.012987	ENSECAG00000020716,ENSECAG00000018714
GO:BP	regulation of protein processing in phagocytic vesicle	GO:1903921	0.001928	2.71489	2	0.012987	ENSECAG00000020716,ENSECAG00000018714
GO:MF	oxygen binding	GO:0019825	0.00197502	2.70443	3	0.0194805	ENSECAG00000032728,ENSECAG00000010020,ENSECAG00000010305
GO:MF	ubiquitin activating enzyme activity	GO:0004839	0.00202653	2.69325	2	0.012987	ENSECAG00000012273,ENSECAG00000014002
GO:BP	metabolic process	GO:0008152	0.00225213	2.64741	116	0.753247	ENSECAG00000040805,ENSECAG00000029190,ENSECAG00000024792,ENSECAG00000039093,ENSECAG00000018730,ENSECAG00000010532,ENSECAG00000009054,ENSECAG00000013415,ENSECAG00000020463,ENSECAG00000026938,ENSECAG00000002201,ENSECAG00000022135,ENSECAG00000013127,ENSECAG00000001599,ENSECAG00000014414,ENSECAG00000013269,ENSECAG00000015580,ENSECAG00000004311,ENSECAG00000021705,ENSECAG00000009389,ENSECAG00000032728,…
GO:BP	chromatin assembly or disassembly	GO:0006333	0.00258588	2.58739	5	0.0324675	ENSECAG00000029190,ENSECAG00000038541,ENSECAG00000000066,ENSECAG00000000817,ENSECAG00000009117
GO:BP	sexual reproduction	GO:0019953	0.00270963	2.56709	15	0.0974026	ENSECAG00000008958,ENSECAG00000017832,ENSECAG00000020689,ENSECAG00000000796,ENSECAG00000022693,ENSECAG00000016982,ENSECAG00000010970,ENSECAG00000023967,ENSECAG00000011457,ENSECAG00000020633,ENSECAG00000020755,ENSECAG00000019192,ENSECAG00000016190,ENSECAG00000017145,ENSECAG00000017953
GO:CC	myosin filament	GO:0032982	0.00279672	2.55335	2	0.012987	ENSECAG00000016147,ENSECAG00000020716
GO:BP	positive regulation of telomerase activity	GO:0051973	0.00287914	2.54074	4	0.025974	ENSECAG00000016982,ENSECAG00000020755,ENSECAG00000017953,ENSECAG00000018948
GO:BP	anatomical structure homeostasis	GO:0060249	0.00291271	2.5357	11	0.0714286	ENSECAG00000013127,ENSECAG00000008958,ENSECAG00000016982,ENSECAG00000011457,ENSECAG00000007955,ENSECAG00000020633,ENSECAG00000020755,ENSECAG00000019192,ENSECAG00000017145,ENSECAG00000017953,ENSECAG00000018948
GO:BP	protein-DNA complex assembly	GO:0065004	0.00291411	2.53549	5	0.0324675	ENSECAG00000029190,ENSECAG00000038541,ENSECAG00000000066,ENSECAG00000000817,ENSECAG00000009117
GO:BP	tertiary alcohol metabolic process	GO:1902644	0.00291411	2.53549	3	0.0194805	ENSECAG00000031302,ENSECAG00000037198,ENSECAG00000014271
GO:BP	glycoside metabolic process	GO:0016137	0.00291411	2.53549	3	0.0194805	ENSECAG00000031302,ENSECAG00000037198,ENSECAG00000014271
GO:MF	haptoglobin binding	GO:0031720	0.00296904	2.52738	2	0.012987	ENSECAG00000032728,ENSECAG00000010020
GO:MF	alditol:NADP+ 1-oxidoreductase activity	GO:0004032	0.0030258	2.51916	3	0.0194805	ENSECAG00000031302,ENSECAG00000037198,ENSECAG00000014271
GO:CC	rough endoplasmic reticulum	GO:0005791	0.00313567	2.50367	4	0.025974	ENSECAG00000023179,ENSECAG00000021927,ENSECAG00000031968,ENSECAG00000014002
GO:BP	organic substance metabolic process	GO:0071704	0.00367899	2.43427	110	0.714286	ENSECAG00000040805,ENSECAG00000029190,ENSECAG00000024792,ENSECAG00000039093,ENSECAG00000018730,ENSECAG00000010532,ENSECAG00000009054,ENSECAG00000013415,ENSECAG00000020463,ENSECAG00000026938,ENSECAG00000002201,ENSECAG00000022135,ENSECAG00000013127,ENSECAG00000001599,ENSECAG00000014414,ENSECAG00000013269,ENSECAG00000015580,ENSECAG00000004311,ENSECAG00000021705,ENSECAG00000009389,ENSECAG00000000008,…
GO:BP	DNA packaging	GO:0006323	0.00367899	2.43427	5	0.0324675	ENSECAG00000029190,ENSECAG00000038541,ENSECAG00000000066,ENSECAG00000000817,ENSECAG00000009117
GO:CC	plasma membrane bounded cell projection cytoplasm	GO:0032838	0.00408658	2.38864	4	0.025974	ENSECAG00000020463,ENSECAG00000000696,ENSECAG00000020246,ENSECAG00000008958
GO:BP	primary metabolic process	GO:0044238	0.00425728	2.37087	105	0.681818	ENSECAG00000040805,ENSECAG00000029190,ENSECAG00000024792,ENSECAG00000018730,ENSECAG00000010532,ENSECAG00000013415,ENSECAG00000020463,ENSECAG00000026938,ENSECAG00000002201,ENSECAG00000013127,ENSECAG00000001599,ENSECAG00000014414,ENSECAG00000013269,ENSECAG00000015580,ENSECAG00000004311,ENSECAG00000021705,ENSECAG00000009389,ENSECAG00000000008,ENSECAG00000018101,ENSECAG00000024076,ENSECAG00000023179,…
GO:BP	cellular component organization or biogenesis	GO:0071840	0.0042809	2.36846	65	0.422078	ENSECAG00000040805,ENSECAG00000029190,ENSECAG00000038541,ENSECAG00000000696,ENSECAG00000002201,ENSECAG00000013127,ENSECAG00000020246,ENSECAG00000013659,ENSECAG00000000066,ENSECAG00000013269,ENSECAG00000004311,ENSECAG00000009389,ENSECAG00000014617,ENSECAG00000000817,ENSECAG00000018101,ENSECAG00000024076,ENSECAG00000024095,ENSECAG00000008958,ENSECAG00000035053,ENSECAG00000009117,ENSECAG00000008548,…
GO:BP	positive regulation of cellular protein localization	GO:1903829	0.00446966	2.34973	9	0.0584416	ENSECAG00000016982,ENSECAG00000022567,ENSECAG00000011457,ENSECAG00000020633,ENSECAG00000009536,ENSECAG00000020755,ENSECAG00000019192,ENSECAG00000017145,ENSECAG00000017953
GO:BP	regulation of oxidative stress-induced cell death	GO:1903201	0.00476201	2.32221	4	0.025974	ENSECAG00000020463,ENSECAG00000008958,ENSECAG00000009197,ENSECAG00000022567
GO:BP	neutrophil homeostasis	GO:0001780	0.00476486	2.32195	3	0.0194805	ENSECAG00000015580,ENSECAG00000008439,ENSECAG00000015794
GO:BP	oxygen transport	GO:0015671	0.00476613	2.32183	2	0.012987	ENSECAG00000032728,ENSECAG00000010020
GO:CC	cleavage furrow	GO:0032154	0.00494177	2.30612	3	0.0194805	ENSECAG00000016147,ENSECAG00000020716,ENSECAG00000022693
GO:CC	chromosome	GO:0005694	0.00494177	2.30612	3	0.0194805	ENSECAG00000040805,ENSECAG00000029190,ENSECAG00000038541
GO:BP	myeloid cell homeostasis	GO:0002262	0.00495401	2.30504	7	0.0454545	ENSECAG00000015580,ENSECAG00000024076,ENSECAG00000008958,ENSECAG00000009738,ENSECAG00000008439,ENSECAG00000016190,ENSECAG00000015794
GO:BP	chromatin organization	GO:0006325	0.00495401	2.30504	3	0.0194805	ENSECAG00000040805,ENSECAG00000029190,ENSECAG00000038541
GO:CC	R2TP complex	GO:0097255	0.00530564	2.27526	2	0.012987	ENSECAG00000016701,ENSECAG00000000545
GO:BP	RNA localization	GO:0006403	0.00545672	2.26307	7	0.0454545	ENSECAG00000021466,ENSECAG00000016982,ENSECAG00000010480,ENSECAG00000007750,ENSECAG00000007955,ENSECAG00000020755,ENSECAG00000017953
GO:BP	chaperone-mediated protein complex assembly	GO:0051131	0.00545672	2.26307	3	0.0194805	ENSECAG00000013127,ENSECAG00000020755,ENSECAG00000018948
GO:BP	maturation of LSU-rRNA	GO:0000470	0.00585305	2.23262	3	0.0194805	ENSECAG00000009389,ENSECAG00000008548,ENSECAG00000009188
GO:BP	detoxification	GO:0098754	0.00621347	2.20667	6	0.038961	ENSECAG00000032728,ENSECAG00000010020,ENSECAG00000008958,ENSECAG00000008850,ENSECAG00000023836,ENSECAG00000017747
GO:BP	prostanoid metabolic process	GO:0006692	0.00626233	2.20326	4	0.025974	ENSECAG00000013127,ENSECAG00000031302,ENSECAG00000037198,ENSECAG00000015794
GO:BP	prostaglandin metabolic process	GO:0006693	0.00626233	2.20326	4	0.025974	ENSECAG00000013127,ENSECAG00000031302,ENSECAG00000037198,ENSECAG00000015794
GO:BP	glutathione metabolic process	GO:0006749	0.00626233	2.20326	4	0.025974	ENSECAG00000039093,ENSECAG00000008958,ENSECAG00000030691,ENSECAG00000000612
GO:CC	cytoskeleton	GO:0005856	0.00637121	2.19578	29	0.188312	ENSECAG00000020463,ENSECAG00000000696,ENSECAG00000020246,ENSECAG00000013659,ENSECAG00000016147,ENSECAG00000020716,ENSECAG00000000796,ENSECAG00000008104,ENSECAG00000022693,ENSECAG00000012533,ENSECAG00000016982,ENSECAG00000030778,ENSECAG00000015469,ENSECAG00000017556,ENSECAG00000016701,ENSECAG00000013915,ENSECAG00000025104,ENSECAG00000011457,ENSECAG00000007955,ENSECAG00000020633,ENSECAG00000020755,…
GO:MF	oxygen carrier activity	GO:0005344	0.00638034	2.19516	2	0.012987	ENSECAG00000032728,ENSECAG00000010020
GO:CC	contractile actin filament bundle	GO:0097517	0.00649898	2.18716	3	0.0194805	ENSECAG00000020246,ENSECAG00000016147,ENSECAG00000020716
GO:CC	stress fiber	GO:0001725	0.00649898	2.18716	3	0.0194805	ENSECAG00000020246,ENSECAG00000016147,ENSECAG00000020716
GO:MF	enzyme inhibitor activity	GO:0004857	0.00656368	2.18285	6	0.038961	ENSECAG00000010662,ENSECAG00000024792,ENSECAG00000020463,ENSECAG00000014414,ENSECAG00000035053,ENSECAG00000017637
GO:CC	MLL1 complex	GO:0071339	0.00672387	2.17238	3	0.0194805	ENSECAG00000016701,ENSECAG00000023836,ENSECAG00000000545
GO:CC	MLL1/2 complex	GO:0044665	0.00672387	2.17238	3	0.0194805	ENSECAG00000016701,ENSECAG00000023836,ENSECAG00000000545
GO:MF	organic acid binding	GO:0043177	0.00677458	2.16912	7	0.0454545	ENSECAG00000019596,ENSECAG00000013415,ENSECAG00000032728,ENSECAG00000010020,ENSECAG00000031302,ENSECAG00000010305,ENSECAG00000037198
GO:MF	double-stranded RNA binding	GO:0003725	0.00703005	2.15304	5	0.0324675	ENSECAG00000013659,ENSECAG00000021466,ENSECAG00000017832,ENSECAG00000008439,ENSECAG00000007955
GO:CC	cytoplasmic region	GO:0099568	0.00709691	2.14893	4	0.025974	ENSECAG00000020463,ENSECAG00000000696,ENSECAG00000020246,ENSECAG00000008958
GO:MF	androsterone dehydrogenase activity	GO:0047023	0.00709834	2.14884	2	0.012987	ENSECAG00000031302,ENSECAG00000037198
GO:BP	regulation of telomerase activity	GO:0051972	0.00716708	2.14466	4	0.025974	ENSECAG00000016982,ENSECAG00000020755,ENSECAG00000017953,ENSECAG00000018948
GO:BP	regulation of chromosome organization	GO:0033044	0.00763808	2.11702	10	0.0649351	ENSECAG00000033949,ENSECAG00000016982,ENSECAG00000016701,ENSECAG00000011457,ENSECAG00000007955,ENSECAG00000020633,ENSECAG00000020755,ENSECAG00000019192,ENSECAG00000017145,ENSECAG00000017953
GO:BP	positive regulation of intrinsic apoptotic signaling pathway	GO:2001244	0.00771559	2.11263	4	0.025974	ENSECAG00000008958,ENSECAG00000015757,ENSECAG00000013915,ENSECAG00000022567
GO:BP	multi-organism reproductive process	GO:0044703	0.00776214	2.11002	15	0.0974026	ENSECAG00000008958,ENSECAG00000017832,ENSECAG00000020689,ENSECAG00000000796,ENSECAG00000022693,ENSECAG00000016982,ENSECAG00000010970,ENSECAG00000023967,ENSECAG00000011457,ENSECAG00000020633,ENSECAG00000020755,ENSECAG00000019192,ENSECAG00000016190,ENSECAG00000017145,ENSECAG00000017953
GO:BP	gas transport	GO:0015669	0.00776214	2.11002	2	0.012987	ENSECAG00000032728,ENSECAG00000010020
GO:MF	phospholipase A2 inhibitor activity	GO:0019834	0.00799212	2.09734	1	0.00649351	ENSECAG00000010662
GO:MF	alcohol dehydrogenase (NADP+) activity	GO:0008106	0.00807993	2.09259	3	0.0194805	ENSECAG00000031302,ENSECAG00000037198,ENSECAG00000014271
GO:MF	RNA polymerase II general transcription initiation factor binding	GO:0001091	0.00812216	2.09033	3	0.0194805	ENSECAG00000016701,ENSECAG00000007955,ENSECAG00000000545
GO:BP	cytokinesis	GO:0000910	0.00820094	2.08614	5	0.0324675	ENSECAG00000020246,ENSECAG00000016147,ENSECAG00000020716,ENSECAG00000000796,ENSECAG00000022693
GO:BP	hydrogen peroxide catabolic process	GO:0042744	0.00853047	2.06903	3	0.0194805	ENSECAG00000032728,ENSECAG00000010020,ENSECAG00000017747
GO:CC	actomyosin	GO:0042641	0.00861873	2.06456	3	0.0194805	ENSECAG00000020246,ENSECAG00000016147,ENSECAG00000020716
GO:CC	actin filament bundle	GO:0032432	0.00861873	2.06456	3	0.0194805	ENSECAG00000020246,ENSECAG00000016147,ENSECAG00000020716
GO:BP	regulation of establishment of protein localization	GO:0070201	0.00862673	2.06415	12	0.0779221	ENSECAG00000021466,ENSECAG00000016147,ENSECAG00000017863,ENSECAG00000016982,ENSECAG00000022567,ENSECAG00000011457,ENSECAG00000020633,ENSECAG00000009536,ENSECAG00000020755,ENSECAG00000019192,ENSECAG00000017145,ENSECAG00000017953
GO:BP	regulation of cellular response to oxidative stress	GO:1900407	0.00925952	2.03341	4	0.025974	ENSECAG00000020463,ENSECAG00000008958,ENSECAG00000009197,ENSECAG00000022567
GO:MF	supercoiled DNA binding	GO:0097100	0.00957231	2.01898	2	0.012987	ENSECAG00000008439,ENSECAG00000013915
GO:BP	multi-organism process	GO:0051704	0.0096537	2.01531	15	0.0974026	ENSECAG00000008958,ENSECAG00000017832,ENSECAG00000020689,ENSECAG00000000796,ENSECAG00000022693,ENSECAG00000016982,ENSECAG00000010970,ENSECAG00000023967,ENSECAG00000011457,ENSECAG00000020633,ENSECAG00000020755,ENSECAG00000019192,ENSECAG00000016190,ENSECAG00000017145,ENSECAG00000017953
GO:BP	neutrophil clearance	GO:0097350	0.00969677	2.01337	2	0.012987	ENSECAG00000008439,ENSECAG00000015794
GO:CC	nucleolus	GO:0005730	0.00975036	2.01098	11	0.0714286	ENSECAG00000005731,ENSECAG00000014928,ENSECAG00000035053,ENSECAG00000020978,ENSECAG00000018012,ENSECAG00000009738,ENSECAG00000011670,ENSECAG00000012533,ENSECAG00000020665,ENSECAG00000020316,ENSECAG00000015757
GO:CC	septin ring	GO:0005940	0.010231	1.99008	2	0.012987	ENSECAG00000020246,ENSECAG00000022693
GO:CC	septin complex	GO:0031105	0.010231	1.99008	2	0.012987	ENSECAG00000020246,ENSECAG00000022693
GO:MF	phospholipase inhibitor activity	GO:0004859	0.0103346	1.9857	1	0.00649351	ENSECAG00000010662
GO:MF	protein dimerization activity	GO:0046983	0.0105076	1.9785	3	0.0194805	ENSECAG00000040805,ENSECAG00000029190,ENSECAG00000038541
GO:BP	DNA conformation change	GO:0071103	0.0109687	1.95985	9	0.0584416	ENSECAG00000029190,ENSECAG00000038541,ENSECAG00000000066,ENSECAG00000000817,ENSECAG00000009117,ENSECAG00000008439,ENSECAG00000016701,ENSECAG00000000545,ENSECAG00000015794
GO:BP	translational elongation	GO:0006414	0.010977	1.95952	4	0.025974	ENSECAG00000000008,ENSECAG00000010480,ENSECAG00000022567,ENSECAG00000020547
GO:MF	antioxidant activity	GO:0016209	0.0109978	1.9587	5	0.0324675	ENSECAG00000032728,ENSECAG00000010020,ENSECAG00000008958,ENSECAG00000023836,ENSECAG00000017747
GO:CC	septin cytoskeleton	GO:0032156	0.011677	1.93267	2	0.012987	ENSECAG00000020246,ENSECAG00000022693
GO:MF	ubiquitin protein ligase binding	GO:0031625	0.0117404	1.93032	9	0.0584416	ENSECAG00000009054,ENSECAG00000035053,ENSECAG00000015469,ENSECAG00000009536,ENSECAG00000020755,ENSECAG00000022389,ENSECAG00000021882,ENSECAG00000017953,ENSECAG00000018948
GO:MF	aldo-keto reductase (NADP) activity	GO:0004033	0.0117404	1.93032	3	0.0194805	ENSECAG00000031302,ENSECAG00000037198,ENSECAG00000014271
GO:MF	bile acid binding	GO:0032052	0.0117404	1.93032	2	0.012987	ENSECAG00000031302,ENSECAG00000037198
GO:MF	ketosteroid monooxygenase activity	GO:0047086	0.0117404	1.93032	2	0.012987	ENSECAG00000031302,ENSECAG00000037198
GO:MF	lipase inhibitor activity	GO:0055102	0.0117404	1.93032	1	0.00649351	ENSECAG00000010662
GO:MF	protein kinase C inhibitor activity	GO:0008426	0.0117404	1.93032	1	0.00649351	ENSECAG00000020463
GO:BP	2-oxobutyrate biosynthetic process	GO:0046360	0.0122586	1.91156	1	0.00649351	ENSECAG00000013415
GO:BP	2-oxobutyrate metabolic process	GO:0046361	0.0122586	1.91156	1	0.00649351	ENSECAG00000013415
GO:BP	cell death in response to oxidative stress	GO:0036473	0.0124891	1.90347	4	0.025974	ENSECAG00000020463,ENSECAG00000008958,ENSECAG00000009197,ENSECAG00000022567
GO:CC	intracellular organelle	GO:0043229	0.0125187	1.90244	109	0.707792	ENSECAG00000040805,ENSECAG00000029190,ENSECAG00000038541,ENSECAG00000010532,ENSECAG00000020463,ENSECAG00000000696,ENSECAG00000026938,ENSECAG00000002201,ENSECAG00000013127,ENSECAG00000009877,ENSECAG00000001599,ENSECAG00000020246,ENSECAG00000013659,ENSECAG00000000066,ENSECAG00000013269,ENSECAG00000004311,ENSECAG00000021705,ENSECAG00000009389,ENSECAG00000014617,ENSECAG00000000817,ENSECAG00000000008,…
GO:MF	cyclohydrolase activity	GO:0019238	0.0126845	1.89673	2	0.012987	ENSECAG00000015580,ENSECAG00000014653
GO:MF	pantetheine hydrolase activity	GO:0017159	0.0136617	1.86449	1	0.00649351	ENSECAG00000022135
GO:CC	extracellular region	GO:0005576	0.0139288	1.85609	5	0.0324675	ENSECAG00000010662,ENSECAG00000019596,ENSECAG00000024792,ENSECAG00000018730,ENSECAG00000009054
GO:BP	regulation of response to oxidative stress	GO:1902882	0.014134	1.84973	4	0.025974	ENSECAG00000020463,ENSECAG00000008958,ENSECAG00000009197,ENSECAG00000022567
GO:MF	protein folding chaperone	GO:0044183	0.0141407	1.84953	3	0.0194805	ENSECAG00000020463,ENSECAG00000020755,ENSECAG00000018948
GO:BP	DNA metabolic process	GO:0006259	0.0142986	1.84471	16	0.103896	ENSECAG00000013127,ENSECAG00000000796,ENSECAG00000033949,ENSECAG00000016982,ENSECAG00000008439,ENSECAG00000016701,ENSECAG00000013915,ENSECAG00000011457,ENSECAG00000007955,ENSECAG00000020633,ENSECAG00000020755,ENSECAG00000019192,ENSECAG00000000545,ENSECAG00000017145,ENSECAG00000017953,ENSECAG00000018948
GO:BP	cellular oxidant detoxification	GO:0098869	0.0142986	1.84471	5	0.0324675	ENSECAG00000032728,ENSECAG00000010020,ENSECAG00000008958,ENSECAG00000023836,ENSECAG00000017747
GO:BP	ncRNA processing	GO:0034470	0.0143365	1.84356	8	0.0519481	ENSECAG00000004311,ENSECAG00000009389,ENSECAG00000008548,ENSECAG00000009738,ENSECAG00000009188,ENSECAG00000015089,ENSECAG00000015757,ENSECAG00000020253
GO:BP	telomerase holoenzyme complex assembly	GO:1905323	0.0143736	1.84243	2	0.012987	ENSECAG00000013127,ENSECAG00000018948
GO:MF	cadherin binding involved in cell-cell adhesion	GO:0098641	0.0146159	1.83517	1	0.00649351	ENSECAG00000010532
GO:MF	purine ribonucleoside triphosphate binding	GO:0035639	0.0146547	1.83402	29	0.188312	ENSECAG00000009054,ENSECAG00000009877,ENSECAG00000020246,ENSECAG00000013659,ENSECAG00000015580,ENSECAG00000020173,ENSECAG00000016147,ENSECAG00000020716,ENSECAG00000012273,ENSECAG00000022693,ENSECAG00000017863,ENSECAG00000016982,ENSECAG00000030778,ENSECAG00000015469,ENSECAG00000007750,ENSECAG00000016701,ENSECAG00000011457,ENSECAG00000007955,ENSECAG00000014002,ENSECAG00000020633,ENSECAG00000020755,…
GO:MF	transferase activity, transferring alkyl or aryl (other than methyl) groups	GO:0016765	0.0146547	1.83402	4	0.025974	ENSECAG00000039093,ENSECAG00000030691,ENSECAG00000009197,ENSECAG00000000612
GO:MF	ubiquitin-like protein ligase binding	GO:0044389	0.0147935	1.82993	9	0.0584416	ENSECAG00000009054,ENSECAG00000035053,ENSECAG00000015469,ENSECAG00000009536,ENSECAG00000020755,ENSECAG00000022389,ENSECAG00000021882,ENSECAG00000017953,ENSECAG00000018948
GO:MF	anion binding	GO:0043168	0.0149844	1.82436	40	0.25974	ENSECAG00000019596,ENSECAG00000009054,ENSECAG00000013415,ENSECAG00000009877,ENSECAG00000020246,ENSECAG00000013659,ENSECAG00000015580,ENSECAG00000034330,ENSECAG00000020173,ENSECAG00000016147,ENSECAG00000031302,ENSECAG00000020716,ENSECAG00000012273,ENSECAG00000022693,ENSECAG00000017863,ENSECAG00000016982,ENSECAG00000030778,ENSECAG00000010305,ENSECAG00000008439,ENSECAG00000015469,ENSECAG00000007750,…
GO:BP	positive regulation of apoptotic signaling pathway	GO:2001235	0.015115	1.82059	6	0.038961	ENSECAG00000010532,ENSECAG00000008958,ENSECAG00000015757,ENSECAG00000013915,ENSECAG00000022567,ENSECAG00000018714
GO:BP	cellular modified amino acid biosynthetic process	GO:0042398	0.0152698	1.81617	2	0.012987	ENSECAG00000009054,ENSECAG00000015580
GO:BP	regulation of cellular protein localization	GO:1903827	0.0152851	1.81573	11	0.0714286	ENSECAG00000016982,ENSECAG00000022567,ENSECAG00000011457,ENSECAG00000020633,ENSECAG00000009536,ENSECAG00000020755,ENSECAG00000019192,ENSECAG00000017145,ENSECAG00000018714,ENSECAG00000017953,ENSECAG00000018948
GO:BP	cellular response to chemical stress	GO:0062197	0.0154291	1.81166	8	0.0519481	ENSECAG00000020463,ENSECAG00000008958,ENSECAG00000013915,ENSECAG00000009197,ENSECAG00000022567,ENSECAG00000017747,ENSECAG00000014271,ENSECAG00000015794
GO:BP	regulation of endodeoxyribonuclease activity	GO:0032071	0.0158391	1.80027	2	0.012987	ENSECAG00000008439,ENSECAG00000013915
GO:BP	positive regulation of intrinsic apoptotic signaling pathway in response to DNA damage	GO:1902231	0.0158391	1.80027	2	0.012987	ENSECAG00000015757,ENSECAG00000013915
GO:BP	serine family amino acid metabolic process	GO:0009069	0.0158425	1.80018	2	0.012987	ENSECAG00000013415,ENSECAG00000015580
GO:BP	maturation of SSU-rRNA from tricistronic rRNA transcript (SSU-rRNA, 5.8S rRNA, LSU-rRNA)	GO:0000462	0.0158456	1.80009	3	0.0194805	ENSECAG00000004311,ENSECAG00000009738,ENSECAG00000015089
GO:BP	pantothenate metabolic process	GO:0015939	0.0160826	1.79364	1	0.00649351	ENSECAG00000022135
GO:CC	neuromuscular junction	GO:0031594	0.0164011	1.78513	3	0.0194805	ENSECAG00000016147,ENSECAG00000020716,ENSECAG00000021946
GO:CC	Swr1 complex	GO:0000812	0.0167322	1.77645	2	0.012987	ENSECAG00000016701,ENSECAG00000000545
GO:BP	positive regulation of cellular component organization	GO:0051130	0.0171502	1.76573	18	0.116883	ENSECAG00000020246,ENSECAG00000016982,ENSECAG00000010480,ENSECAG00000016701,ENSECAG00000013915,ENSECAG00000022567,ENSECAG00000011457,ENSECAG00000007955,ENSECAG00000020633,ENSECAG00000020755,ENSECAG00000019192,ENSECAG00000024742,ENSECAG00000018435,ENSECAG00000017145,ENSECAG00000018714,ENSECAG00000017953,ENSECAG00000018948,ENSECAG00000015794
GO:BP	quinone metabolic process	GO:1901661	0.0171502	1.76573	3	0.0194805	ENSECAG00000031302,ENSECAG00000037198,ENSECAG00000014271
GO:BP	regulation of oxidative stress-induced intrinsic apoptotic signaling pathway	GO:1902175	0.0171502	1.76573	2	0.012987	ENSECAG00000020463,ENSECAG00000008958
GO:CC	asymmetric synapse	GO:0032279	0.0180789	1.74283	4	0.025974	ENSECAG00000021705,ENSECAG00000014928,ENSECAG00000009738,ENSECAG00000009188
GO:CC	postsynaptic density	GO:0014069	0.0180789	1.74283	4	0.025974	ENSECAG00000021705,ENSECAG00000014928,ENSECAG00000009738,ENSECAG00000009188
GO:MF	chaperone binding	GO:0051087	0.0181045	1.74221	4	0.025974	ENSECAG00000013127,ENSECAG00000008958,ENSECAG00000010305,ENSECAG00000012064
GO:BP	plasma membrane repair	GO:0001778	0.0181333	1.74152	2	0.012987	ENSECAG00000016147,ENSECAG00000020716
GO:CC	aminoacyl-tRNA synthetase multienzyme complex	GO:0017101	0.0182504	1.73873	2	0.012987	ENSECAG00000024383,ENSECAG00000000700
GO:CC	PTW/PP1 phosphatase complex	GO:0072357	0.0182504	1.73873	1	0.00649351	ENSECAG00000010532
GO:BP	ncRNA metabolic process	GO:0034660	0.0188998	1.72354	11	0.0714286	ENSECAG00000004311,ENSECAG00000009389,ENSECAG00000008548,ENSECAG00000009738,ENSECAG00000009188,ENSECAG00000015089,ENSECAG00000015757,ENSECAG00000020253,ENSECAG00000016190,ENSECAG00000024383,ENSECAG00000000700
GO:MF	nucleotide binding	GO:0000166	0.0197341	1.70478	32	0.207792	ENSECAG00000009054,ENSECAG00000009877,ENSECAG00000020246,ENSECAG00000013659,ENSECAG00000015580,ENSECAG00000024076,ENSECAG00000034330,ENSECAG00000020173,ENSECAG00000016147,ENSECAG00000020716,ENSECAG00000012273,ENSECAG00000022693,ENSECAG00000017863,ENSECAG00000016982,ENSECAG00000030778,ENSECAG00000015469,ENSECAG00000007750,ENSECAG00000016701,ENSECAG00000011457,ENSECAG00000007955,ENSECAG00000014002,…
GO:MF	nucleoside phosphate binding	GO:1901265	0.0197341	1.70478	32	0.207792	ENSECAG00000009054,ENSECAG00000009877,ENSECAG00000020246,ENSECAG00000013659,ENSECAG00000015580,ENSECAG00000024076,ENSECAG00000034330,ENSECAG00000020173,ENSECAG00000016147,ENSECAG00000020716,ENSECAG00000012273,ENSECAG00000022693,ENSECAG00000017863,ENSECAG00000016982,ENSECAG00000030778,ENSECAG00000015469,ENSECAG00000007750,ENSECAG00000016701,ENSECAG00000011457,ENSECAG00000007955,ENSECAG00000014002,…
GO:CC	axon cytoplasm	GO:1904115	0.0199761	1.69949	2	0.012987	ENSECAG00000020463,ENSECAG00000008958
GO:BP	cellular detoxification	GO:1990748	0.0205165	1.6879	5	0.0324675	ENSECAG00000032728,ENSECAG00000010020,ENSECAG00000008958,ENSECAG00000023836,ENSECAG00000017747
GO:BP	response to toxic substance	GO:0009636	0.0207451	1.68308	6	0.038961	ENSECAG00000032728,ENSECAG00000010020,ENSECAG00000008958,ENSECAG00000008850,ENSECAG00000023836,ENSECAG00000017747
GO:MF	purine ribonucleotide binding	GO:0032555	0.0207625	1.68272	29	0.188312	ENSECAG00000009054,ENSECAG00000009877,ENSECAG00000020246,ENSECAG00000013659,ENSECAG00000015580,ENSECAG00000020173,ENSECAG00000016147,ENSECAG00000020716,ENSECAG00000012273,ENSECAG00000022693,ENSECAG00000017863,ENSECAG00000016982,ENSECAG00000030778,ENSECAG00000015469,ENSECAG00000007750,ENSECAG00000016701,ENSECAG00000011457,ENSECAG00000007955,ENSECAG00000014002,ENSECAG00000020633,ENSECAG00000020755,…
GO:MF	actin-dependent ATPase activity	GO:0030898	0.0207625	1.68272	2	0.012987	ENSECAG00000016147,ENSECAG00000020716
GO:BP	short-chain fatty acid biosynthetic process	GO:0051790	0.0210085	1.67761	1	0.00649351	ENSECAG00000013415
GO:MF	5'-3' DNA helicase activity	GO:0043139	0.0212849	1.67193	2	0.012987	ENSECAG00000016701,ENSECAG00000000545
GO:MF	purine nucleotide binding	GO:0017076	0.0214076	1.66943	29	0.188312	ENSECAG00000009054,ENSECAG00000009877,ENSECAG00000020246,ENSECAG00000013659,ENSECAG00000015580,ENSECAG00000020173,ENSECAG00000016147,ENSECAG00000020716,ENSECAG00000012273,ENSECAG00000022693,ENSECAG00000017863,ENSECAG00000016982,ENSECAG00000030778,ENSECAG00000015469,ENSECAG00000007750,ENSECAG00000016701,ENSECAG00000011457,ENSECAG00000007955,ENSECAG00000014002,ENSECAG00000020633,ENSECAG00000020755,…
GO:MF	ribonucleotide binding	GO:0032553	0.0214076	1.66943	29	0.188312	ENSECAG00000009054,ENSECAG00000009877,ENSECAG00000020246,ENSECAG00000013659,ENSECAG00000015580,ENSECAG00000020173,ENSECAG00000016147,ENSECAG00000020716,ENSECAG00000012273,ENSECAG00000022693,ENSECAG00000017863,ENSECAG00000016982,ENSECAG00000030778,ENSECAG00000015469,ENSECAG00000007750,ENSECAG00000016701,ENSECAG00000011457,ENSECAG00000007955,ENSECAG00000014002,ENSECAG00000020633,ENSECAG00000020755,…
GO:MF	peptidase regulator activity	GO:0061134	0.0214076	1.66943	4	0.025974	ENSECAG00000024792,ENSECAG00000014414,ENSECAG00000018101,ENSECAG00000017637
GO:MF	small ribosomal subunit rRNA binding	GO:0070181	0.0214076	1.66943	2	0.012987	ENSECAG00000014928,ENSECAG00000013915
GO:CC	neuron to neuron synapse	GO:0098984	0.0220021	1.65754	4	0.025974	ENSECAG00000021705,ENSECAG00000014928,ENSECAG00000009738,ENSECAG00000009188
GO:CC	postsynaptic specialization	GO:0099572	0.0220798	1.656	4	0.025974	ENSECAG00000021705,ENSECAG00000014928,ENSECAG00000009738,ENSECAG00000009188
GO:MF	protein kinase C binding	GO:0005080	0.0221637	1.65436	3	0.0194805	ENSECAG00000020463,ENSECAG00000022567,ENSECAG00000006452
GO:CC	elastic fiber	GO:0071953	0.0222059	1.65353	1	0.00649351	ENSECAG00000018101
GO:BP	hyaluronan metabolic process	GO:0030212	0.0228361	1.64138	2	0.012987	ENSECAG00000024792,ENSECAG00000017637
GO:MF	creatine kinase activity	GO:0004111	0.0229455	1.6393	1	0.00649351	ENSECAG00000009054
GO:MF	phosphotransferase activity, nitrogenous group as acceptor	GO:0016775	0.0229455	1.6393	1	0.00649351	ENSECAG00000009054
GO:MF	serine-type endopeptidase inhibitor activity	GO:0004867	0.0230641	1.63706	3	0.0194805	ENSECAG00000024792,ENSECAG00000014414,ENSECAG00000017637
GO:MF	TFIID-class transcription factor complex binding	GO:0001094	0.0231255	1.63591	2	0.012987	ENSECAG00000016701,ENSECAG00000000545
GO:MF	protein-containing complex binding	GO:0044877	0.0231931	1.63464	17	0.11039	ENSECAG00000000817,ENSECAG00000018101,ENSECAG00000021466,ENSECAG00000016147,ENSECAG00000017832,ENSECAG00000020716,ENSECAG00000000796,ENSECAG00000008439,ENSECAG00000010480,ENSECAG00000016701,ENSECAG00000013915,ENSECAG00000022567,ENSECAG00000007955,ENSECAG00000000545,ENSECAG00000018435,ENSECAG00000018714,ENSECAG00000020547
GO:MF	microfilament motor activity	GO:0000146	0.0231931	1.63464	2	0.012987	ENSECAG00000016147,ENSECAG00000020716
GO:MF	ubiquitin-like modifier activating enzyme activity	GO:0008641	0.0231931	1.63464	2	0.012987	ENSECAG00000012273,ENSECAG00000014002
GO:MF	serine binding	GO:0070905	0.0231931	1.63464	1	0.00649351	ENSECAG00000013415
GO:BP	cellular response to oxidative stress	GO:0034599	0.0233255	1.63217	7	0.0454545	ENSECAG00000020463,ENSECAG00000008958,ENSECAG00000013915,ENSECAG00000009197,ENSECAG00000022567,ENSECAG00000017747,ENSECAG00000015794
GO:BP	maturation of LSU-rRNA from tricistronic rRNA transcript (SSU-rRNA, 5.8S rRNA, LSU-rRNA)	GO:0000463	0.0233255	1.63217	2	0.012987	ENSECAG00000009389,ENSECAG00000009188
GO:BP	regulation of cellular localization	GO:0060341	0.0235494	1.62802	15	0.0974026	ENSECAG00000021466,ENSECAG00000016982,ENSECAG00000022567,ENSECAG00000011457,ENSECAG00000007955,ENSECAG00000020633,ENSECAG00000009536,ENSECAG00000020755,ENSECAG00000019192,ENSECAG00000024742,ENSECAG00000018435,ENSECAG00000017145,ENSECAG00000018714,ENSECAG00000017953,ENSECAG00000018948
GO:BP	establishment of protein localization	GO:0045184	0.0235972	1.62714	24	0.155844	ENSECAG00000020463,ENSECAG00000021466,ENSECAG00000016147,ENSECAG00000020716,ENSECAG00000004925,ENSECAG00000017863,ENSECAG00000016982,ENSECAG00000008439,ENSECAG00000010480,ENSECAG00000017741,ENSECAG00000007750,ENSECAG00000016701,ENSECAG00000022567,ENSECAG00000006452,ENSECAG00000011457,ENSECAG00000020633,ENSECAG00000009536,ENSECAG00000020755,ENSECAG00000019192,ENSECAG00000017145,ENSECAG00000021882,…
GO:BP	cellular response to toxic substance	GO:0097237	0.0237109	1.62505	5	0.0324675	ENSECAG00000032728,ENSECAG00000010020,ENSECAG00000008958,ENSECAG00000023836,ENSECAG00000017747
GO:BP	10-formyltetrahydrofolate biosynthetic process	GO:0009257	0.0238009	1.62341	1	0.00649351	ENSECAG00000015580
GO:BP	regulation of deoxyribonuclease activity	GO:0032070	0.0238873	1.62183	2	0.012987	ENSECAG00000008439,ENSECAG00000013915
GO:CC	Ino80 complex	GO:0031011	0.0242923	1.61453	2	0.012987	ENSECAG00000016701,ENSECAG00000000545
GO:CC	DNA helicase complex	GO:0033202	0.0242923	1.61453	2	0.012987	ENSECAG00000016701,ENSECAG00000000545
GO:BP	translocation of molecules into host	GO:0044417	0.0249329	1.60323	2	0.012987	ENSECAG00000007750,ENSECAG00000017953
GO:MF	prostaglandin-E synthase activity	GO:0050220	0.0261006	1.58335	1	0.00649351	ENSECAG00000013127
GO:MF	formate-tetrahydrofolate ligase activity	GO:0004329	0.0262152	1.58145	1	0.00649351	ENSECAG00000015580
GO:CC	H4 histone acetyltransferase complex	GO:1902562	0.0265186	1.57645	3	0.0194805	ENSECAG00000016701,ENSECAG00000023836,ENSECAG00000000545
GO:CC	organelle	GO:0043226	0.0270141	1.56841	110	0.714286	ENSECAG00000040805,ENSECAG00000029190,ENSECAG00000038541,ENSECAG00000010532,ENSECAG00000020463,ENSECAG00000000696,ENSECAG00000026938,ENSECAG00000002201,ENSECAG00000013127,ENSECAG00000009877,ENSECAG00000001599,ENSECAG00000020246,ENSECAG00000013659,ENSECAG00000000066,ENSECAG00000013269,ENSECAG00000004311,ENSECAG00000021705,ENSECAG00000009389,ENSECAG00000014617,ENSECAG00000000817,ENSECAG00000000008,…
GO:BP	box C/D snoRNP assembly	GO:0000492	0.0270796	1.56736	2	0.012987	ENSECAG00000016701,ENSECAG00000000545
GO:BP	regulation of intrinsic apoptotic signaling pathway	GO:2001242	0.0277164	1.55726	5	0.0324675	ENSECAG00000020463,ENSECAG00000008958,ENSECAG00000015757,ENSECAG00000013915,ENSECAG00000022567
GO:CC	methyltransferase complex	GO:0034708	0.0280936	1.55139	4	0.025974	ENSECAG00000024076,ENSECAG00000016701,ENSECAG00000023836,ENSECAG00000000545
GO:CC	axoneme	GO:0005930	0.0280936	1.55139	2	0.012987	ENSECAG00000000696,ENSECAG00000020246
GO:CC	alphav-beta3 integrin-HMGB1 complex	GO:0035868	0.0280936	1.55139	1	0.00649351	ENSECAG00000008439
GO:CC	ciliary plasm	GO:0097014	0.0282814	1.5485	2	0.012987	ENSECAG00000000696,ENSECAG00000020246
GO:BP	macromolecule metabolic process	GO:0043170	0.0298985	1.52435	90	0.584416	ENSECAG00000040805,ENSECAG00000029190,ENSECAG00000024792,ENSECAG00000018730,ENSECAG00000010532,ENSECAG00000020463,ENSECAG00000026938,ENSECAG00000002201,ENSECAG00000013127,ENSECAG00000001599,ENSECAG00000014414,ENSECAG00000013269,ENSECAG00000004311,ENSECAG00000021705,ENSECAG00000009389,ENSECAG00000000008,ENSECAG00000018101,ENSECAG00000024076,ENSECAG00000023179,ENSECAG00000024095,ENSECAG00000008958,…
GO:BP	progesterone metabolic process	GO:0042448	0.030418	1.51687	2	0.012987	ENSECAG00000031302,ENSECAG00000037198
GO:BP	anterograde axonal protein transport	GO:0099641	0.0314362	1.50257	1	0.00649351	ENSECAG00000020463
GO:BP	protein localization to presynapse	GO:1905383	0.0314362	1.50257	1	0.00649351	ENSECAG00000020463
GO:BP	regulation of translation	GO:0006417	0.0336922	1.47247	8	0.0519481	ENSECAG00000015832,ENSECAG00000020316,ENSECAG00000015757,ENSECAG00000010480,ENSECAG00000013915,ENSECAG00000022567,ENSECAG00000020547,ENSECAG00000000700
GO:BP	phosphagen metabolic process	GO:0006599	0.0339591	1.46904	1	0.00649351	ENSECAG00000009054
GO:BP	phosphocreatine biosynthetic process	GO:0046314	0.0339591	1.46904	1	0.00649351	ENSECAG00000009054
GO:BP	phosphagen biosynthetic process	GO:0042396	0.0339591	1.46904	1	0.00649351	ENSECAG00000009054
GO:BP	phosphocreatine metabolic process	GO:0006603	0.0339591	1.46904	1	0.00649351	ENSECAG00000009054
GO:MF	ribonucleoprotein complex binding	GO:0043021	0.0341049	1.46718	5	0.0324675	ENSECAG00000017832,ENSECAG00000010480,ENSECAG00000022567,ENSECAG00000007955,ENSECAG00000020547
GO:MF	ATP binding	GO:0005524	0.0341859	1.46615	23	0.149351	ENSECAG00000009054,ENSECAG00000009877,ENSECAG00000015580,ENSECAG00000020173,ENSECAG00000016147,ENSECAG00000020716,ENSECAG00000012273,ENSECAG00000017863,ENSECAG00000016982,ENSECAG00000007750,ENSECAG00000016701,ENSECAG00000011457,ENSECAG00000007955,ENSECAG00000014002,ENSECAG00000020633,ENSECAG00000020755,ENSECAG00000019192,ENSECAG00000000545,ENSECAG00000017145,ENSECAG00000024383,ENSECAG00000000700,…
GO:MF	general transcription initiation factor binding	GO:0140296	0.0341859	1.46615	3	0.0194805	ENSECAG00000016701,ENSECAG00000007955,ENSECAG00000000545
GO:MF	FAT10 activating enzyme activity	GO:0019780	0.0341859	1.46615	1	0.00649351	ENSECAG00000012273
GO:MF	structural constituent of cytoskeleton	GO:0005200	0.0343349	1.46426	3	0.0194805	ENSECAG00000013659,ENSECAG00000030778,ENSECAG00000015469
GO:BP	maturation of SSU-rRNA	GO:0030490	0.0344087	1.46333	3	0.0194805	ENSECAG00000004311,ENSECAG00000009738,ENSECAG00000015089
GO:CC	inactive sex chromosome	GO:0098577	0.0345863	1.4611	1	0.00649351	ENSECAG00000007955
GO:CC	neuron projection cytoplasm	GO:0120111	0.0351831	1.45367	2	0.012987	ENSECAG00000020463,ENSECAG00000008958
GO:BP	establishment of lymphocyte polarity	GO:0001767	0.0354061	1.45092	2	0.012987	ENSECAG00000020716,ENSECAG00000018714
GO:BP	establishment of T cell polarity	GO:0001768	0.0354061	1.45092	2	0.012987	ENSECAG00000020716,ENSECAG00000018714
GO:BP	negative regulation of phagocytosis	GO:0050765	0.0354061	1.45092	2	0.012987	ENSECAG00000008439,ENSECAG00000022567
GO:BP	IRES-dependent viral translational initiation	GO:0075522	0.0356261	1.44823	2	0.012987	ENSECAG00000039689,ENSECAG00000022389
GO:MF	methylenetetrahydrofolate dehydrogenase (NAD+) activity	GO:0004487	0.0360163	1.4435	1	0.00649351	ENSECAG00000015580
GO:MF	oxidoreductase activity, acting on the CH-OH group of donors, NAD or NADP as acceptor	GO:0016616	0.0363912	1.439	5	0.0324675	ENSECAG00000034330,ENSECAG00000031302,ENSECAG00000037198,ENSECAG00000009805,ENSECAG00000014271
GO:MF	carbohydrate derivative binding	GO:0097367	0.0368281	1.43382	31	0.201299	ENSECAG00000019596,ENSECAG00000009054,ENSECAG00000009877,ENSECAG00000020246,ENSECAG00000013659,ENSECAG00000015580,ENSECAG00000020173,ENSECAG00000016147,ENSECAG00000020716,ENSECAG00000012273,ENSECAG00000022693,ENSECAG00000017863,ENSECAG00000016982,ENSECAG00000030778,ENSECAG00000008439,ENSECAG00000015469,ENSECAG00000007750,ENSECAG00000016701,ENSECAG00000011457,ENSECAG00000007955,ENSECAG00000014002,…
GO:CC	postsynapse	GO:0098794	0.0370465	1.43125	5	0.0324675	ENSECAG00000021705,ENSECAG00000014928,ENSECAG00000009738,ENSECAG00000016147,ENSECAG00000009188
GO:CC	XPC complex	GO:0071942	0.0370465	1.43125	1	0.00649351	ENSECAG00000000796
GO:CC	obsolete actomyosin, actin portion	GO:0042643	0.0370465	1.43125	1	0.00649351	ENSECAG00000018435
GO:BP	intrinsic apoptotic signaling pathway in response to oxidative stress	GO:0008631	0.0378219	1.42226	2	0.012987	ENSECAG00000020463,ENSECAG00000008958
GO:BP	anterograde axonal transport	GO:0008089	0.0378219	1.42226	2	0.012987	ENSECAG00000020463,ENSECAG00000008958
GO:BP	secondary metabolic process	GO:0019748	0.0386103	1.4133	3	0.0194805	ENSECAG00000031302,ENSECAG00000037198,ENSECAG00000014271
GO:BP	small nucleolar ribonucleoprotein complex assembly	GO:0000491	0.0386103	1.4133	2	0.012987	ENSECAG00000016701,ENSECAG00000000545
GO:BP	positive regulation of endothelial cell chemotaxis by VEGF-activated vascular endothelial growth factor receptor signaling pathway	GO:0038033	0.0386103	1.4133	1	0.00649351	ENSECAG00000020463
GO:MF	adenyl ribonucleotide binding	GO:0032559	0.0386355	1.41301	23	0.149351	ENSECAG00000009054,ENSECAG00000009877,ENSECAG00000015580,ENSECAG00000020173,ENSECAG00000016147,ENSECAG00000020716,ENSECAG00000012273,ENSECAG00000017863,ENSECAG00000016982,ENSECAG00000007750,ENSECAG00000016701,ENSECAG00000011457,ENSECAG00000007955,ENSECAG00000014002,ENSECAG00000020633,ENSECAG00000020755,ENSECAG00000019192,ENSECAG00000000545,ENSECAG00000017145,ENSECAG00000024383,ENSECAG00000000700,…
GO:MF	oxidoreductase activity, acting on CH-OH group of donors	GO:0016614	0.0386355	1.41301	5	0.0324675	ENSECAG00000034330,ENSECAG00000031302,ENSECAG00000037198,ENSECAG00000009805,ENSECAG00000014271
GO:MF	DNA binding	GO:0003677	0.0386355	1.41301	3	0.0194805	ENSECAG00000040805,ENSECAG00000029190,ENSECAG00000038541
GO:MF	monocarboxylic acid binding	GO:0033293	0.0386355	1.41301	3	0.0194805	ENSECAG00000031302,ENSECAG00000010305,ENSECAG00000037198
GO:MF	peroxidase activity	GO:0004601	0.0386355	1.41301	2	0.012987	ENSECAG00000032728,ENSECAG00000010020
GO:MF	carboxylic acid binding	GO:0031406	0.0386355	1.41301	2	0.012987	ENSECAG00000019596,ENSECAG00000013415
GO:MF	RNA stem-loop binding	GO:0035613	0.0386355	1.41301	2	0.012987	ENSECAG00000016147,ENSECAG00000000700
GO:MF	gamma-glutamylcyclotransferase activity	GO:0003839	0.0386355	1.41301	1	0.00649351	ENSECAG00000017845
GO:MF	CMP-N-acetylneuraminate monooxygenase activity	GO:0030338	0.0386355	1.41301	1	0.00649351	ENSECAG00000009766
GO:MF	methylenetetrahydrofolate dehydrogenase (NADP+) activity	GO:0004488	0.0386355	1.41301	1	0.00649351	ENSECAG00000015580
GO:MF	hyaluronic acid binding	GO:0005540	0.0386355	1.41301	1	0.00649351	ENSECAG00000019596
GO:MF	methylenetetrahydrofolate dehydrogenase [NAD(P)+] activity	GO:0004486	0.0386355	1.41301	1	0.00649351	ENSECAG00000015580
GO:MF	methenyltetrahydrofolate cyclohydrolase activity	GO:0004477	0.0386355	1.41301	1	0.00649351	ENSECAG00000015580
GO:MF	extracellular matrix constituent, lubricant activity	GO:0030197	0.0386355	1.41301	1	0.00649351	ENSECAG00000040667
GO:MF	fibrinogen binding	GO:0070051	0.0386355	1.41301	1	0.00649351	ENSECAG00000018101
GO:MF	RNA transmembrane transporter activity	GO:0051033	0.0386355	1.41301	1	0.00649351	ENSECAG00000021466
GO:MF	nucleic acid transmembrane transporter activity	GO:0051032	0.0386355	1.41301	1	0.00649351	ENSECAG00000021466
GO:MF	enterobactin binding	GO:1903981	0.0386355	1.41301	1	0.00649351	ENSECAG00000010305
GO:MF	adenyl nucleotide binding	GO:0030554	0.0390004	1.40893	23	0.149351	ENSECAG00000009054,ENSECAG00000009877,ENSECAG00000015580,ENSECAG00000020173,ENSECAG00000016147,ENSECAG00000020716,ENSECAG00000012273,ENSECAG00000017863,ENSECAG00000016982,ENSECAG00000007750,ENSECAG00000016701,ENSECAG00000011457,ENSECAG00000007955,ENSECAG00000014002,ENSECAG00000020633,ENSECAG00000020755,ENSECAG00000019192,ENSECAG00000000545,ENSECAG00000017145,ENSECAG00000024383,ENSECAG00000000700,…
GO:MF	mitogen-activated protein kinase p38 binding	GO:0048273	0.0390004	1.40893	1	0.00649351	ENSECAG00000024076
GO:MF	oxidized pyrimidine DNA binding	GO:0032358	0.0390004	1.40893	1	0.00649351	ENSECAG00000013915
GO:MF	phosphoacetylglucosamine mutase activity	GO:0004610	0.0390004	1.40893	1	0.00649351	ENSECAG00000023967
GO:MF	identical protein binding	GO:0042802	0.0390491	1.40839	24	0.155844	ENSECAG00000020463,ENSECAG00000018101,ENSECAG00000024076,ENSECAG00000008958,ENSECAG00000009738,ENSECAG00000009188,ENSECAG00000020716,ENSECAG00000039689,ENSECAG00000004925,ENSECAG00000017863,ENSECAG00000010305,ENSECAG00000010970,ENSECAG00000007750,ENSECAG00000016701,ENSECAG00000022567,ENSECAG00000006452,ENSECAG00000014653,ENSECAG00000007955,ENSECAG00000009536,ENSECAG00000017145,ENSECAG00000021882,…
GO:MF	basal RNA polymerase II transcription machinery binding	GO:0001099	0.0393263	1.40532	3	0.0194805	ENSECAG00000016701,ENSECAG00000007955,ENSECAG00000000545
GO:MF	basal transcription machinery binding	GO:0001098	0.0393263	1.40532	3	0.0194805	ENSECAG00000016701,ENSECAG00000007955,ENSECAG00000000545
GO:MF	oxidoreductase activity, acting on peroxide as acceptor	GO:0016684	0.0393263	1.40532	2	0.012987	ENSECAG00000032728,ENSECAG00000010020
GO:MF	phosphoribosylaminoimidazolecarboxamide formyltransferase activity	GO:0004643	0.0393263	1.40532	1	0.00649351	ENSECAG00000014653
GO:MF	RNA strand-exchange activity	GO:0034057	0.0393263	1.40532	1	0.00649351	ENSECAG00000017832
GO:MF	hemoglobin alpha binding	GO:0031721	0.0393263	1.40532	1	0.00649351	ENSECAG00000010020
GO:MF	poly(C) RNA binding	GO:0017130	0.0393263	1.40532	1	0.00649351	ENSECAG00000007955
GO:MF	IMP cyclohydrolase activity	GO:0003937	0.0393263	1.40532	1	0.00649351	ENSECAG00000014653
GO:BP	T-helper 1 cell differentiation	GO:0045063	0.0393791	1.40473	2	0.012987	ENSECAG00000008439,ENSECAG00000015794
GO:CC	phagocytic cup	GO:0001891	0.0396595	1.40165	2	0.012987	ENSECAG00000022567,ENSECAG00000015794
GO:BP	homeostatic process	GO:0042592	0.0409999	1.38722	24	0.155844	ENSECAG00000013127,ENSECAG00000015580,ENSECAG00000024076,ENSECAG00000008958,ENSECAG00000021466,ENSECAG00000009738,ENSECAG00000016982,ENSECAG00000008439,ENSECAG00000012064,ENSECAG00000022567,ENSECAG00000011457,ENSECAG00000007955,ENSECAG00000020633,ENSECAG00000009536,ENSECAG00000020755,ENSECAG00000023836,ENSECAG00000019192,ENSECAG00000016190,ENSECAG00000017145,ENSECAG00000017747,ENSECAG00000017953,…
GO:BP	regulation of protein localization	GO:0032880	0.0410321	1.38688	14	0.0909091	ENSECAG00000021466,ENSECAG00000016147,ENSECAG00000017863,ENSECAG00000016982,ENSECAG00000022567,ENSECAG00000011457,ENSECAG00000020633,ENSECAG00000009536,ENSECAG00000020755,ENSECAG00000019192,ENSECAG00000017145,ENSECAG00000018714,ENSECAG00000017953,ENSECAG00000018948
GO:MF	ubiquitin ligase inhibitor activity	GO:1990948	0.0413515	1.38351	1	0.00649351	ENSECAG00000035053
GO:CC	6-phosphofructokinase complex	GO:0005945	0.0416989	1.37988	1	0.00649351	ENSECAG00000017863
GO:MF	calcidiol binding	GO:1902118	0.0426371	1.37021	1	0.00649351	ENSECAG00000010481
GO:CC	radial spoke	GO:0001534	0.0427057	1.36951	1	0.00649351	ENSECAG00000012533
GO:BP	establishment of protein localization to organelle	GO:0072594	0.0436474	1.36004	9	0.0584416	ENSECAG00000016982,ENSECAG00000016701,ENSECAG00000011457,ENSECAG00000020633,ENSECAG00000020755,ENSECAG00000019192,ENSECAG00000017145,ENSECAG00000017953,ENSECAG00000018948
GO:MF	histone methyltransferase activity (H4-R3 specific)	GO:0044020	0.0450552	1.34625	1	0.00649351	ENSECAG00000024076
GO:MF	proline-tRNA ligase activity	GO:0004827	0.0450552	1.34625	1	0.00649351	ENSECAG00000000700
GO:MF	steroid dehydrogenase activity, acting on the CH-OH group of donors, NAD or NADP as acceptor	GO:0033764	0.0453205	1.34371	2	0.012987	ENSECAG00000031302,ENSECAG00000037198
GO:MF	nucleoside-triphosphatase activity	GO:0017111	0.0455032	1.34196	14	0.0909091	ENSECAG00000020246,ENSECAG00000013659,ENSECAG00000016147,ENSECAG00000020716,ENSECAG00000008104,ENSECAG00000022693,ENSECAG00000030778,ENSECAG00000015469,ENSECAG00000007750,ENSECAG00000016701,ENSECAG00000000545,ENSECAG00000024742,ENSECAG00000020547,ENSECAG00000018948
GO:MF	glyceraldehyde oxidoreductase activity	GO:0043795	0.0455032	1.34196	1	0.00649351	ENSECAG00000014271
GO:BP	response to hydrogen peroxide	GO:0042542	0.0456945	1.34014	4	0.025974	ENSECAG00000008958,ENSECAG00000013915,ENSECAG00000022567,ENSECAG00000015794
GO:CC	myosin complex	GO:0016459	0.0462863	1.33455	2	0.012987	ENSECAG00000016147,ENSECAG00000020716
GO:BP	positive regulation of cell migration by vascular endothelial growth factor signaling pathway	GO:0038089	0.0467774	1.32996	1	0.00649351	ENSECAG00000020463
GO:CC	cell cortex	GO:0005938	0.0471484	1.32653	6	0.038961	ENSECAG00000020246,ENSECAG00000016147,ENSECAG00000020716,ENSECAG00000022693,ENSECAG00000018435,ENSECAG00000018714
GO:MF	ribosome binding	GO:0043022	0.0476063	1.32234	3	0.0194805	ENSECAG00000010480,ENSECAG00000022567,ENSECAG00000020547
GO:MF	DNA polymerase binding	GO:0070182	0.0476063	1.32234	2	0.012987	ENSECAG00000008439,ENSECAG00000018948
GO:MF	endopeptidase inhibitor activity	GO:0004866	0.0479477	1.31923	3	0.0194805	ENSECAG00000024792,ENSECAG00000014414,ENSECAG00000017637
GO:CC	NuA4 histone acetyltransferase complex	GO:0035267	0.0483703	1.31542	2	0.012987	ENSECAG00000016701,ENSECAG00000000545
GO:CC	INO80-type complex	GO:0097346	0.0483703	1.31542	2	0.012987	ENSECAG00000016701,ENSECAG00000000545
GO:CC	podosome	GO:0002102	0.0483703	1.31542	2	0.012987	ENSECAG00000025104,ENSECAG00000018714
GO:CC	H4/H2A histone acetyltransferase complex	GO:0043189	0.0483703	1.31542	2	0.012987	ENSECAG00000016701,ENSECAG00000000545
GO:BP	response to glucocorticoid	GO:0051384	0.0487256	1.31224	3	0.0194805	ENSECAG00000008439,ENSECAG00000007955,ENSECAG00000015794
GO:BP	positive regulation of signal transduction by p53 class mediator	GO:1901798	0.0487256	1.31224	2	0.012987	ENSECAG00000035053,ENSECAG00000015757
GO:BP	regulation of actin filament severing	GO:1903918	0.0487256	1.31224	1	0.00649351	ENSECAG00000020716
GO:BP	positive regulation of extrinsic apoptotic signaling pathway in absence of ligand	GO:2001241	0.0487256	1.31224	1	0.00649351	ENSECAG00000010532
GO:BP	negative regulation of actin filament severing	GO:1903919	0.0487256	1.31224	1	0.00649351	ENSECAG00000020716
GO:MF	selenium binding	GO:0008430	0.0489092	1.31061	1	0.00649351	ENSECAG00000018012
GO:BP	leukocyte homeostasis	GO:0001776	0.0490533	1.30933	4	0.025974	ENSECAG00000015580,ENSECAG00000008439,ENSECAG00000016190,ENSECAG00000015794
GO:BP	short-chain fatty acid metabolic process	GO:0046459	0.0496805	1.30381	1	0.00649351	ENSECAG00000013415
GO:MF	ubiquitin-protein transferase inhibitor activity	GO:0055105	0.0498812	1.30206	1	0.00649351	ENSECAG00000035053

## Sheet: Reactome up-regulated
Supplementary Table 5B. Reactome pathway analysis of the up-regulated proteins in equine post-ovulatory vs. pre-ovulatory oviductal fluid. The pathway analysis was performed using the Analysis tool of Reactome (https://reactome.org/). Gene names corresponding to the up-regulated proteins identified in post-ovulatory oviductal fluid (see Supplementary Table 3) were examined in the Homo sapiens dat…
Pathway identifier	Pathway name	Count	Entities ratio	p value	FDR	Proteins found
R-HSA-392499	Metabolism of proteins	87	0.160722	1.11022e-16	1.55431e-15	RPL4	RPL30	RPL3	RPL31	CETN2	RPLP0	RPL8	H2AC16	RPL6	RPL7	RPS4X	RPL7A	RPS16	TUBA1A	RPS19	RPL18A	RPS18	RUVBL1	PGM3	RPL35	RPLP2	RPS10	RPS13	RPS12	CCT3	EIF5A	CCT2	RPS9	RARS1	RPS7	RPS8	TUBB	RPL23	RPS6	RPL13A	RPS3A	RPSA	DYNLL1	H2BC13	VCAN	H4C15	TCP1	RPL24	RPL26
R-HSA-2262752	Cellular responses to stress	66	0.0558463	1.11022e-16	1.55431e-15	YWHAE	RPL4	RPL30	RPL3	RPL31	HBA	RPLP0	HSPB1	HBB	RPL8	RPL6	RPL7	RPS4X	RPL7A	RPS16	TUBA1A	RPS19	RPL18A	RPS18	RPL35	RPLP2	RPS10	RPS13	RPS12	RPS9	HSP90AA1	RPS7	RPS8	TUBB	RPL23	RPS6	RPL13A	RPS3A	RPSA	DYNLL1	H2BC13	H4C15	RPL24	RPL26	RPL29	RPL28	RPL10	HSPA4L	PRDX5
R-HSA-8953897	Cellular responses to external stimuli	66	0.0570858	1.11022e-16	1.55431e-15	YWHAE	RPL4	RPL30	RPL3	RPL31	HBA	RPLP0	HSPB1	HBB	RPL8	RPL6	RPL7	RPS4X	RPL7A	RPS16	TUBA1A	RPS19	RPL18A	RPS18	RPL35	RPLP2	RPS10	RPS13	RPS12	RPS9	HSP90AA1	RPS7	RPS8	TUBB	RPL23	RPS6	RPL13A	RPS3A	RPSA	DYNLL1	H2BC13	H4C15	RPL24	RPL26	RPL29	RPL28	RPL10	HSPA4L	PRDX5
R-HSA-5663205	Infectious disease	60	0.0924804	1.11022e-16	1.55431e-15	RPL4	RPL30	RPL3	RPL31	RPLP0	RPL8	H2AC16	RPL6	RPL7	RPS4X	RPL7A	RPS16	TUBA1A	RPS19	RPL18A	RPS18	RPL35	RPLP2	RPS10	RPS13	RPS12	RPS9	HSP90AA1	RPS7	RPS8	TUBB	RPL23	RPS6	RPL13A	RPS3A	RPSA	DYNLL1	H2BC13	H4C15	RPL24	MYH9	RPL26	RPL29	RPL28	RPL10	RPS3	RPL13	RPL15	RPS2
R-HSA-1266738	Developmental Biology	58	0.0869026	1.11022e-16	1.55431e-15	RPL4	RPL30	RPL3	RPL31	RPLP0	RPL8	RPL6	RPL7	RPS4X	RPL7A	RPS16	TUBA1A	RPS19	RPL18A	RPS18	RPL35	RPLP2	RPS10	RPS13	RPS12	RPS9	HSP90AA1	RPS7	RPS8	TUBB	RPL23	RPS6	RPL13A	RPS3A	RPSA	H2BC13	H4C15	RPL24	MYH9	RPL26	RPL29	RPL28	PFN2	RPL10	MYL12A	RPS3	RPL13	RPL15	RPS2
R-HSA-422475	Axon guidance	56	0.0402148	1.11022e-16	1.55431e-15	RPL4	RPL30	RPL3	RPL31	RPLP0	RPL8	RPL6	RPL7	RPS4X	RPL7A	RPS16	TUBA1A	RPS19	RPL18A	RPS18	RPL35	RPLP2	RPS10	RPS13	RPS12	RPS9	HSP90AA1	RPS7	RPS8	TUBB	RPL23	RPS6	RPL13A	RPS3A	RPSA	RPL24	MYH9	RPL26	RPL29	RPL28	PFN2	RPL10	MYL12A	RPS3	RPL13	RPL15	RPS2	RPL18	MYH10
R-HSA-9675108	Nervous system development	56	0.0426938	1.11022e-16	1.55431e-15	RPL4	RPL30	RPL3	RPL31	RPLP0	RPL8	RPL6	RPL7	RPS4X	RPL7A	RPS16	TUBA1A	RPS19	RPL18A	RPS18	RPL35	RPLP2	RPS10	RPS13	RPS12	RPS9	HSP90AA1	RPS7	RPS8	TUBB	RPL23	RPS6	RPL13A	RPS3A	RPSA	RPL24	MYH9	RPL26	RPL29	RPL28	PFN2	RPL10	MYL12A	RPS3	RPL13	RPL15	RPS2	RPL18	MYH10
R-HSA-8953854	Metabolism of RNA	54	0.0538493	1.11022e-16	1.55431e-15	RPL4	RPL30	RPL3	RPL10	RPL31	RPLP0	HNRNPU	HSPB1	RPL8	RPL6	RPL7	RPS4X	RPL7A	RPS16	RPS19	RPL18A	RPS18	PCBP2	RPS3	RPL35	RPLP2	RPL13	RPS2	RPL15	RPL18	RPS10	RPS13	RPS12	RPS9	RPS7	RPS8	RPL23	RPS6	RPL13A	RPS3A	RPSA	YWHAZ	RPS26	RPS25	HNRNPK	DDX39B	EPRS1	RPS29	RPL24
R-HSA-72766	Translation	52	0.0233439	1.11022e-16	1.55431e-15	RPL4	RPL30	RPL3	RPL10	RPL31	RPLP0	RPL8	RPL6	RPL7	RPS4X	RPL7A	RPS16	RPS19	RPL18A	RPS18	RPS3	EIF4H	RPL35	RPLP2	RPL13	RPS2	RPL15	RPL18	RPS10	RPS13	RPS12	RPS9	RARS1	RPS7	RPS8	RPL23	RPS6	RPL13A	RPS3A	RPSA	EEF2	RPS26	RPS25	EPRS1	RPS29	RPL24	RPL26	EIF3F	RPL29
R-HSA-71291	Metabolism of amino acids and derivatives	50	0.0455171	1.11022e-16	1.55431e-15	RPL4	RPL30	RPL3	RPL10	RPL31	RPLP0	RPL8	RPL6	RPL7	RPS4X	RPL7A	RPS16	RPS19	RPL18A	RPS18	RPS3	RPL35	RPLP2	RPL13	RPS2	CKB	RPL15	RPL18	RPS10	RPS13	RPS12	RPS9	RARS1	RPS7	RPS8	RPL23	RPS6	RPL13A	RPS3A	RPSA	RPS26	RPS25	EPRS1	RPS29	RPL24	RPL26	RPL29	RPL28	RPS23
R-HSA-156827	L13a-mediated translational silencing of Ceruloplasmin expression	49	0.00826332	1.11022e-16	1.55431e-15	RPL4	RPL30	RPL3	RPL10	RPL31	RPLP0	RPL8	RPL6	RPL7	RPS4X	RPL7A	RPS16	RPS19	RPL18A	RPS18	RPS3	EIF4H	RPL35	RPLP2	RPL13	RPS2	RPL15	RPL18	RPS10	RPS13	RPS12	RPS9	RPS7	RPS8	RPL23	RPS6	RPL13A	RPS3A	RPSA	RPS26	RPS25	RPS29	RPL24	RPL26	EIF3F	RPL29	RPL28	RPS23
R-HSA-72706	GTP hydrolysis and joining of the 60S ribosomal subunit	49	0.00826332	1.11022e-16	1.55431e-15	RPL4	RPL30	RPL3	RPL10	RPL31	RPLP0	RPL8	RPL6	RPL7	RPS4X	RPL7A	RPS16	RPS19	RPL18A	RPS18	RPS3	EIF4H	RPL35	RPLP2	RPL13	RPS2	RPL15	RPL18	RPS10	RPS13	RPS12	RPS9	RPS7	RPS8	RPL23	RPS6	RPL13A	RPS3A	RPSA	RPS26	RPS25	RPS29	RPL24	RPL26	EIF3F	RPL29	RPL28	RPS23
R-HSA-72613	Eukaryotic Translation Initiation	49	0.00895193	1.11022e-16	1.55431e-15	RPL4	RPL30	RPL3	RPL10	RPL31	RPLP0	RPL8	RPL6	RPL7	RPS4X	RPL7A	RPS16	RPS19	RPL18A	RPS18	RPS3	EIF4H	RPL35	RPLP2	RPL13	RPS2	RPL15	RPL18	RPS10	RPS13	RPS12	RPS9	RPS7	RPS8	RPL23	RPS6	RPL13A	RPS3A	RPSA	RPS26	RPS25	RPS29	RPL24	RPL26	EIF3F	RPL29	RPL28	RPS23
R-HSA-72737	Cap-dependent Translation Initiation	49	0.00895193	1.11022e-16	1.55431e-15	RPL4	RPL30	RPL3	RPL10	RPL31	RPLP0	RPL8	RPL6	RPL7	RPS4X	RPL7A	RPS16	RPS19	RPL18A	RPS18	RPS3	EIF4H	RPL35	RPLP2	RPL13	RPS2	RPL15	RPL18	RPS10	RPS13	RPS12	RPS9	RPS7	RPS8	RPL23	RPS6	RPL13A	RPS3A	RPSA	RPS26	RPS25	RPS29	RPL24	RPL26	EIF3F	RPL29	RPL28	RPS23
R-HSA-2408522	Selenoamino acid metabolism	49	0.012395	1.11022e-16	1.55431e-15	RPL4	RPL30	RPL3	RPL10	RPL31	RPLP0	RPL8	RPL6	RPL7	RPS4X	RPL7A	RPS16	RPS19	RPL18A	RPS18	RPS3	RPL35	RPLP2	RPL13	RPS2	RPL15	RPL18	RPS10	RPS13	RPS12	RPS9	RARS1	RPS7	RPS8	RPL23	RPS6	RPL13A	RPS3A	RPSA	RPS26	RPS25	EPRS1	RPS29	RPL24	RPL26	RPL29	RPL28	RPS23
R-HSA-376176	Signaling by ROBO receptors	49	0.0161823	1.11022e-16	1.55431e-15	RPL4	RPL30	RPL3	RPL10	RPL31	RPLP0	RPL8	RPL6	RPL7	RPS4X	RPL7A	RPS16	RPS19	RPL18A	RPS18	RPS3	RPL35	RPLP2	RPL13	RPS2	RPL15	RPL18	RPS10	RPS13	RPS12	RPS9	RPS7	RPS8	RPL23	RPS6	RPL13A	RPS3A	RPSA	RPS26	RPS25	RPS29	RPL24	RPL26	RPL29	RPL28	PFN2	RPS23
R-HSA-156902	Peptide chain elongation	48	0.00667952	1.11022e-16	1.55431e-15	RPL4	RPL30	RPL3	RPL10	RPL31	RPLP0	RPL8	RPL6	RPL7	RPS4X	RPL7A	RPS16	RPS19	RPL18A	RPS18	RPS3	RPL35	RPLP2	RPL13	RPS2	RPL15	RPL18	RPS10	RPS13	RPS12	RPS9	RPS7	RPS8	RPL23	RPS6	RPL13A	RPS3A	RPSA	EEF2	RPS26	RPS25	RPS29	RPL24	RPL26	RPL29	RPL28	RPS23
R-HSA-72689	Formation of a pool of free 40S subunits	48	0.00729927	1.11022e-16	1.55431e-15	RPL4	RPL30	RPL3	RPL10	RPL31	RPLP0	RPL8	RPL6	RPL7	RPS4X	RPL7A	RPS16	RPS19	RPL18A	RPS18	RPS3	RPL35	RPLP2	RPL13	RPS2	RPL15	RPL18	RPS10	RPS13	RPS12	RPS9	RPS7	RPS8	RPL23	RPS6	RPL13A	RPS3A	RPSA	RPS26	RPS25	RPS29	RPL24	RPL26	EIF3F	RPL29	RPL28	RPS23
R-HSA-156842	Eukaryotic Translation Elongation	48	0.00702383	1.11022e-16	1.55431e-15	RPL4	RPL30	RPL3	RPL10	RPL31	RPLP0	RPL8	RPL6	RPL7	RPS4X	RPL7A	RPS16	RPS19	RPL18A	RPS18	RPS3	RPL35	RPLP2	RPL13	RPS2	RPL15	RPL18	RPS10	RPS13	RPS12	RPS9	RPS7	RPS8	RPL23	RPS6	RPL13A	RPS3A	RPSA	EEF2	RPS26	RPS25	RPS29	RPL24	RPL26	RPL29	RPL28	RPS23
R-HSA-9711097	Cellular response to starvation	48	0.0121195	1.11022e-16	1.55431e-15	RPL4	RPL30	RPL3	RPL10	RPL31	RPLP0	RPL8	RPL6	RPL7	RPS4X	RPL7A	RPS16	RPS19	RPL18A	RPS18	RPS3	RPL35	RPLP2	RPL13	RPS2	RPL15	RPL18	RPS10	ATP6V1D	RPS13	RPS12	RPS9	RPS7	RPS8	RPL23	RPS6	RPL13A	RPS3A	RPSA	RPS26	RPS25	RPS29	RPL24	RPL26	RPL29	RPL28	RPS23
R-HSA-168273	Influenza Viral RNA Transcription and Replication	48	0.0121195	1.11022e-16	1.55431e-15	RPL4	RPL30	RPL3	RPL10	RPL31	RPLP0	RPL8	RPL6	RPL7	RPS4X	RPL7A	RPS16	RPS19	RPL18A	RPS18	RPS3	RPL35	RPLP2	RPL13	RPS2	RPL15	RPL18	RPS10	RPS13	RPS12	RPS9	HSP90AA1	RPS7	RPS8	RPL23	RPS6	RPL13A	RPS3A	RPSA	RPS26	RPS25	RPS29	RPL24	RPL26	RPL29	RPL28	RPS23
R-HSA-168255	Influenza Infection	48	0.0137722	1.11022e-16	1.55431e-15	RPL4	RPL30	RPL3	RPL10	RPL31	RPLP0	RPL8	RPL6	RPL7	RPS4X	RPL7A	RPS16	RPS19	RPL18A	RPS18	RPS3	RPL35	RPLP2	RPL13	RPS2	RPL15	RPL18	RPS10	RPS13	RPS12	RPS9	HSP90AA1	RPS7	RPS8	RPL23	RPS6	RPL13A	RPS3A	RPSA	RPS26	RPS25	RPS29	RPL24	RPL26	RPL29	RPL28	RPS23
R-HSA-975956	Nonsense Mediated Decay (NMD) independent of the Exon Junction Complex (EJC)	47	0.00695496	1.11022e-16	1.55431e-15	RPL4	RPL30	RPL3	RPL10	RPL31	RPLP0	RPL8	RPL6	RPL7	RPS4X	RPL7A	RPS16	RPS19	RPL18A	RPS18	RPS3	RPL35	RPLP2	RPL13	RPS2	RPL15	RPL18	RPS10	RPS13	RPS12	RPS9	RPS7	RPS8	RPL23	RPS6	RPL13A	RPS3A	RPSA	RPS26	RPS25	RPS29	RPL24	RPL26	RPL29	RPL28	RPS23
R-HSA-192823	Viral mRNA Translation	47	0.00785016	1.11022e-16	1.55431e-15	RPL4	RPL30	RPL3	RPL10	RPL31	RPLP0	RPL8	RPL6	RPL7	RPS4X	RPL7A	RPS16	RPS19	RPL18A	RPS18	RPS3	RPL35	RPLP2	RPL13	RPS2	RPL15	RPL18	RPS10	RPS13	RPS12	RPS9	RPS7	RPS8	RPL23	RPS6	RPL13A	RPS3A	RPSA	RPS26	RPS25	RPS29	RPL24	RPL26	RPL29	RPL28	RPS23
R-HSA-1799339	SRP-dependent cotranslational protein targeting to membrane	47	0.00819446	1.11022e-16	1.55431e-15	RPL4	RPL30	RPL3	RPL10	RPL31	RPLP0	RPL8	RPL6	RPL7	RPS4X	RPL7A	RPS16	RPS19	RPL18A	RPS18	RPS3	RPL35	RPLP2	RPL13	RPS2	RPL15	RPL18	RPS10	RPS13	RPS12	RPS9	RPS7	RPS8	RPL23	RPS6	RPL13A	RPS3A	RPSA	RPS26	RPS25	RPS29	RPL24	RPL26	RPL29	RPL28	RPS23
R-HSA-6791226	Major pathway of rRNA processing in the nucleolus and cytosol	47	0.0130147	1.11022e-16	1.55431e-15	RPL4	RPL30	RPL3	RPL10	RPL31	RPLP0	RPL8	RPL6	RPL7	RPS4X	RPL7A	RPS16	RPS19	RPL18A	RPS18	RPS3	RPL35	RPLP2	RPL13	RPS2	RPL15	RPL18	RPS10	RPS13	RPS12	RPS9	RPS7	RPS8	RPL23	RPS6	RPL13A	RPS3A	RPSA	RPS26	RPS25	RPS29	RPL24	RPL26	RPL29	RPL28	RPS23
R-HSA-927802	Nonsense-Mediated Decay (NMD)	47	0.00853877	1.11022e-16	1.55431e-15	RPL4	RPL30	RPL3	RPL10	RPL31	RPLP0	RPL8	RPL6	RPL7	RPS4X	RPL7A	RPS16	RPS19	RPL18A	RPS18	RPS3	RPL35	RPLP2	RPL13	RPS2	RPL15	RPL18	RPS10	RPS13	RPS12	RPS9	RPS7	RPS8	RPL23	RPS6	RPL13A	RPS3A	RPSA	RPS26	RPS25	RPS29	RPL24	RPL26	RPL29	RPL28	RPS23
R-HSA-975957	Nonsense Mediated Decay (NMD) enhanced by the Exon Junction Complex (EJC)	47	0.00853877	1.11022e-16	1.55431e-15	RPL4	RPL30	RPL3	RPL10	RPL31	RPLP0	RPL8	RPL6	RPL7	RPS4X	RPL7A	RPS16	RPS19	RPL18A	RPS18	RPS3	RPL35	RPLP2	RPL13	RPS2	RPL15	RPL18	RPS10	RPS13	RPS12	RPS9	RPS7	RPS8	RPL23	RPS6	RPL13A	RPS3A	RPSA	RPS26	RPS25	RPS29	RPL24	RPL26	RPL29	RPL28	RPS23
R-HSA-72764	Eukaryotic Translation Termination	47	0.00729927	1.11022e-16	1.55431e-15	RPL4	RPL30	RPL3	RPL10	RPL31	RPLP0	RPL8	RPL6	RPL7	RPS4X	RPL7A	RPS16	RPS19	RPL18A	RPS18	RPS3	RPL35	RPLP2	RPL13	RPS2	RPL15	RPL18	RPS10	RPS13	RPS12	RPS9	RPS7	RPS8	RPL23	RPS6	RPL13A	RPS3A	RPSA	RPS26	RPS25	RPS29	RPL24	RPL26	RPL29	RPL28	RPS23
R-HSA-8868773	rRNA processing in the nucleus and cytosol	47	0.0142542	1.11022e-16	1.55431e-15	RPL4	RPL30	RPL3	RPL10	RPL31	RPLP0	RPL8	RPL6	RPL7	RPS4X	RPL7A	RPS16	RPS19	RPL18A	RPS18	RPS3	RPL35	RPLP2	RPL13	RPS2	RPL15	RPL18	RPS10	RPS13	RPS12	RPS9	RPS7	RPS8	RPL23	RPS6	RPL13A	RPS3A	RPSA	RPS26	RPS25	RPS29	RPL24	RPL26	RPL29	RPL28	RPS23
R-HSA-72312	rRNA processing	47	0.016871	1.11022e-16	1.55431e-15	RPL4	RPL30	RPL3	RPL10	RPL31	RPLP0	RPL8	RPL6	RPL7	RPS4X	RPL7A	RPS16	RPS19	RPL18A	RPS18	RPS3	RPL35	RPLP2	RPL13	RPS2	RPL15	RPL18	RPS10	RPS13	RPS12	RPS9	RPS7	RPS8	RPL23	RPS6	RPL13A	RPS3A	RPSA	RPS26	RPS25	RPS29	RPL24	RPL26	RPL29	RPL28	RPS23
R-HSA-2408557	Selenocysteine synthesis	47	0.00771244	1.11022e-16	1.55431e-15	RPL4	RPL30	RPL3	RPL10	RPL31	RPLP0	RPL8	RPL6	RPL7	RPS4X	RPL7A	RPS16	RPS19	RPL18A	RPS18	RPS3	RPL35	RPLP2	RPL13	RPS2	RPL15	RPL18	RPS10	RPS13	RPS12	RPS9	RPS7	RPS8	RPL23	RPS6	RPL13A	RPS3A	RPSA	RPS26	RPS25	RPS29	RPL24	RPL26	RPL29	RPL28	RPS23
R-HSA-9633012	Response of EIF2AK4 (GCN2) to amino acid deficiency	47	0.00791902	1.11022e-16	1.55431e-15	RPL4	RPL30	RPL3	RPL10	RPL31	RPLP0	RPL8	RPL6	RPL7	RPS4X	RPL7A	RPS16	RPS19	RPL18A	RPS18	RPS3	RPL35	RPLP2	RPL13	RPS2	RPL15	RPL18	RPS10	RPS13	RPS12	RPS9	RPS7	RPS8	RPL23	RPS6	RPL13A	RPS3A	RPSA	RPS26	RPS25	RPS29	RPL24	RPL26	RPL29	RPL28	RPS23
R-HSA-9010553	Regulation of expression of SLITs and ROBOs	47	0.0126016	1.11022e-16	1.55431e-15	RPL4	RPL30	RPL3	RPL10	RPL31	RPLP0	RPL8	RPL6	RPL7	RPS4X	RPL7A	RPS16	RPS19	RPL18A	RPS18	RPS3	RPL35	RPLP2	RPL13	RPS2	RPL15	RPL18	RPS10	RPS13	RPS12	RPS9	RPS7	RPS8	RPL23	RPS6	RPL13A	RPS3A	RPSA	RPS26	RPS25	RPS29	RPL24	RPL26	RPL29	RPL28	RPS23
R-HSA-72649	Translation initiation complex formation	23	0.00426938	1.11022e-16	1.55431e-15	RPS9	RPS7	RPS8	RPS6	RPS3A	RPSA	RPS4X	RPS26	RPS25	RPS16	RPS19	RPS29	RPS18	RPS3	EIF4H	RPS2	EIF3F	RPS10	RPS13	RPS12	RPS23
R-HSA-72702	Ribosomal scanning and start codon recognition	23	0.00440711	1.11022e-16	1.55431e-15	RPS9	RPS7	RPS8	RPS6	RPS3A	RPSA	RPS4X	RPS26	RPS25	RPS16	RPS19	RPS29	RPS18	RPS3	EIF4H	RPS2	EIF3F	RPS10	RPS13	RPS12	RPS23
R-HSA-72662	Activation of the mRNA upon binding of the cap-binding complex and eIFs, and subsequent binding to 43S	23	0.00454483	1.11022e-16	1.55431e-15	RPS9	RPS7	RPS8	RPS6	RPS3A	RPSA	RPS4X	RPS26	RPS25	RPS16	RPS19	RPS29	RPS18	RPS3	EIF4H	RPS2	EIF3F	RPS10	RPS13	RPS12	RPS23
R-HSA-72695	Formation of the ternary complex, and subsequently, the 43S complex	22	0.0037185	1.11022e-16	1.55431e-15	RPS9	RPS7	RPS8	RPS6	RPS3A	RPSA	RPS4X	RPS26	RPS25	RPS16	RPS19	RPS29	RPS18	RPS3	RPS2	EIF3F	RPS10	RPS13	RPS12	RPS23
R-HSA-389957	Prefoldin mediated transfer of substrate to CCT/TriC	10	0.00199697	5.97111e-12	8.35956e-11	CCT3	CCT2	TUBA1A	TUBB	TCP1	CCT8	TUBB4B	CCT7	CCT5	CCT4
R-HSA-389960	Formation of tubulin folding intermediates by CCT/TriC	10	0.00206583	8.2917e-12	1.07792e-10	CCT3	CCT2	TUBA1A	TUBB	TCP1	CCT8	TUBB4B	CCT7	CCT5	CCT4
R-HSA-1643685	Disease	66	0.162512	3.91863e-11	5.09422e-10	YWHAE	RPL4	RPL30	RPL3	RPL31	RPLP0	HMGB1	RPL8	H2AC16	RPL6	RPL7	RPS4X	RPL7A	RPS16	TUBA1A	RPS19	RPL18A	RPS18	RPL35	RPLP2	RPS10	RPS13	RPS12	RPS9	HSP90AA1	RPS7	RPS8	DCXR	TUBB	RPL23	RPS6	RPL13A	RPS3A	RPSA	DYNLL1	H2BC13	VCAN	H4C15	RPL24	MYH9	RPL26	RPL29	RPL28	RPL10
R-HSA-389958	Cooperation of Prefoldin and TriC/CCT in actin and tubulin folding	10	0.00254786	6.26523e-11	8.1448e-10	CCT3	CCT2	TUBA1A	TUBB	TCP1	CCT8	TUBB4B	CCT7	CCT5	CCT4
R-HSA-390450	Folding of actin by CCT/TriC	7	0.000895193	4.51425e-10	5.4171e-09	CCT3	CCT2	TCP1	CCT8	CCT7	CCT5	CCT4
R-HSA-5617833	Cilium Assembly	16	0.0143231	1.08106e-08	1.29727e-07	YWHAE	CCT3	CCT2	HSP90AA1	TUBB	CETN2	TUBB4B	DYNLL1	TUBA1A	ALB	TCP1	CCT8	CCT5	YWHAG	CCT4
R-HSA-390466	Chaperonin-mediated protein folding	11	0.00661066	4.72441e-08	5.66929e-07	CCT3	CCT2	TUBA1A	TUBB	TCP1	CCT8	TUBB4B	CCT7	GC	CCT5	CCT4
R-HSA-390471	Association of TriC/CCT with target proteins during biosynthesis	8	0.00275444	5.30106e-08	6.36127e-07	CCT3	CCT2	TCP1	CCT8	CCT7	GC	CCT5	CCT4
R-HSA-391251	Protein folding	11	0.00702383	8.63084e-08	9.49393e-07	CCT3	CCT2	TUBA1A	TUBB	TCP1	CCT8	TUBB4B	CCT7	GC	CCT5	CCT4
R-HSA-380284	Loss of proteins required for interphase microtubule organization from the centrosome	9	0.00488913	3.52014e-07	3.87216e-06	YWHAE	HSP90AA1	TUBA1A	TUBB	CETN2	TUBB4B	DYNLL1	YWHAG
R-HSA-380259	Loss of Nlp from mitotic centrosomes	9	0.00488913	3.52014e-07	3.87216e-06	YWHAE	HSP90AA1	TUBA1A	TUBB	CETN2	TUBB4B	DYNLL1	YWHAG
R-HSA-8854518	AURKA Activation by TPX2	9	0.00509572	4.94863e-07	5.4435e-06	YWHAE	HSP90AA1	TUBA1A	TUBB	CETN2	TUBB4B	DYNLL1	YWHAG
R-HSA-5620912	Anchoring of the basal body to the plasma membrane	10	0.00681724	6.07661e-07	6.07661e-06	YWHAE	HSP90AA1	TUBA1A	TUBB	CETN2	ALB	TUBB4B	DYNLL1	YWHAG
R-HSA-5620922	BBSome-mediated cargo-targeting to cilium	6	0.00165266	7.14546e-07	7.14546e-06	CCT3	CCT2	TCP1	CCT8	CCT5	CCT4
R-HSA-380270	Recruitment of mitotic centrosome proteins and complexes	9	0.00557774	1.03632e-06	1.03632e-05	YWHAE	HSP90AA1	TUBA1A	TUBB	CETN2	TUBB4B	DYNLL1	YWHAG
R-HSA-6814122	Cooperation of PDCL (PhLP1) and TRiC/CCT in G-protein beta folding	7	0.0028233	1.04559e-06	1.04559e-05	CCT3	CCT2	TCP1	CCT8	CCT7	CCT5	CCT4
R-HSA-380287	Centrosome maturation	9	0.00571547	1.26361e-06	1.26361e-05	YWHAE	HSP90AA1	TUBA1A	TUBB	CETN2	TUBB4B	DYNLL1	YWHAG
R-HSA-2565942	Regulation of PLK1 Activity at G2/M Transition	9	0.00633522	2.9009e-06	2.61081e-05	YWHAE	HSP90AA1	TUBA1A	TUBB	CETN2	TUBB4B	DYNLL1	YWHAG
R-HSA-380320	Recruitment of NuMA to mitotic centrosomes	9	0.00667952	4.42957e-06	3.98661e-05	YWHAE	HSP90AA1	TUBA1A	TUBB	CETN2	TUBB4B	DYNLL1	YWHAG
R-HSA-1852241	Organelle biogenesis and maintenance	16	0.0231373	5.86807e-06	5.28126e-05	YWHAE	CCT3	CCT2	HSP90AA1	TUBB	CETN2	TUBB4B	DYNLL1	TUBA1A	ALB	TCP1	CCT8	CCT5	YWHAG	CCT4
R-HSA-1445148	Translocation of SLC2A4 (GLUT4) to the plasma membrane	8	0.00544002	8.13549e-06	7.32194e-05	YWHAE	TUBA1A	YWHAQ	TUBB	MYH9	TUBB4B	YWHAZ	YWHAG
R-HSA-5625740	RHO GTPases activate PKNs	8	0.00550888	8.90262e-06	8.01236e-05	YWHAE	H2BC13	H4C15	YWHAQ	MYH9	MYH10	YWHAZ	YWHAG
R-HSA-75035	Chk1/Chk2(Cds1) mediated inactivation of Cyclin B:Cdk1 complex	4	0.00103292	4.2552e-05	0.000382968	YWHAE	YWHAQ	YWHAZ	YWHAG
R-HSA-1430728	Metabolism	69	0.250241	6.76177e-05	0.0005511	RPL4	RPL30	RPL3	RPL31	RPLP0	AKR1B1	RPL8	RPL6	RPL7	RPS4X	RPL7A	RPS16	ATIC	RPS19	RPL18A	RPS18	RPL35	RPLP2	RPS10	RPS13	RPS12	PGFS	RPS9	HSP90AA1	RARS1	RPS7	RPS8	DCXR	RPL23	RPS6	RPL13A	RPS3A	RPSA	VCAN	MTHFD1	ALDH1A1	RPL24	RPL26	RPL29	RPL28	RPL10	RPS3	RPL13	RPL15
R-HSA-195258	RHO GTPase Effectors	14	0.0224487	6.88875e-05	0.0005511	YWHAE	TUBB	TUBB4B	DYNLL1	YWHAZ	H2BC13	TUBA1A	H4C15	YWHAQ	MYH9	MYH10	YWHAG	PFN2
R-HSA-5620920	Cargo trafficking to the periciliary membrane	6	0.00378736	7.52979e-05	0.000602383	CCT3	CCT2	TCP1	CCT8	CCT5	CCT4
R-HSA-114452	Activation of BH3-only proteins	5	0.002479	9.98087e-05	0.00079847	YWHAE	YWHAQ	DYNLL1	YWHAZ	YWHAG
R-HSA-111447	Activation of BAD and translocation to mitochondria	4	0.00130836	0.000105374	0.000842993	YWHAE	YWHAQ	YWHAZ	YWHAG
R-HSA-9013418	RHOBTB2 GTPase cycle	4	0.00165266	0.000255596	0.00204477	CCT2	HSP90AA1	DDX39B	CCT7
R-HSA-3371497	HSP90 chaperone cycle for steroid hormone receptors (SHR)	6	0.00488913	0.000295906	0.00236725	HSP90AA1	TUBA1A	TUBB	PTGES3	TUBB4B	DYNLL1
R-HSA-9646399	Aggrephagy	5	0.00323647	0.000339145	0.00239761	HSP90AA1	TUBA1A	TUBB	TUBB4B	DYNLL1
R-HSA-8950505	Gene and protein expression by JAK-STAT signaling after Interleukin-12 stimulation	6	0.00502686	0.000342516	0.00239761	RPLP0	TCP1	SOD1
R-HSA-6798695	Neutrophil degranulation	16	0.0330533	0.00037486	0.00262402	CCT2	HSP90AA1	GSN	TUBB	HBB	HMGB1	A1BG	PA2G4	TUBB4B	DYNLL1	EEF2	PFKL	VNN1	LCN2	CCT8	ATP6V1D	R-HSA-6798739
R-HSA-69473	G2/M DNA damage checkpoint	6	0.00557774	0.00058918	0.00412426	YWHAE	H2BC13	H4C15	YWHAQ	YWHAZ	YWHAG
R-HSA-9020591	Interleukin-12 signaling	6	0.00578433	0.000710806	0.00497564	RPLP0	TCP1	SOD1
R-HSA-9614399	Regulation of localization of FOXO transcription factors	3	0.000964055	0.000766098	0.00536268	YWHAQ	YWHAZ	YWHAG
R-HSA-9706574	RHOBTB GTPase Cycle	4	0.002479	0.00115255	0.00806782	CCT2	HSP90AA1	DDX39B	CCT7
R-HSA-6811436	COPI-independent Golgi-to-ER retrograde traffic	5	0.00433825	0.00125135	0.00869945	TUBA1A	TUBB	TUBB4B	DYNLL1	PAFAH1B3
R-HSA-109606	Intrinsic Pathway for Apoptosis	5	0.00440711	0.00134048	0.00869945	YWHAE	YWHAQ	DYNLL1	YWHAZ	YWHAG
R-HSA-194315	Signaling by Rho GTPases	19	0.0484782	0.00136889	0.00869945	YWHAE	CCT2	HSP90AA1	TUBB	TUBB4B	DYNLL1	YWHAZ	H2BC13	TUBA1A	DDX39B	H4C15	YWHAQ	MYH9	CKB	CCT7	MYH10	YWHAG	PFN2
R-HSA-447115	Interleukin-12 family signaling	6	0.00661066	0.00140195	0.00869945	RPLP0	TCP1	SOD1
R-HSA-68877	Mitotic Prometaphase	9	0.0145297	0.00144991	0.00869945	YWHAE	HSP90AA1	TUBA1A	TUBB	CETN2	TUBB4B	DYNLL1	YWHAG
R-HSA-69275	G2/M Transition	9	0.0145985	0.00149713	0.00898279	YWHAE	HSP90AA1	TUBA1A	TUBB	CETN2	TUBB4B	DYNLL1	YWHAG
R-HSA-453274	Mitotic G2-G2/M phases	9	0.0147363	0.00159529	0.00957176	YWHAE	HSP90AA1	TUBA1A	TUBB	CETN2	TUBB4B	DYNLL1	YWHAG
R-HSA-9716542	Signaling by Rho GTPases, Miro GTPases and RHOBTB3	19	0.0495799	0.00176566	0.010594	YWHAE	CCT2	HSP90AA1	TUBB	TUBB4B	DYNLL1	YWHAZ	H2BC13	TUBA1A	DDX39B	H4C15	YWHAQ	MYH9	CKB	CCT7	MYH10	YWHAG	PFN2
R-HSA-3371511	HSF1 activation	4	0.00296102	0.00219336	0.0131602	YWHAE	HSP90AA1	PTGES3	HSPB1
R-HSA-190840	Microtubule-dependent trafficking of connexons from Golgi to the plasma membrane	3	0.00151494	0.00276412	0.0165847	TUBA1A	TUBB	TUBB4B
R-HSA-190872	Transport of connexons to the plasma membrane	3	0.0015838	0.00312991	0.0187794	TUBA1A	TUBB	TUBB4B
R-HSA-389977	Post-chaperonin tubulin folding pathway	3	0.00172153	0.00394724	0.0236834	TUBA1A	TUBB	TUBB4B
R-HSA-3214858	RMTs methylate histone arginines	4	0.00364964	0.00459992	0.0275995	H4C15	PRMT1	RPS2	H2AC16
R-HSA-9663891	Selective autophagy	5	0.00612863	0.00544261	0.0326556	HSP90AA1	TUBA1A	TUBB	TUBB4B	DYNLL1
R-HSA-5620924	Intraflagellar transport	4	0.00385622	0.00557129	0.0334277	TUBA1A	TUBB	TUBB4B	DYNLL1
R-HSA-5336415	Uptake and function of diphtheria toxin	2	0.0427078	0.00711796	0.0427078	HSP90AA1	EEF2
[truncated: 32 more columns]

## Sheet: Metabolism of proteins
Supplementary Table 5C. Gene Ontology Enrichment analysis of the up-regulated proteins in equine post-ovulatory vs. pre-ovulatory oviductal fluid included in the Reactome pathway Metabolism of proteins (R-HSA-392499). The enrichment Gene Ontology (GO) analysis was performed using Gene Ontology (http://geneontology.org/). Gene names corresponding to the up-regulated proteins identified in post-ovu…
Source	Term name	Term ID	Count	p value	FDR
GO:CC	cytosolic ribosome	GO:0022626	41	3.53e-65	6.32e-62
GO:MF	structural constituent of ribosome	GO:0003735	42	9.62e-61	4.14e-57
GO:CC	ribosome	GO:0005840	42	3.02e-57	2.71e-54
GO:CC	ribosomal subunit	GO:0044391	40	1.35e-56	8.08e-54
GO:MF	structural molecule activity	GO:0005198	47	1.81e-54	3.9e-51
GO:BP	translation	GO:0006412	42	9.05e-52	1.3e-47
GO:BP	peptide biosynthetic process	GO:0043043	42	3.57e-51	2.56e-47
GO:BP	amide biosynthetic process	GO:0043604	42	1.05e-47	5e-44
GO:BP	peptide metabolic process	GO:0006518	42	2.24e-47	8.02e-44
GO:CC	ribonucleoprotein complex	GO:1990904	45	3.96e-46	1.77e-43
GO:BP	cellular amide metabolic process	GO:0043603	43	3.9e-43	1.12e-39
GO:BP	cellular nitrogen compound biosynthetic process	GO:0044271	44	5.12e-36	1.22e-32
GO:BP	cellular macromolecule biosynthetic process	GO:0034645	44	4.07e-35	8.34e-32
GO:BP	macromolecule biosynthetic process	GO:0009059	44	5.66e-35	1.01e-31
GO:BP	organonitrogen compound biosynthetic process	GO:1901566	43	1.13e-34	1.81e-31
GO:CC	non-membrane-bounded organelle	GO:0043228	62	1.04e-33	3.11e-31
GO:CC	intracellular non-membrane-bounded organelle	GO:0043232	62	1.01e-33	3.62e-31
GO:CC	cytosolic small ribosomal subunit	GO:0022627	20	6e-32	1.53e-29
GO:BP	gene expression	GO:0010467	47	1.43e-32	2.04e-29
GO:CC	cytosolic large ribosomal subunit	GO:0022625	20	2.11e-30	4.72e-28
GO:CC	small ribosomal subunit	GO:0015935	20	6.33e-29	1.26e-26
GO:CC	cytosol	GO:0005829	53	6.6e-28	1.18e-25
GO:BP	cellular nitrogen compound metabolic process	GO:0034641	51	2.94e-28	3.82e-25
GO:CC	protein-containing complex	GO:0032991	61	4.24e-27	6.9e-25
GO:CC	large ribosomal subunit	GO:0015934	20	2.53e-26	3.78e-24
GO:BP	cellular biosynthetic process	GO:0044249	44	3.14e-26	3.75e-23
GO:BP	organic substance biosynthetic process	GO:1901576	44	8.62e-26	9.5e-23
GO:BP	biosynthetic process	GO:0009058	44	2.6e-25	2.66e-22
GO:BP	cellular protein metabolic process	GO:0044267	47	1.22e-21	1.16e-18
GO:MF	RNA binding	GO:0003723	31	1.58e-20	2.27e-17
GO:BP	protein metabolic process	GO:0019538	47	2.69e-18	2.27e-15
GO:BP	cellular macromolecule metabolic process	GO:0044260	49	2.65e-18	2.37e-15
GO:BP	cytoplasmic translation	GO:0002181	13	4.17e-18	3.32e-15
GO:BP	macromolecule metabolic process	GO:0043170	54	1.87e-17	1.41e-14
GO:BP	organonitrogen compound metabolic process	GO:1901564	49	2.17e-16	1.56e-13
GO:BP	nitrogen compound metabolic process	GO:0006807	55	2.69e-16	1.84e-13
GO:BP	ribonucleoprotein complex biogenesis	GO:0022613	19	2.98e-16	1.94e-13
GO:CC	cytoplasm	GO:0005737	66	5.62e-15	7.74e-13
GO:BP	ribosome biogenesis	GO:0042254	16	4.27e-15	2.66e-12
GO:CC	chaperonin-containing T-complex	GO:0005832	7	1.34e-13	1.71e-11
GO:MF	organic cyclic compound binding	GO:0097159	50	3.16e-14	3.4e-11
GO:BP	organic substance metabolic process	GO:0071704	56	6.31e-14	3.77e-11
GO:BP	positive regulation of establishment of protein localization to telomere	GO:1904851	7	7.89e-14	4.52e-11
GO:BP	primary metabolic process	GO:0044238	54	8.96e-14	4.94e-11
GO:BP	cellular metabolic process	GO:0044237	54	1.05e-13	5.56e-11
GO:BP	regulation of establishment of protein localization to telomere	GO:0070203	7	1.34e-13	6.84e-11
GO:MF	heterocyclic compound binding	GO:1901363	49	1.08e-13	9.27e-11
GO:BP	positive regulation of protein localization to chromosome, telomeric region	GO:1904816	7	2.18e-13	1.04e-10
GO:BP	regulation of establishment of protein localization to chromosome	GO:0070202	7	2.18e-13	1.08e-10
GO:CC	intracellular anatomical structure	GO:0005622	72	1.44e-12	1.71e-10
GO:BP	regulation of protein localization to chromosome, telomeric region	GO:1904814	7	5.28e-13	2.44e-10
GO:BP	metabolic process	GO:0008152	56	1.14e-12	5.11e-10
GO:CC	intracellular organelle	GO:0043229	67	7.37e-12	8.25e-10
GO:CC	chaperone complex	GO:0101031	7	1.35e-11	1.42e-09
GO:CC	organelle	GO:0043226	67	4.02e-11	4e-09
GO:BP	positive regulation of telomere maintenance via telomerase	GO:0032212	7	2.8e-11	1.22e-08
GO:BP	positive regulation of telomere maintenance via telomere lengthening	GO:1904358	7	4.38e-11	1.85e-08
GO:MF	protein folding chaperone	GO:0044183	7	5.43e-11	3.89e-08
GO:CC	zona pellucida receptor complex	GO:0002199	5	4.67e-10	4.4e-08
GO:MF	molecular_function	GO:0003674	77	9.09e-11	4.89e-08
GO:BP	binding of sperm to zona pellucida	GO:0007339	7	1.2e-10	4.9e-08
GO:BP	cellular component biogenesis	GO:0044085	28	1.24e-10	4.93e-08
GO:MF	nucleic acid binding	GO:0003676	35	1.32e-10	6.33e-08
GO:CC	microtubule	GO:0005874	12	1.22e-09	1.09e-07
GO:BP	sperm-egg recognition	GO:0035036	7	3.38e-10	1.31e-07
GO:BP	regulation of telomere maintenance via telomerase	GO:0032210	7	4.62e-10	1.7e-07
GO:BP	toxin transport	GO:1901998	7	4.62e-10	1.74e-07
GO:BP	positive regulation of telomere maintenance	GO:0032206	7	5.38e-10	1.93e-07
GO:BP	ribosomal small subunit biogenesis	GO:0042274	8	6.81e-10	2.38e-07
GO:CC	intrinsic component of membrane	GO:0031224	2	2.97e-09	2.54e-07
GO:CC	integral component of membrane	GO:0016021	2	3.16e-09	2.57e-07
GO:BP	regulation of telomere maintenance via telomere lengthening	GO:1904356	7	9.53e-10	3.18e-07
GO:BP	cell-cell recognition	GO:0009988	7	9.53e-10	3.25e-07
GO:BP	ribosomal large subunit biogenesis	GO:0042273	8	1.1e-09	3.58e-07
GO:BP	ribonucleoprotein complex assembly	GO:0022618	10	1.72e-09	5.49e-07
GO:BP	positive regulation of DNA biosynthetic process	GO:2000573	7	2.07e-09	6.46e-07
GO:BP	rRNA processing	GO:0006364	10	2.46e-09	7.35e-07
GO:BP	ribonucleoprotein complex subunit organization	GO:0071826	10	2.46e-09	7.5e-07
GO:BP	rRNA metabolic process	GO:0016072	10	3.64e-09	1.06e-06
GO:CC	membrane	GO:0016020	9	1.96e-08	1.52e-06
GO:BP	cellular process	GO:0009987	73	5.81e-09	1.67e-06
GO:BP	ribosome assembly	GO:0042255	7	6.37e-09	1.79e-06
GO:BP	regulation of telomere maintenance	GO:0032204	7	8.61e-09	2.37e-06
GO:BP	ncRNA metabolic process	GO:0034660	12	2.97e-08	8.02e-06
GO:BP	regulation of DNA biosynthetic process	GO:2000278	7	3.83e-08	1.02e-05
GO:MF	unfolded protein binding	GO:0051082	7	4.48e-08	1.93e-05
GO:CC	cell body	GO:0044297	9	2.67e-07	2e-05
GO:BP	protein stabilization	GO:0050821	8	7.81e-08	2.03e-05
GO:CC	polymeric cytoskeletal fiber	GO:0099513	12	3.57e-07	2.56e-05
GO:BP	single fertilization	GO:0007338	7	1.88e-07	4.82e-05
GO:CC	polysomal ribosome	GO:0042788	4	1.2e-06	8.23e-05
GO:CC	polysome	GO:0005844	5	1.5e-06	9.98e-05
GO:BP	ncRNA processing	GO:0034470	10	4.24e-07	0.000107
GO:BP	cellular protein-containing complex assembly	GO:0034622	13	5.55e-07	0.000137
GO:BP	cell recognition	GO:0008037	7	6.73e-07	0.000163
GO:BP	protein-containing complex subunit organization	GO:0043933	16	8.15e-07	0.000195
GO:BP	protein-containing complex assembly	GO:0065003	15	9.51e-07	0.000223
GO:BP	fertilization	GO:0009566	7	9.92e-07	0.000229
GO:BP	positive regulation of chromosome organization	GO:2001252	7	1.04e-06	0.000236
GO:CC	supramolecular fiber	GO:0099512	12	4.89e-06	0.000313
GO:MF	binding	GO:0005488	62	8.21e-07	0.000321
GO:BP	signaling	GO:0023052	2	1.48e-06	0.000332
GO:CC	supramolecular polymer	GO:0099081	12	5.53e-06	0.000342
GO:BP	protein folding	GO:0006457	7	1.7e-06	0.00037
GO:BP	positive regulation of telomerase RNA localization to Cajal body	GO:1904874	3	1.68e-06	0.00037
GO:CC	supramolecular complex	GO:0099080	14	6.66e-06	0.000398
GO:BP	organelle assembly	GO:0070925	12	2.14e-06	0.000457
GO:BP	cellular component organization or biogenesis	GO:0071840	35	2.21e-06	0.000466
GO:BP	positive regulation of DNA metabolic process	GO:0051054	7	2.29e-06	0.000468
GO:BP	regulation of protein stability	GO:0031647	8	2.26e-06	0.00047
GO:BP	scaRNA localization to Cajal body	GO:0090666	3	2.68e-06	0.000525
GO:BP	RNA localization to Cajal body	GO:0090670	3	2.68e-06	0.000532
GO:BP	RNA localization to nucleus	GO:0090685	3	2.68e-06	0.00054
GO:CC	plasma membrane	GO:0005886	3	1.26e-05	0.00073
GO:CC	cell periphery	GO:0071944	4	1.32e-05	0.00074
GO:BP	signal transduction	GO:0007165	2	4.08e-06	0.00079
GO:MF	rRNA binding	GO:0019843	5	2.58e-06	0.000925
GO:BP	ribosomal large subunit assembly	GO:0000027	4	5.71e-06	0.00108
GO:BP	regulation of telomerase RNA localization to Cajal body	GO:1904872	3	5.7e-06	0.00109
GO:BP	positive regulation of establishment of protein localization	GO:1904951	7	6.56e-06	0.00122
GO:BP	cell communication	GO:0007154	3	7.83e-06	0.00144
GO:CC	microtubule cytoskeleton	GO:0015630	14	3.15e-05	0.00171
GO:BP	positive regulation of cellular protein localization	GO:1903829	7	9.78e-06	0.00175
GO:BP	regulation of DNA metabolic process	GO:0051052	8	9.76e-06	0.00177
GO:BP	cellular component assembly	GO:0022607	19	1.55e-05	0.00274
GO:CC	asymmetric synapse	GO:0032279	6	6.14e-05	0.00314
GO:CC	postsynaptic density	GO:0014069	6	6.14e-05	0.00323
GO:CC	cellular anatomical entity	GO:0110165	75	7.11e-05	0.00354
GO:CC	nucleolus	GO:0005730	11	7.78e-05	0.00377
GO:CC	GAIT complex	GO:0097452	2	8.04e-05	0.00379
GO:BP	regulation of chromosome organization	GO:0033044	7	2.39e-05	0.00418
GO:CC	postsynaptic specialization	GO:0099572	6	9.73e-05	0.00447
GO:CC	neuron to neuron synapse	GO:0098984	6	0.0001	0.00448
GO:CC	Unclassified	UNCLASSIFIED	2	0.000112	0.00476
GO:CC	cellular_component	GO:0005575	75	0.000112	0.00487
GO:BP	sexual reproduction	GO:0019953	10	2.93e-05	0.00506
GO:BP	RNA processing	GO:0006396	11	3.92e-05	0.00668
GO:BP	nucleic acid metabolic process	GO:0090304	17	4.13e-05	0.00696
GO:BP	RNA metabolic process	GO:0016070	14	4.18e-05	0.00696
GO:BP	Unclassified	UNCLASSIFIED	3	5.21e-05	0.00849
GO:BP	biological_process	GO:0008150	74	5.21e-05	0.00859
GO:BP	multi-organism reproductive process	GO:0044703	10	7e-05	0.0113
GO:BP	multi-organism process	GO:0051704	10	8.13e-05	0.0129
GO:BP	ribosomal small subunit assembly	GO:0000028	3	9.27e-05	0.0146
GO:MF	structural constituent of cytoskeleton	GO:0005200	4	5.08e-05	0.0156
GO:MF	mRNA binding	GO:0003729	7	4.82e-05	0.016
GO:CC	synapse	GO:0045202	11	0.000498	0.0207
GO:MF	ubiquitin activating enzyme activity	GO:0004839	2	8.04e-05	0.0216
GO:CC	rough endoplasmic reticulum	GO:0005791	3	0.000537	0.0219
GO:MF	purine ribonucleoside triphosphate binding	GO:0035639	17	7.91e-05	0.0227
GO:MF	mRNA 5'-UTR binding	GO:0048027	3	9.27e-05	0.0235
GO:CC	cytoskeleton	GO:0005856	16	0.000634	0.0252
GO:MF	laminin receptor activity	GO:0005055	2	0.000134	0.0274
GO:MF	purine ribonucleotide binding	GO:0032555	17	0.000115	0.0276
GO:MF	purine nucleotide binding	GO:0017076	17	0.000129	0.0278
GO:CC	aminoacyl-tRNA synthetase multienzyme complex	GO:0017101	2	0.000725	0.0282
GO:MF	ribonucleotide binding	GO:0032553	17	0.000127	0.0287
GO:BP	nucleobase-containing compound metabolic process	GO:0006139	18	0.000194	0.0303
GO:BP	positive regulation of telomerase activity	GO:0051973	3	0.000222	0.0343
GO:BP	regulation of establishment of protein localization	GO:0070201	7	0.00023	0.035
GO:MF	anion binding	GO:0043168	19	0.000181	0.0354
GO:BP	positive regulation of organelle organization	GO:0010638	8	0.000257	0.0387
GO:BP	maturation of LSU-rRNA	GO:0000470	3	0.000267	0.0398
GO:MF	carbohydrate derivative binding	GO:0097367	18	0.000222	0.0416

## Sheet: Cellular responses to stress
Supplementary Table 5D. Gene Ontology Enrichment analysis of the up-regulated proteins in equine post-ovulatory vs. pre-ovulatory oviductal fluid included in the Reactome pathway Cellular responses to stress (R-HSA-2262752). The enrichment Gene Ontology (GO) analysis was performed using Gene Ontology (http://geneontology.org/). Gene names corresponding to the up-regulated proteins identified in p…
Source	Term name	Term ID	Count	p value	FDR
GO:CC	postsynapse	GO:0098794	6	0.000915	0.0496
GO:CC	haptoglobin-hemoglobin complex	GO:0031838	2	0.000374	0.0209
GO:BP	maturation of LSU-rRNA	GO:0000470	3	0.000134	0.032
GO:BP	telomerase holoenzyme complex assembly	GO:1905323	2	0.000126	0.0305
GO:BP	nucleic acid metabolic process	GO:0090304	14	0.000123	0.0308
GO:BP	reactive oxygen species metabolic process	GO:0072593	4	0.000123	0.0305
GO:BP	cellular component assembly	GO:0022607	15	0.000122	0.0313
GO:MF	antioxidant activity	GO:0016209	4	8.48e-05	0.0261
GO:MF	laminin receptor activity	GO:0005055	2	8.38e-05	0.0278
GO:CC	membrane	GO:0016020	10	6.44e-05	0.00372
GO:BP	response to toxic substance	GO:0009636	5	6.41e-05	0.0167
GO:CC	synapse	GO:0045202	11	5.92e-05	0.00353
GO:BP	protein-containing complex assembly	GO:0065003	11	5.47e-05	0.0145
GO:BP	ribosomal small subunit assembly	GO:0000028	3	4.63e-05	0.0125
GO:BP	hydrogen peroxide catabolic process	GO:0042744	3	4.06e-05	0.0112
GO:BP	protein-containing complex subunit organization	GO:0043933	12	3.32e-05	0.00933
GO:CC	neuron to neuron synapse	GO:0098984	6	2.67e-05	0.00165
GO:CC	postsynaptic specialization	GO:0099572	6	2.6e-05	0.00166
GO:BP	RNA processing	GO:0006396	10	2.57e-05	0.00738
GO:BP	gas transport	GO:0015669	3	2.24e-05	0.00654
GO:CC	cellular_component	GO:0005575	61	2.06e-05	0.00137
GO:MF	structural constituent of cytoskeleton	GO:0005200	4	2.03e-05	0.00728
GO:BP	detoxification	GO:0098754	5	1.92e-05	0.00573
GO:CC	asymmetric synapse	GO:0032279	6	1.62e-05	0.00116
GO:CC	postsynaptic density	GO:0014069	6	1.62e-05	0.00121
GO:CC	cellular anatomical entity	GO:0110165	61	1.2e-05	0.000934
GO:BP	cellular response to toxic substance	GO:0097237	5	1.16e-05	0.00354
GO:BP	oxygen transport	GO:0015671	3	1.06e-05	0.0033
GO:MF	oxygen carrier activity	GO:0005344	3	1.06e-05	0.00415
GO:BP	cellular detoxification	GO:1990748	5	9.54e-06	0.00304
GO:CC	nucleolus	GO:0005730	11	8.17e-06	0.000665
GO:BP	cellular component organization or biogenesis	GO:0071840	29	5.34e-06	0.00174
GO:BP	cellular oxidant detoxification	GO:0098869	5	5.28e-06	0.00176
GO:CC	hemoglobin complex	GO:0005833	3	5.16e-06	0.00044
GO:BP	hydrogen peroxide metabolic process	GO:0042743	4	3.25e-06	0.00111
GO:BP	ribosomal large subunit assembly	GO:0000027	4	2.25e-06	0.000786
GO:BP	cellular protein-containing complex assembly	GO:0034622	11	2.05e-06	0.000736
GO:BP	organelle assembly	GO:0070925	11	1.27e-06	0.000465
GO:MF	rRNA binding	GO:0019843	5	8.07e-07	0.000347
GO:CC	intrinsic component of membrane	GO:0031224	2	5.44e-07	4.87e-05
GO:CC	integral component of membrane	GO:0016021	2	5.37e-07	5.06e-05
GO:CC	polysome	GO:0005844	5	4.69e-07	4.66e-05
GO:CC	polysomal ribosome	GO:0042788	4	4.68e-07	4.93e-05
GO:MF	oxygen binding	GO:0019825	4	4.68e-07	0.000224
GO:BP	ncRNA metabolic process	GO:0034660	10	2.51e-07	9.47e-05
GO:BP	cellular process	GO:0009987	58	1.55e-07	5.98e-05
GO:BP	ncRNA processing	GO:0034470	10	4.4e-08	1.75e-05
GO:MF	molecular_function	GO:0003674	61	1.13e-08	6.96e-06
GO:MF	nucleic acid binding	GO:0003676	28	6.77e-09	4.86e-06
GO:BP	ribonucleoprotein complex subunit organization	GO:0071826	9	4.77e-09	1.95e-06
GO:BP	ribonucleoprotein complex assembly	GO:0022618	9	3.45e-09	1.45e-06
GO:BP	ribosome assembly	GO:0042255	7	1.21e-09	5.25e-07
GO:MF	organic cyclic compound binding	GO:0097159	37	1.14e-09	9.77e-07
GO:MF	heterocyclic compound binding	GO:1901363	37	7.77e-10	8.36e-07
GO:BP	cellular component biogenesis	GO:0044085	24	3.82e-10	1.71e-07
GO:BP	rRNA metabolic process	GO:0016072	10	3.44e-10	1.59e-07
GO:BP	rRNA processing	GO:0006364	10	2.32e-10	1.11e-07
GO:BP	ribosomal large subunit biogenesis	GO:0042273	8	1.64e-10	8.08e-08
GO:BP	ribosomal small subunit biogenesis	GO:0042274	8	1.01e-10	5.16e-08
GO:BP	organic substance metabolic process	GO:0071704	44	4.7e-11	2.49e-08
GO:BP	primary metabolic process	GO:0044238	43	2.21e-11	1.22e-08
GO:BP	metabolic process	GO:0008152	47	2.11e-12	1.21e-09
GO:BP	organonitrogen compound metabolic process	GO:1901564	38	1.27e-12	7.56e-10
GO:CC	organelle	GO:0043226	57	7.12e-13	7.97e-11
GO:CC	intracellular organelle	GO:0043229	57	1.91e-13	2.28e-11
GO:BP	nitrogen compound metabolic process	GO:0006807	44	1.41e-13	8.77e-11
GO:BP	macromolecule metabolic process	GO:0043170	43	2.49e-14	1.62e-11
GO:BP	protein metabolic process	GO:0019538	37	1.32e-14	9.03e-12
GO:BP	cellular metabolic process	GO:0044237	47	1.14e-14	8.2e-12
GO:CC	intracellular anatomical structure	GO:0005622	61	2.39e-15	3.06e-13
GO:BP	cellular macromolecule metabolic process	GO:0044260	40	6.88e-16	5.19e-13
GO:BP	cytoplasmic translation	GO:0002181	11	6.24e-16	4.97e-13
GO:BP	ribosome biogenesis	GO:0042254	16	7.76e-17	6.54e-14
GO:BP	ribonucleoprotein complex biogenesis	GO:0022613	18	5.3e-17	4.74e-14
GO:MF	RNA binding	GO:0003723	25	4.33e-17	6.22e-14
GO:CC	cytoplasm	GO:0005737	57	3.97e-17	5.47e-15
GO:BP	cellular protein metabolic process	GO:0044267	37	3.07e-17	2.93e-14
GO:CC	protein-containing complex	GO:0032991	52	2.93e-26	4.37e-24
GO:BP	organic substance biosynthetic process	GO:1901576	40	6.97e-27	7.14e-24
GO:BP	cellular nitrogen compound metabolic process	GO:0034641	44	4.94e-27	5.45e-24
GO:BP	biosynthetic process	GO:0009058	41	1.06e-27	1.26e-24
GO:BP	cellular biosynthetic process	GO:0044249	41	1.39e-28	1.81e-25
GO:CC	large ribosomal subunit	GO:0015934	20	1.2e-28	1.95e-26
GO:CC	non-membrane-bounded organelle	GO:0043228	51	1.6e-29	2.86e-27
GO:CC	intracellular non-membrane-bounded organelle	GO:0043232	51	1.56e-29	3.09e-27
GO:CC	cytosol	GO:0005829	48	7.48e-30	1.67e-27
GO:BP	gene expression	GO:0010467	41	3.99e-31	5.71e-28
GO:CC	small ribosomal subunit	GO:0015935	20	2.91e-31	7.45e-29
GO:BP	organonitrogen compound biosynthetic process	GO:1901566	37	6.28e-32	9.99e-29
GO:CC	cytosolic large ribosomal subunit	GO:0022625	20	9.58e-33	2.86e-30
GO:CC	cytosolic small ribosomal subunit	GO:0022627	20	2.7e-34	9.66e-32
GO:BP	macromolecule biosynthetic process	GO:0009059	40	2.15e-35	3.84e-32
GO:BP	cellular macromolecule biosynthetic process	GO:0034645	40	1.58e-35	3.24e-32
GO:BP	cellular nitrogen compound biosynthetic process	GO:0044271	40	2.34e-36	5.58e-33
GO:BP	cellular amide metabolic process	GO:0043603	38	6.06e-41	1.74e-37
GO:BP	amide biosynthetic process	GO:0043604	37	1e-44	3.58e-41
GO:CC	ribonucleoprotein complex	GO:1990904	41	6e-46	2.69e-43
GO:BP	peptide metabolic process	GO:0006518	38	3.11e-46	1.48e-42
GO:BP	peptide biosynthetic process	GO:0043043	37	8.24e-48	5.9e-44
GO:BP	translation	GO:0006412	37	2.43e-48	3.48e-44
GO:MF	structural molecule activity	GO:0005198	46	3.36e-60	7.23e-57
GO:CC	ribosomal subunit	GO:0044391	40	1.55e-62	9.24e-60
GO:CC	ribosome	GO:0005840	42	1.13e-63	1.01e-60
GO:MF	structural constituent of ribosome	GO:0003735	42	3.47e-67	1.49e-63
GO:CC	cytosolic ribosome	GO:0022626	41	2.17e-71	3.88e-68

## Sheet: Developmental biology
Supplementary Table 5E. Gene Ontology Enrichment analysis of the up-regulated proteins in equine post-ovulatory vs. pre-ovulatory oviductal fluid included in the Reactome pathway Developmental biology (R-HSA-1266738). The enrichment Gene Ontology (GO) analysis was performed using Gene Ontology (http://geneontology.org/). Gene names corresponding to the up-regulated proteins identified in post-ovu…
Source	Term name	Term ID	Count	p value	FDR
GO:CC	cytosolic ribosome	GO:0022626	41	9.94e-76	1.78e-72
GO:MF	structural constituent of ribosome	GO:0003735	42	9.8e-72	4.22e-68
GO:CC	ribosome	GO:0005840	42	3.26e-68	2.92e-65
GO:CC	ribosomal subunit	GO:0044391	40	1.18e-66	7.03e-64
GO:MF	structural molecule activity	GO:0005198	46	9.08e-66	1.95e-62
GO:BP	translation	GO:0006412	37	7.06e-52	1.01e-47
GO:BP	peptide biosynthetic process	GO:0043043	37	2.41e-51	1.72e-47
GO:CC	ribonucleoprotein complex	GO:1990904	41	3.36e-50	1.51e-47
GO:BP	amide biosynthetic process	GO:0043604	37	3.02e-48	1.44e-44
GO:BP	peptide metabolic process	GO:0006518	37	5.95e-48	2.13e-44
GO:BP	cellular amide metabolic process	GO:0043603	37	9.02e-43	2.58e-39
GO:BP	cellular nitrogen compound biosynthetic process	GO:0044271	39	1.26e-38	3.01e-35
GO:BP	cellular macromolecule biosynthetic process	GO:0034645	39	8.29e-38	1.7e-34
GO:BP	macromolecule biosynthetic process	GO:0009059	39	1.12e-37	2e-34
GO:CC	intracellular non-membrane-bounded organelle	GO:0043232	51	1.05e-36	3.77e-34
GO:CC	non-membrane-bounded organelle	GO:0043228	51	1.08e-36	3.23e-34
GO:CC	cytosolic small ribosomal subunit	GO:0022627	20	9.02e-36	2.31e-33
GO:BP	organonitrogen compound biosynthetic process	GO:1901566	37	2.4e-35	3.81e-32
GO:BP	gene expression	GO:0010467	41	3.23e-35	4.62e-32
GO:CC	cytosolic large ribosomal subunit	GO:0022625	20	3.22e-34	7.21e-32
GO:CC	small ribosomal subunit	GO:0015935	20	9.84e-33	1.96e-30
GO:CC	large ribosomal subunit	GO:0015934	20	4.1e-30	7.34e-28
GO:BP	cellular biosynthetic process	GO:0044249	39	1.13e-29	1.48e-26
GO:CC	cytosol	GO:0005829	44	2.38e-29	3.87e-27
GO:BP	organic substance biosynthetic process	GO:1901576	39	2.88e-29	3.44e-26
GO:BP	biosynthetic process	GO:0009058	39	8.01e-29	8.83e-26
GO:BP	cellular nitrogen compound metabolic process	GO:0034641	42	9.96e-29	1.02e-25
GO:CC	protein-containing complex	GO:0032991	46	4.31e-24	6.43e-22
GO:BP	cellular protein metabolic process	GO:0044267	37	2.45e-20	2.34e-17
GO:MF	RNA binding	GO:0003723	26	3.78e-20	5.42e-17
GO:BP	protein metabolic process	GO:0019538	38	1.14e-18	1.02e-15
GO:BP	cellular macromolecule metabolic process	GO:0044260	39	2.95e-18	2.48e-15
GO:BP	macromolecule metabolic process	GO:0043170	43	3.16e-18	2.51e-15
GO:BP	ribosome biogenesis	GO:0042254	16	6.28e-18	4.74e-15
GO:BP	ribonucleoprotein complex biogenesis	GO:0022613	17	7.74e-17	5.54e-14
GO:BP	cytoplasmic translation	GO:0002181	11	1.17e-16	7.99e-14
GO:BP	nitrogen compound metabolic process	GO:0006807	43	1.58e-16	1.03e-13
GO:BP	organonitrogen compound metabolic process	GO:1901564	38	1.24e-15	7.7e-13
GO:CC	intracellular organelle	GO:0043229	52	4.41e-15	6.07e-13
GO:BP	primary metabolic process	GO:0044238	43	4.65e-15	2.78e-12
GO:CC	organelle	GO:0043226	52	1.71e-14	2.19e-12
GO:CC	cytoplasm	GO:0005737	49	2.09e-14	2.49e-12
GO:BP	cellular metabolic process	GO:0044237	42	5.15e-14	2.95e-11
GO:BP	organic substance metabolic process	GO:0071704	43	6.87e-14	3.78e-11
GO:BP	metabolic process	GO:0008152	43	7.37e-13	3.91e-10
GO:CC	intracellular anatomical structure	GO:0005622	52	9.48e-12	1.06e-09
GO:BP	ribosomal small subunit biogenesis	GO:0042274	8	3.12e-11	1.6e-08
GO:BP	ribosomal large subunit biogenesis	GO:0042273	8	5.07e-11	2.51e-08
GO:BP	rRNA processing	GO:0006364	10	5.37e-11	2.56e-08
GO:BP	rRNA metabolic process	GO:0016072	10	7.99e-11	3.69e-08
GO:MF	nucleic acid binding	GO:0003676	28	1.09e-10	1.17e-07
GO:MF	heterocyclic compound binding	GO:1901363	34	4.37e-10	3.76e-07
GO:BP	ribosome assembly	GO:0042255	7	4.38e-10	1.96e-07
GO:MF	organic cyclic compound binding	GO:0097159	34	6.27e-10	4.5e-07
GO:BP	cellular component biogenesis	GO:0044085	21	4.01e-09	1.74e-06
GO:CC	polysome	GO:0005844	6	4.77e-09	5.03e-07
GO:BP	ncRNA processing	GO:0034470	10	1.07e-08	4.51e-06
GO:BP	ribonucleoprotein complex assembly	GO:0022618	8	2.1e-08	8.59e-06
GO:BP	ribonucleoprotein complex subunit organization	GO:0071826	8	2.8e-08	1.12e-05
GO:BP	ncRNA metabolic process	GO:0034660	10	6.26e-08	2.42e-05
GO:MF	molecular_function	GO:0003674	53	1.27e-07	7.83e-05
GO:CC	polysomal ribosome	GO:0042788	4	2.64e-07	2.63e-05
GO:CC	synapse	GO:0045202	13	3.34e-07	3.15e-05
GO:MF	rRNA binding	GO:0019843	5	3.97e-07	0.00019
GO:BP	cellular component organization or biogenesis	GO:0071840	28	4.78e-07	0.00018
GO:BP	ribosomal large subunit assembly	GO:0000027	4	1.27e-06	0.000468
GO:CC	nucleolus	GO:0005730	11	1.93e-06	0.000173
GO:BP	cellular process	GO:0009987	50	2.65e-06	0.000949
GO:BP	cellular protein-containing complex assembly	GO:0034622	10	3.86e-06	0.00135
GO:BP	RNA processing	GO:0006396	10	7.06e-06	0.00241
GO:CC	postsynaptic density	GO:0014069	6	7.13e-06	0.000608
GO:CC	asymmetric synapse	GO:0032279	6	7.13e-06	0.00058
GO:CC	postsynaptic specialization	GO:0099572	6	1.15e-05	0.000893
GO:MF	structural constituent of cytoskeleton	GO:0005200	4	1.16e-05	0.00498
GO:CC	neuron to neuron synapse	GO:0098984	6	1.18e-05	0.000881
GO:BP	organelle assembly	GO:0070925	9	1.91e-05	0.00638
GO:CC	intrinsic component of membrane	GO:0031224	3	2.98e-05	0.00213
GO:BP	ribosomal small subunit assembly	GO:0000028	3	3.03e-05	0.00987
GO:MF	mRNA 5'-UTR binding	GO:0048027	3	3.03e-05	0.0119
GO:CC	cell junction	GO:0030054	13	3.61e-05	0.00249
GO:BP	protein-containing complex subunit organization	GO:0043933	11	4.15e-05	0.0132
GO:CC	integral component of membrane	GO:0016021	3	4.79e-05	0.00318
GO:MF	mRNA binding	GO:0003729	6	4.81e-05	0.0172
GO:CC	postsynapse	GO:0098794	7	5.35e-05	0.00342
GO:MF	laminin receptor activity	GO:0005055	2	6.32e-05	0.0209
GO:CC	myosin II complex	GO:0016460	2	6.32e-05	0.0039
GO:CC	myosin II filament	GO:0097513	2	6.32e-05	0.00377
GO:MF	nucleoside-triphosphatase activity	GO:0017111	7	7.23e-05	0.0222
GO:BP	RNA metabolic process	GO:0016070	11	7.76e-05	0.0242
GO:BP	protein-containing complex assembly	GO:0065003	10	7.91e-05	0.0241
GO:BP	maturation of LSU-rRNA	GO:0000470	3	8.81e-05	0.0263
GO:BP	nucleic acid metabolic process	GO:0090304	13	0.000103	0.0301
GO:BP	organelle organization	GO:0006996	18	0.000107	0.0306
GO:BP	biological regulation	GO:0065007	14	0.000143	0.0401
GO:BP	maturation of SSU-rRNA from tricistronic rRNA transcript SSU-rRNA, 5.8S rRNA, LSU-rRNA	GO:0000462	3	0.000144	0.0396
GO:MF	pyrophosphatase activity	GO:0016462	7	0.000157	0.0451
GO:MF	large ribosomal subunit rRNA binding	GO:0070180	2	0.000176	0.0474
GO:MF	hydrolase activity, acting on acid anhydrides, in phosphorus-containing anhydrides	GO:0016818	7	0.000181	0.046
GO:MF	hydrolase activity, acting on acid anhydrides	GO:0016817	7	0.000184	0.044
GO:CC	myosin filament	GO:0032982	2	0.000344	0.0199
GO:CC	cellular anatomical entity	GO:0110165	52	0.000523	0.0293
GO:CC	membrane	GO:0016020	10	0.000711	0.0386
GO:CC	cellular_component	GO:0005575	52	0.000824	0.0422
GO:CC	Unclassified	UNCLASSIFIED	1	0.000824	0.0434
